# Supplementary material for: Lanthanide-Dependent Regulation of Methylotrophy in Methylobacterium aquaticum Strain 22A
Source: mSphere. 2018 Jan 24;3(1):e00462-17. doi: 10.1128/mSphere.00462-17 (PMC5784242; doi:10.1128/mSphere.00462-17)
Supplement: TABLE S1 [file sph001182462st1.xlsx]

## Sheet: Table S1
Table S1. Statistics of RNA-seq result part 1
		length (bp)	Read counts
			Suc	Ca	La	CaLa	CaHo	CaLu	Average
Total reads			47438517	34461717	34711471	41319619	38776745	44684266	4.02321e+07
Mapped reads	Chromosome	5348276	38071059	25265345	22826948	31437212	28739864	21617702	2.7993e+07
	Plasmid 1	1571991	7493753	7528790	5524522	5813783	7851041	6848324	6.84337e+06
	Plasmid 2	462891	497310	392354	1698607	672913	581856	1251226	849044
	Plasmid 3	85704	110963	157654	157109	148685	72589	96817	123970
	Plasmid 4	50172	30651	21276	18436	18047	18550	19306	21044.3
	Plasmid 5	38938	151370	115950	91501	85467	99139	107900	108554
	Mapped reads		46355106	33481369	30317123	38176107	37363039	29941275	3.5939e+07
	Mapped reads (%)		97.7162	97.1553	87.3404	92.3922	96.3542	67.0063	89.6608
