# Supplementary material for: Lanthanide-Dependent Regulation of Methylotrophy in Methylobacterium aquaticum Strain 22A
Source: mSphere. 2018 Jan 24;3(1):e00462-17. doi: 10.1128/mSphere.00462-17 (PMC5784242; doi:10.1128/mSphere.00462-17)
Supplement: TABLE S2 [file sph001182462st2.xlsx]

## Sheet: Table S2
Table S2. Statistics of RNA-seq result part 2
	Platform	Sample name	Yield (Mbases)	Total reads	Reads mapped to ORFs and rRNAs	(%)	Reads mapped to rRNAs	(%)	Reads mapped to ORFs	(%)
Succinate	36 b	Suc1	955	26979354	24247893	88.3401	13939750	51.6682	10308143	36.6719
		Suc2	393	11090489	8893300	76.5252	1502389	13.5466	7390911	62.9786
		Suc3	330	9368674	7284759	72.9388	640173	6.83312	6644586	66.1057
Methanol + Ca	36 b	Ca1	635	17899645	14573602	81.1585	3509993	19.6093	11063609	61.5492
		Ca2	312	8912549	6923311	77.0813	396502	4.44881	6526809	72.6325
		Ca3	267	7649523	5963755	77.3432	575673	7.52561	5388082	69.8176
Methanol + La	100 b	La1	1210	12363909	9236359	64.5957	955604	7.72898	8280755	56.8667
		La2	1245	12764621	9847240	65.5027	1026099	8.03862	8821141	57.464
		La3	936	9582941	7269599	65.1303	501981	5.23828	6767618	59.892
Methanol + Ca and La	100 b	CaLa1	899	15023812	4960541	79.43	1887512	12.5635	3073029	66.8665
		CaLa2	950	16035721	5319850	81.8999	2977578	18.5684	2342272	63.3315
		CaLa3	1006	10260086	7871637	65.9919	720761	7.0249	7150876	58.967
Methanol + Ca and Ho	36 b	CaHo1	457	12924227	11101574	85.835	5217329	40.3686	5884245	45.4664
		CaHo2	461	13126813	10223357	77.6731	577514	4.3995	9645843	73.2736
		CaHo3	448	12725705	10345997	81.0788	2787904	21.9077	7558093	59.1712
Methanol + Ca and Lu	36 b	CaLu1	538	15318646	11361303	72.4391	1053010	6.87404	10308293	65.565
		CaLu2	361	10263950	7739399	73.9188	567508	5.52914	7171891	68.3897
		CaLu3	574	19101670	5343174	27.9334	711426	3.72442	4631748	24.209
Average			665.389	1.34107e+07	9.36148e+06	73.0453	2.19715e+06	16.3836	7.16433e+06	56.6617
Sum			11977	241392335	168506650		39548706		128957944
