# Supplementary material for: Lanthanide-Dependent Regulation of Methylotrophy in Methylobacterium aquaticum Strain 22A
Source: mSphere. 2018 Jan 24;3(1):e00462-17. doi: 10.1128/mSphere.00462-17 (PMC5784242; doi:10.1128/mSphere.00462-17)
Supplement: TABLE S3 [file sph001182462st3.txt]

Table S3. RNA-seq result				RPKM																		RPKM average						SD									p value (DESeq2 analysis)														
No.	ORF name	ORF length	GC	Suc1	Suc2	Suc3	Ca1	Ca2	Ca3	La1	La2	La3	CaLa1	CaLa2	CaLa3	CaHo1	CaHo2	CaHo3	CaLu1	CaLu2	CaLu3	Suc	Ca	La	CaLa	CaHo	CaLu	Suc	Ca	La	CaLa	CaHo	CaLu	gene	annotation	Pathway	Suc vs Ca	Suc vs La	Suc vs CaLa	Suc vs CaHo	Suc vs CaLu	Ca vs La	Ca vs CaLa	Ca vs CaHo	Ca vs CaLu	La vs CaLa	La vs CaHo	La vs CaLu	CaLa vs CaHo	CaLa vs CaLu	CaHo vs CaLu
1	Maq22A_c00005	1503	72.9 	133.3 	139.9 	125.5 	312.2 	296.7 	312.8 	175.9 	246.9 	194.7 	229.9 	225.8 	190.7 	213.4 	326.9 	255.5 	313.6 	249.8 	248.9 	132.9 	307.2 	205.8 	215.5 	265.3 	270.8 	7.2 	9.1 	36.8 	21.5 	57.4 	37.1 	dnaA	chromosomal replication initiation protein		0.000	0.000	0.000	0.000	0.000	0.554	0.171	0.652	0.937	0.436	0.888	0.503	0.358	0.148	0.596
2	Maq22A_c00010	1122	69.5 	313.6 	345.4 	345.1 	421.2 	399.1 	396.2 	263.5 	361.3 	280.8 	373.0 	405.6 	379.8 	338.5 	398.4 	371.2 	302.0 	309.3 	274.4 	334.7 	405.5 	301.9 	386.1 	369.4 	295.2 	18.3 	13.6 	52.2 	17.2 	30.0 	18.4 	dnaN	DNA polymerase III subunit beta		0.001	0.000	0.000	0.001	0.144	0.857	0.341	0.904	0.064	0.440	0.764	0.042	0.284	0.005	0.083
3	Maq22A_c00015	1146	75.1 	25.1 	33.3 	27.6 	26.7 	33.8 	35.3 	15.0 	27.2 	21.7 	19.9 	30.2 	27.5 	32.3 	35.6 	32.9 	24.9 	33.0 	34.3 	28.6 	32.0 	21.3 	25.8 	33.6 	30.7 	4.2 	4.6 	6.1 	5.3 	1.8 	5.1 	recF	recombinase RecF		0.009	0.115	0.062	0.000	0.001	0.333	0.587	0.156	0.535	0.716	0.018	0.116	0.064	0.265	0.431
4	Maq22A_c00020	402	68.7 	70.7 	83.1 	82.4 	47.0 	51.8 	50.3 	73.6 	88.0 	75.4 	45.3 	55.2 	49.4 	43.5 	42.0 	51.7 	64.9 	94.7 	72.5 	78.7 	49.7 	79.0 	50.0 	45.8 	77.4 	7.0 	2.5 	7.8 	5.0 	5.2 	15.5 		twitching motility protein PilT		0.008	0.000	0.207	0.008	0.025	0.000	0.246	0.995	0.000	0.000	0.000	0.035	0.245	0.001	0.000
5	Maq22A_c00025	240	63.8 	162.5 	173.1 	178.7 	257.6 	242.0 	204.2 	96.6 	181.4 	143.5 	126.1 	165.4 	149.7 	145.2 	111.0 	146.1 	144.3 	206.8 	174.5 	171.4 	234.6 	140.5 	147.1 	134.1 	175.2 	8.2 	27.5 	42.5 	19.8 	20.0 	31.3 		transcription factor		0.000	0.030	0.226	0.921	0.016	0.053	0.007	0.000	0.086	0.390	0.025	0.820	0.197	0.280	0.013
6	Maq22A_c00030	1845	70.6 	58.5 	65.7 	57.1 	72.9 	62.9 	61.6 	17.2 	33.4 	28.2 	41.4 	53.5 	51.4 	45.8 	44.7 	53.9 	31.4 	41.8 	48.2 	60.4 	65.8 	26.3 	48.8 	48.1 	40.5 	4.6 	6.2 	8.2 	6.4 	5.0 	8.5 	recQ	ATP-dependent DNA helicase RecQ		0.006	0.000	0.339	0.921	0.079	0.000	0.096	0.009	0.000	0.000	0.000	0.017	0.393	0.009	0.066
7	Maq22A_c00035	1035	67.5 	71.5 	79.4 	69.1 	89.2 	78.0 	77.1 	31.5 	66.5 	47.8 	56.6 	73.8 	72.0 	63.4 	70.5 	63.5 	60.8 	77.2 	59.0 	73.3 	81.4 	48.6 	67.5 	65.8 	65.7 	5.4 	6.7 	17.5 	9.5 	4.1 	10.0 		GTPase RsgA		0.025	0.781	0.066	0.268	0.169	0.052	0.728	0.257	0.389	0.121	0.414	0.278	0.449	0.623	0.787
8	Maq22A_c00040	303	71.6 	63.4 	63.4 	45.7 	53.1 	42.5 	54.5 	9.2 	37.4 	21.9 	36.5 	24.0 	30.0 	44.3 	30.5 	37.1 	36.8 	51.5 	82.7 	57.5 	50.0 	22.8 	30.2 	37.3 	57.0 	10.2 	6.6 	14.1 	6.3 	6.9 	23.4 		hypothetical protein		0.961	0.011	0.099	0.282	0.296	0.010	0.093	0.265	0.323	0.435	0.139	0.000	0.529	0.009	0.036
9	Maq22A_c00045	771	72.1 	111.9 	119.2 	113.2 	125.8 	92.0 	110.7 	58.4 	76.5 	76.9 	88.6 	89.2 	93.2 	111.8 	95.5 	99.5 	68.7 	98.0 	117.9 	114.7 	109.5 	70.6 	90.3 	102.3 	94.9 	3.9 	16.9 	10.5 	2.5 	8.5 	24.7 	ftsJ	ribosomal RNA large subunit methyltransferase E		0.205	0.852	0.472	0.168	0.635	0.153	0.628	0.910	0.436	0.377	0.124	0.516	0.554	0.794	0.373
10	Maq22A_c00050	1110	73.8 	167.0 	186.9 	175.6 	92.4 	100.1 	105.3 	59.3 	106.0 	88.8 	84.4 	92.3 	90.0 	91.7 	101.4 	99.8 	69.6 	115.8 	121.4 	176.5 	99.3 	84.7 	88.9 	97.6 	102.3 	10.0 	6.5 	23.6 	4.0 	5.2 	28.4 	gppA	exopolyphosphatase		0.000	0.000	0.000	0.000	0.000	0.047	0.601	0.339	0.136	0.171	0.302	0.621	0.698	0.368	0.590
11	Maq22A_c00055	864	71.6 	18.4 	24.9 	19.3 	69.9 	80.2 	104.4 	43.9 	64.6 	47.2 	73.8 	84.5 	66.8 	86.2 	91.8 	101.5 	82.0 	111.0 	92.2 	20.9 	84.8 	51.9 	75.1 	93.2 	95.1 	3.5 	17.7 	11.1 	8.9 	7.8 	14.7 	tauB	sulfonate ABC transporter ATP-binding protein		0.000	0.000	0.000	0.000	0.000	0.135	0.821	0.112	0.049	0.094	0.002	0.001	0.188	0.092	0.703
12	Maq22A_c00060	813	70.6 	25.9 	24.6 	20.9 	83.5 	112.3 	123.5 	63.6 	82.4 	63.4 	101.3 	131.3 	101.7 	110.8 	139.2 	120.4 	103.8 	130.2 	119.0 	23.8 	106.4 	69.8 	111.4 	123.5 	117.7 	2.6 	20.6 	10.9 	17.2 	14.5 	13.2 	tauC	sulfonate ABC transporter permease		0.000	0.000	0.000	0.000	0.000	0.429	0.127	0.061	0.094	0.022	0.008	0.014	0.752	0.905	0.842
13	Maq22A_c00065	984	64.7 	96.5 	88.4 	97.3 	468.9 	528.0 	501.5 	352.6 	358.2 	306.3 	444.5 	594.0 	469.3 	532.3 	428.4 	555.3 	468.6 	502.0 	428.5 	94.1 	499.5 	339.0 	502.6 	505.3 	466.4 	4.9 	29.6 	28.5 	80.1 	67.6 	36.8 	tauA	myristoyl transferase		0.000	0.000	0.000	0.000	0.000	0.721	0.285	0.520	0.724	0.154	0.318	0.478	0.669	0.474	0.773
14	Maq22A_c00070	480	68.5 	105.1 	115.0 	91.9 	161.9 	170.1 	166.3 	51.6 	97.5 	70.2 	76.6 	97.0 	81.9 	108.3 	121.4 	117.4 	146.3 	131.6 	106.6 	104.0 	166.1 	73.1 	85.1 	115.7 	128.2 	11.6 	4.1 	23.1 	10.6 	6.7 	20.1 	cheY	response regulator receiver protein		0.000	0.509	0.504	0.018	0.000	0.000	0.000	0.052	0.411	0.983	0.092	0.005	0.104	0.007	0.263
15	Maq22A_c00075	711	71.4 	73.5 	87.2 	81.3 	63.8 	54.1 	72.3 	23.3 	42.1 	32.4 	42.1 	39.0 	43.1 	45.2 	44.6 	46.5 	35.5 	60.0 	71.1 	80.7 	63.4 	32.6 	41.4 	45.4 	55.5 	6.8 	9.1 	9.4 	2.1 	1.0 	18.2 		Ala-tRNA(Pro) hydrolase		0.310	0.000	0.000	0.000	0.078	0.000	0.006	0.005	0.454	0.367	0.231	0.002	0.839	0.041	0.044
16	Maq22A_c00105	258	60.1 	35659.3 	512.9 	99.7 	855.9 	135.4 	149.6 	1536.2 	359.9 	583.6 	589.0 	1524.1 	263.4 	4767.0 	172.8 	773.3 	542.6 	483.7 	232.6 	12090.7 	380.3 	826.6 	792.2 	1904.4 	419.6 	20412.1 	411.9 	624.7 	654.4 	2497.2 	164.6 		hypothetical protein		NA	NA	NA	NA	NA	NA	NA	NA	NA	NA	NA	NA	NA	NA	NA
17	Maq22A_c00115	1152	72.4 	3.6 	2.9 	3.0 	3.4 	3.1 	3.5 	0.5 	1.9 	0.9 	1.7 	3.0 	2.1 	3.2 	2.2 	1.8 	1.9 	2.4 	2.8 	3.2 	3.3 	1.1 	2.2 	2.4 	2.4 	0.4 	0.2 	0.7 	0.7 	0.7 	0.4 		ceramide glucosyltransferase		0.384	0.015	0.658	0.710	0.789	0.002	0.241	0.230	0.277	0.081	0.042	0.035	0.911	0.844	0.923
18	Maq22A_c00120	2088	73.8 	85.3 	106.5 	98.6 	75.4 	30.4 	33.7 	29.1 	41.6 	45.9 	45.4 	36.2 	68.4 	35.7 	54.4 	31.9 	24.3 	82.2 	56.0 	96.8 	46.5 	38.9 	50.0 	40.7 	54.2 	10.8 	25.1 	8.7 	16.6 	12.0 	29.0 		peptidase S9		0.021	0.076	0.154	0.011	0.138	0.593	0.379	0.829	0.408	0.729	0.454	0.769	0.274	0.957	0.297
19	Maq22A_c00125	675	75.1 	57.3 	90.8 	62.2 	19.4 	13.8 	15.4 	24.3 	23.8 	42.0 	30.4 	15.2 	18.9 	15.6 	24.3 	11.0 	7.6 	18.0 	21.1 	70.1 	16.2 	30.1 	21.5 	17.0 	15.6 	18.1 	2.9 	10.4 	7.9 	6.7 	7.1 	erfK	uncharacterized protein conserved in bacteria		0.000	0.124	0.000	0.000	0.000	0.000	0.082	0.606	0.993	0.033	0.001	0.000	0.216	0.081	0.602
20	Maq22A_c00130	762	73.2 	54.1 	62.5 	55.9 	52.9 	50.9 	55.0 	32.3 	46.3 	32.2 	54.2 	38.1 	43.1 	48.4 	47.6 	50.2 	34.2 	47.6 	79.1 	57.5 	52.9 	36.9 	45.2 	48.7 	53.6 	4.4 	2.1 	8.1 	8.3 	1.3 	23.0 	map	methionine aminopeptidase		0.516	0.818	0.588	0.522	0.215	0.684	0.942	0.994	0.557	0.753	0.690	0.324	0.948	0.529	0.552
21	Maq22A_c00135	915	74.6 	29.8 	30.0 	39.6 	43.4 	43.7 	44.6 	16.8 	26.5 	26.0 	40.9 	40.1 	35.8 	47.0 	44.2 	47.9 	26.2 	35.7 	38.9 	33.1 	43.9 	23.1 	38.9 	46.3 	33.6 	5.6 	0.7 	5.5 	2.8 	1.9 	6.6 		bestrophin		0.000	0.324	0.000	0.000	0.009	0.001	0.877	0.157	0.067	0.001	0.000	0.118	0.245	0.063	0.001
22	Maq22A_c00140	567	70.9 	47.7 	58.9 	53.4 	49.4 	49.7 	44.2 	34.7 	59.0 	40.1 	56.2 	61.7 	75.5 	46.8 	46.6 	54.8 	30.8 	39.1 	57.5 	53.3 	47.8 	44.6 	64.5 	49.4 	42.5 	5.6 	3.1 	12.7 	9.9 	4.7 	13.7 		polyisoprenoid-binding protein		0.590	0.005	0.000	0.104	0.995	0.026	0.000	0.286	0.597	0.033	0.239	0.006	0.001	0.000	0.114
23	Maq22A_c00145	606	70.6 	56.0 	68.3 	61.1 	36.5 	42.7 	41.7 	48.8 	76.0 	56.3 	66.6 	63.4 	69.5 	63.1 	51.8 	69.0 	48.0 	52.5 	59.1 	61.8 	40.3 	60.4 	66.5 	61.3 	53.2 	6.2 	3.3 	14.0 	3.0 	8.7 	5.6 	cybB	cytochrome B561		0.006	0.000	0.000	0.018	0.241	0.000	0.000	0.000	0.000	0.563	0.028	0.001	0.131	0.010	0.248
24	Maq22A_c00150	615	67.6 	216.6 	241.6 	239.6 	165.9 	202.5 	188.0 	299.5 	322.6 	308.7 	294.2 	304.8 	352.7 	227.7 	194.4 	232.1 	145.1 	175.3 	194.5 	232.6 	185.5 	310.3 	317.2 	218.1 	171.6 	13.9 	18.4 	11.6 	31.2 	20.6 	24.9 		polyisoprenoid-binding protein		0.482	0.000	0.000	0.077	0.607	0.000	0.000	0.014	0.852	0.109	0.000	0.000	0.000	0.000	0.023
25	Maq22A_c00155	933	75.0 	13.2 	13.1 	11.5 	14.6 	13.0 	18.3 	4.0 	10.6 	8.1 	8.7 	13.3 	9.3 	13.1 	10.8 	11.2 	7.0 	12.4 	15.5 	12.6 	15.3 	7.6 	10.4 	11.7 	11.6 	1.0 	2.7 	3.3 	2.5 	1.2 	4.3 	lysR	LysR family transcriptional regulator		0.024	0.650	0.641	0.313	0.420	0.009	0.118	0.222	0.160	0.390	0.158	0.225	0.654	0.788	0.848
26	Maq22A_c00165	1443	74.3 	92.2 	94.9 	98.4 	62.1 	62.6 	78.1 	46.1 	85.9 	53.5 	59.8 	61.5 	69.0 	65.4 	66.5 	73.6 	64.8 	83.8 	88.1 	95.2 	67.6 	61.8 	63.4 	68.5 	78.9 	3.1 	9.1 	21.2 	4.9 	4.5 	12.4 	manC	mannose-1-phosphate guanyltransferase		0.020	0.819	0.253	0.262	0.453	0.011	0.275	0.230	0.002	0.178	0.182	0.608	0.949	0.065	0.064
27	Maq22A_c00170	543	74.2 	49.0 	59.1 	57.9 	26.0 	31.0 	26.3 	9.3 	20.5 	14.2 	21.6 	21.2 	19.1 	22.2 	22.1 	19.2 	16.4 	29.0 	31.8 	55.3 	27.8 	14.7 	20.6 	21.2 	25.8 	5.5 	2.8 	5.6 	1.4 	1.7 	8.2 		cytochrome B561		0.000	0.000	0.000	0.000	0.000	0.010	0.230	0.132	0.931	0.243	0.260	0.013	0.882	0.266	0.161
28	Maq22A_c00175	1119	76.4 	68.0 	64.8 	65.8 	52.1 	40.9 	40.0 	30.6 	53.2 	42.1 	48.6 	46.5 	53.0 	47.4 	63.9 	41.5 	32.4 	73.3 	59.2 	66.2 	44.3 	42.0 	49.4 	50.9 	55.0 	1.6 	6.7 	11.3 	3.3 	11.6 	20.8 	ribA	GTP cyclohydrolase		0.076	0.980	0.939	0.844	0.795	0.083	0.072	0.117	0.043	0.920	0.865	0.777	0.789	0.860	0.650
29	Maq22A_c00180	498	64.7 	1510.9 	1696.7 	1873.4 	1643.5 	1369.4 	1319.7 	2226.8 	2081.8 	2055.0 	1922.4 	2036.9 	2232.7 	1465.7 	1377.7 	1415.5 	1286.6 	1590.6 	1350.5 	1693.6 	1444.2 	2121.2 	2064.0 	1419.6 	1409.2 	181.3 	174.4 	92.4 	156.9 	44.1 	160.3 	bfr	bacterioferritin		0.991	0.000	0.000	0.615	0.508	0.000	0.000	0.607	0.501	0.077	0.000	0.000	0.000	0.001	0.874
30	Maq22A_c00185	246	72.0 	368.3 	420.8 	438.6 	412.6 	355.0 	375.7 	274.9 	416.1 	328.6 	369.1 	435.6 	386.6 	357.9 	411.7 	386.7 	287.5 	367.9 	445.8 	409.2 	381.1 	339.9 	397.1 	385.4 	367.1 	36.5 	29.2 	71.3 	34.5 	27.0 	79.2 		(2Fe-2S)-binding protein		0.171	0.000	0.000	0.006	0.042	0.004	0.011	0.170	0.509	0.872	0.137	0.030	0.209	0.056	0.482
31	Maq22A_c00190	2562	73.8 	28.0 	30.2 	26.4 	32.1 	29.0 	34.8 	16.7 	30.9 	23.5 	32.9 	27.5 	30.5 	31.8 	30.7 	34.8 	18.3 	30.6 	39.8 	28.2 	32.0 	23.7 	30.3 	32.4 	29.6 	1.9 	2.9 	7.1 	2.7 	2.1 	10.8 	baeS	histidine kinase		0.003	0.003	0.000	0.000	0.006	0.997	0.311	0.297	0.855	0.316	0.303	0.853	0.993	0.236	0.222
32	Maq22A_c00200	411	72.0 	99.6 	108.0 	114.2 	41.6 	47.7 	44.3 	16.2 	32.0 	21.2 	26.1 	29.1 	40.1 	32.7 	31.5 	34.4 	21.2 	30.9 	47.8 	107.3 	44.5 	23.1 	31.8 	32.9 	33.3 	7.3 	3.1 	8.1 	7.4 	1.5 	13.4 		hypothetical protein		0.000	0.000	0.000	0.000	0.000	0.007	0.286	0.081	0.062	0.159	0.331	0.405	0.602	0.521	0.892
33	Maq22A_c00205	249	78.7 	3.9 	4.3 	6.0 	4.4 	3.7 	6.0 	1.9 	3.6 	1.2 	3.9 	1.7 	4.5 	6.1 	4.6 	4.3 	2.3 	5.6 	6.1 	4.8 	4.7 	2.3 	3.4 	5.0 	4.7 	1.1 	1.2 	1.3 	1.5 	1.0 	2.0 		hypothetical protein		0.687	0.543	0.835	0.385	0.578	0.332	0.881	0.649	0.875	0.457	0.161	0.269	0.577	0.772	0.771
34	Maq22A_c00210	159	71.1 	42.7 	55.3 	50.2 	116.5 	110.8 	119.1 	9.1 	27.8 	13.9 	22.5 	21.5 	51.9 	57.7 	50.2 	69.9 	39.0 	42.1 	107.3 	49.4 	115.5 	17.0 	32.0 	59.3 	62.8 	6.3 	4.2 	9.7 	17.3 	9.9 	38.5 		hypothetical protein		0.000	0.012	0.866	0.053	0.046	0.000	0.000	0.005	0.007	0.029	0.000	0.000	0.051	0.045	0.945
35	Maq22A_c00215	2901	73.5 	17.8 	18.7 	18.0 	35.5 	31.6 	32.7 	8.0 	14.0 	9.1 	12.5 	19.6 	15.2 	19.7 	21.1 	22.7 	21.7 	21.0 	28.0 	18.1 	33.2 	10.4 	15.7 	21.2 	23.6 	0.5 	2.0 	3.2 	3.6 	1.5 	3.8 		"predicted signal transduction protein containing a membrane domain, an EAL and a GGDEF domain"		0.000	0.348	0.188	0.000	0.000	0.000	0.000	0.001	0.023	0.029	0.000	0.000	0.035	0.001	0.232
36	Maq22A_c00230	990	72.2 	7.3 	7.5 	7.0 	4.3 	2.6 	3.6 	2.0 	2.9 	1.8 	3.3 	2.6 	3.1 	2.4 	2.1 	2.7 	2.7 	2.7 	3.5 	7.3 	3.5 	2.2 	3.0 	2.4 	3.0 	0.3 	0.8 	0.6 	0.4 	0.3 	0.5 	potA	spermidine/putrescine ABC transporter ATPase		0.002	0.000	0.006	0.000	0.001	0.427	0.922	0.118	0.693	0.542	0.470	0.691	0.197	0.801	0.253
37	Maq22A_c00235	1284	64.9 	28.7 	32.6 	37.6 	21.1 	19.1 	15.6 	30.2 	30.5 	30.7 	29.4 	28.6 	26.7 	19.1 	18.9 	16.2 	19.0 	24.2 	18.0 	33.0 	18.6 	30.5 	28.2 	18.0 	20.4 	4.5 	2.8 	0.3 	1.4 	1.6 	3.3 	potD	ABC transporter substrate-binding protein		0.004	0.003	0.303	0.010	0.151	0.000	0.000	0.771	0.161	0.066	0.000	0.000	0.001	0.017	0.266
38	Maq22A_c00240	978	66.5 	14.7 	16.0 	12.8 	9.7 	12.4 	11.2 	8.1 	12.9 	11.5 	12.0 	7.0 	11.3 	9.6 	10.5 	9.5 	12.1 	9.4 	10.4 	14.5 	11.1 	10.8 	10.1 	9.8 	10.6 	1.6 	1.3 	2.4 	2.7 	0.6 	1.4 	potB	ABC transporter permease		0.438	0.287	0.830	0.332	0.926	0.072	0.622	0.847	0.506	0.241	0.047	0.259	0.504	0.901	0.394
39	Maq22A_c00245	897	69.6 	11.6 	12.4 	12.4 	14.8 	11.4 	14.3 	3.9 	9.2 	7.1 	10.5 	9.0 	9.8 	7.6 	9.8 	9.4 	9.6 	13.8 	9.6 	12.1 	13.5 	6.7 	9.8 	8.9 	11.0 	0.5 	1.8 	2.7 	0.7 	1.2 	2.4 	potC	ABC transporter permease		0.054	0.363	0.571	0.689	0.200	0.007	0.258	0.024	0.545	0.177	0.612	0.037	0.365	0.564	0.103
40	Maq22A_c00250	291	67.7 	5.3 	6.5 	3.6 	1.9 	4.2 	6.4 	0.4 	1.6 	1.5 	2.2 	1.5 	0.5 	0.6 	2.9 	3.2 	1.0 	4.3 	2.2 	5.2 	4.2 	1.2 	1.4 	2.2 	2.5 	1.5 	2.3 	0.7 	0.9 	1.4 	1.7 		hypothetical protein		0.700	0.024	0.026	0.158	0.208	0.062	0.064	0.309	0.385	0.960	0.381	0.314	0.371	0.307	0.889
41	Maq22A_c00255	486	67.3 	6.8 	5.6 	7.7 	5.6 	8.5 	5.7 	7.7 	8.9 	6.4 	2.0 	4.4 	2.3 	3.5 	1.9 	4.1 	8.6 	7.5 	4.0 	6.7 	6.6 	7.7 	2.9 	3.2 	6.7 	1.1 	1.7 	1.2 	1.3 	1.1 	2.4 		"transposase of ISMdi17, IS5 family"		0.616	0.020	0.085	0.069	0.208	0.073	0.033	0.023	0.454	0.000	0.000	0.297	0.937	0.006	0.003
42	Maq22A_c00260	234	68.8 	8.3 	6.9 	10.9 	9.7 	8.5 	11.1 	0.0 	3.9 	1.9 	0.0 	3.6 	1.8 	4.4 	1.3 	4.5 	1.7 	3.6 	0.0 	8.7 	9.8 	1.9 	1.8 	3.4 	1.7 	2.0 	1.3 	1.9 	1.8 	1.8 	1.8 		hypothetical protein		0.417	0.008	0.005	0.038	0.003	0.001	0.001	0.005	0.000	0.779	0.517	0.749	0.367	0.981	0.328
43	Maq22A_c00265	168	50.0 	80.8 	103.1 	83.3 	76.4 	76.6 	79.5 	204.1 	155.2 	161.8 	114.3 	172.8 	135.7 	116.3 	59.2 	116.6 	177.3 	151.9 	106.7 	89.1 	77.5 	173.7 	140.9 	97.4 	145.3 	12.2 	1.8 	26.6 	29.6 	33.0 	35.8 		hypothetical protein		0.928	0.000	0.001	0.159	0.001	0.000	0.002	0.190	0.001	0.069	0.000	0.094	0.065	0.858	0.040
44	Maq22A_c00270	1452	73.6 	112.1 	113.1 	112.7 	76.9 	76.3 	90.4 	67.3 	96.0 	73.4 	84.7 	82.6 	87.4 	80.1 	82.4 	92.8 	84.8 	100.4 	109.6 	112.6 	81.2 	78.9 	84.9 	85.1 	98.3 	0.5 	8.0 	15.1 	2.4 	6.8 	12.5 	manC	mannose-1-phosphate guanyltransferase		0.011	0.117	0.771	0.515	0.093	0.000	0.007	0.061	0.000	0.229	0.028	0.916	0.364	0.190	0.021
45	Maq22A_c00275	3021	45.1 	552.3 	589.6 	651.5 	543.3 	855.7 	718.4 	6282.8 	3159.8 	4102.9 	1483.8 	1960.4 	1777.8 	1391.6 	1204.9 	1598.9 	5087.2 	2743.8 	1340.7 	597.8 	705.8 	4515.2 	1740.7 	1398.5 	3057.2 	50.1 	156.6 	1601.8 	240.5 	197.1 	1892.8 		predicted glycosyltransferases		0.311	0.000	0.000	0.001	0.000	0.000	0.001	0.016	0.000	0.000	0.000	0.065	0.362	0.047	0.004
46	Maq22A_c00280	294	61.6 	183.5 	181.3 	186.8 	160.5 	167.8 	170.4 	144.6 	168.1 	150.3 	238.0 	151.0 	161.2 	194.8 	160.4 	176.4 	157.1 	144.2 	179.9 	183.9 	166.2 	154.3 	183.4 	177.2 	160.4 	2.8 	5.2 	12.3 	47.5 	17.2 	18.1 		hypothetical protein		0.695	0.023	0.027	0.136	0.332	0.061	0.069	0.275	0.565	0.986	0.430	0.194	0.450	0.210	0.608
47	Maq22A_c00285	261	47.5 	293.3 	334.4 	374.2 	288.8 	416.2 	384.0 	2415.7 	1322.1 	1613.5 	730.6 	901.3 	784.9 	735.1 	580.3 	717.3 	2242.4 	1154.5 	552.6 	334.0 	363.0 	1783.8 	805.6 	677.6 	1316.5 	40.5 	66.2 	566.3 	87.2 	84.7 	856.5 		hypothetical protein		0.450	0.000	0.000	0.003	0.000	0.000	0.003	0.026	0.000	0.001	0.000	0.125	0.444	0.077	0.011
48	Maq22A_c00290	717	71.8 	41.0 	44.5 	44.5 	29.1 	28.2 	33.7 	23.1 	31.9 	25.8 	25.9 	26.2 	27.9 	29.4 	30.5 	30.3 	30.3 	30.9 	41.0 	43.3 	30.3 	26.9 	26.7 	30.1 	34.1 	2.0 	2.9 	4.5 	1.1 	0.6 	6.0 	sapB	methyltransferase		0.024	0.925	0.087	0.160	0.879	0.039	0.778	0.406	0.020	0.117	0.212	0.813	0.646	0.072	0.133
49	Maq22A_c00295	651	73.9 	60.4 	70.7 	64.3 	68.0 	66.6 	77.3 	31.0 	73.1 	40.6 	49.5 	55.1 	59.5 	62.7 	63.1 	70.3 	49.0 	84.0 	120.7 	65.1 	70.6 	48.2 	54.7 	65.3 	84.6 	5.2 	5.8 	22.1 	5.0 	4.3 	35.9 	mutT	NUDIX hydrolase		0.064	0.275	0.308	0.057	0.000	0.457	0.451	0.960	0.065	0.972	0.428	0.010	0.423	0.012	0.073
50	Maq22A_c00305	462	69.3 	575.8 	695.0 	692.9 	283.1 	305.4 	314.1 	468.1 	442.7 	528.4 	432.5 	348.4 	398.9 	354.6 	350.1 	316.2 	328.8 	418.6 	305.2 	654.5 	300.9 	479.7 	393.3 	340.3 	350.9 	68.2 	16.0 	44.0 	42.3 	21.0 	59.8 	marR	MarR family transcriptional regulator		0.000	0.163	0.140	0.002	0.009	0.000	0.002	0.128	0.046	0.004	0.000	0.000	0.115	0.271	0.632
51	Maq22A_c00310	366	74.6 	555.6 	767.4 	646.8 	363.3 	338.7 	394.5 	343.8 	341.0 	403.3 	449.0 	298.6 	325.5 	327.4 	339.6 	291.7 	196.4 	258.3 	263.7 	656.6 	365.5 	362.7 	357.7 	319.6 	239.5 	106.3 	28.0 	35.2 	80.2 	24.9 	37.4 		hypothetical protein		0.001	0.431	0.018	0.000	0.000	0.008	0.291	0.684	0.009	0.116	0.002	0.000	0.145	0.000	0.027
52	Maq22A_c00315	981	77.8 	18.4 	27.0 	18.1 	14.6 	12.3 	13.6 	8.2 	13.9 	10.4 	10.9 	12.6 	14.7 	16.3 	21.0 	15.1 	12.3 	15.8 	26.0 	21.2 	13.5 	10.8 	12.8 	17.5 	18.0 	5.1 	1.2 	2.8 	1.9 	3.1 	7.1 	spr	peptidase P60		0.041	0.143	0.227	0.676	0.673	0.593	0.509	0.015	0.016	0.876	0.065	0.066	0.117	0.118	0.995
53	Maq22A_c00320	636	76.3 	58.9 	79.4 	63.4 	106.4 	95.6 	96.0 	22.8 	32.1 	25.8 	41.4 	43.6 	43.8 	68.4 	70.9 	70.3 	35.1 	50.4 	90.6 	67.2 	99.4 	26.9 	42.9 	69.9 	58.7 	10.8 	6.1 	4.7 	1.3 	1.3 	28.7 		DNA uptake protein and related DNA-binding proteins		0.000	0.000	0.277	0.017	0.553	0.000	0.000	0.020	0.000	0.022	0.000	0.000	0.001	0.104	0.077
54	Maq22A_c00325	771	70.6 	19.8 	22.6 	19.3 	24.6 	21.7 	27.7 	15.2 	21.8 	20.1 	21.1 	26.0 	25.4 	19.4 	18.7 	19.2 	17.6 	27.3 	16.2 	20.6 	24.7 	19.0 	24.2 	19.1 	20.4 	1.8 	3.0 	3.4 	2.7 	0.4 	6.0 	kch	ion transporter		0.009	0.003	0.001	0.210	0.036	0.677	0.332	0.181	0.620	0.570	0.084	0.369	0.027	0.155	0.407
55	Maq22A_c00330	1197	71.4 	102.0 	116.2 	117.3 	42.1 	42.9 	37.8 	10.8 	20.8 	17.5 	20.9 	22.1 	26.3 	31.0 	28.1 	30.3 	24.6 	25.5 	36.8 	111.8 	40.9 	16.4 	23.1 	29.8 	29.0 	8.5 	2.7 	5.1 	2.8 	1.5 	6.8 	nhaA	pH-dependent sodium/proton antiporter		0.000	0.000	0.000	0.000	0.000	0.000	0.000	0.013	0.008	0.061	0.000	0.001	0.118	0.163	0.862
56	Maq22A_c00335	963	67.7 	59.2 	64.9 	77.8 	98.4 	69.2 	71.5 	70.7 	72.0 	81.5 	125.0 	117.9 	139.3 	83.3 	94.0 	73.2 	68.6 	88.8 	80.3 	67.3 	79.7 	74.7 	127.4 	83.5 	79.2 	9.5 	16.2 	5.9 	10.9 	10.4 	10.1 		cobalamin biosynthesis protein CobW		0.012	0.000	0.000	0.001	0.001	0.042	0.000	0.336	0.471	0.007	0.284	0.190	0.000	0.000	0.811
57	Maq22A_c00340	819	76.3 	21.9 	25.6 	24.1 	15.1 	13.8 	19.3 	5.3 	13.7 	8.1 	12.3 	16.7 	13.1 	16.6 	14.7 	13.9 	10.3 	14.6 	23.2 	23.9 	16.1 	9.0 	14.0 	15.1 	16.0 	1.9 	2.8 	4.3 	2.3 	1.4 	6.6 		creatininase		0.073	0.000	0.105	0.103	0.174	0.071	0.993	0.877	0.685	0.094	0.051	0.029	0.895	0.717	0.802
58	Maq22A_c00345	582	76.1 	13.3 	15.6 	10.1 	13.4 	8.7 	10.2 	7.1 	12.3 	7.9 	13.4 	13.2 	12.5 	12.0 	12.1 	12.3 	8.0 	12.5 	19.3 	13.0 	10.7 	9.1 	13.0 	12.1 	13.2 	2.8 	2.4 	2.8 	0.5 	0.2 	5.7 		MarR family transcriptional regulator		0.913	0.564	0.107	0.323	0.200	0.505	0.094	0.285	0.175	0.303	0.706	0.508	0.484	0.672	0.767
59	Maq22A_c00355	687	73.8 	38.3 	47.3 	46.4 	18.4 	10.0 	13.5 	10.5 	20.0 	21.3 	14.2 	9.3 	17.5 	11.4 	14.9 	9.1 	11.2 	38.0 	28.3 	44.0 	14.0 	17.3 	13.7 	11.8 	25.8 	5.0 	4.2 	5.9 	4.1 	3.0 	13.6 	fabG	short-chain dehydrogenase		0.000	0.025	0.000	0.000	0.126	0.026	0.527	0.684	0.003	0.133	0.009	0.476	0.307	0.028	0.001
60	Maq22A_c00360	624	73.9 	35.1 	42.5 	39.8 	30.7 	18.9 	18.1 	10.8 	18.9 	15.9 	13.6 	9.6 	19.3 	17.7 	17.4 	12.9 	14.6 	30.6 	23.5 	39.1 	22.6 	15.2 	14.1 	16.0 	22.9 	3.7 	7.0 	4.1 	4.9 	2.7 	8.0 	acrR	TetR family transcriptional regulator		0.026	0.005	0.000	0.000	0.077	0.527	0.135	0.116	0.660	0.374	0.357	0.288	0.979	0.058	0.045
61	Maq22A_c00370	735	77.7 	23.2 	27.2 	22.1 	14.5 	12.9 	12.6 	5.6 	12.8 	7.0 	8.9 	11.0 	11.6 	11.8 	11.1 	12.8 	9.0 	12.5 	17.6 	24.2 	13.4 	8.5 	10.5 	11.9 	13.0 	2.7 	1.0 	3.8 	1.5 	0.8 	4.3 		"phage shock protein A, PspA"		0.001	0.000	0.001	0.000	0.002	0.269	0.575	0.738	0.851	0.659	0.437	0.203	0.793	0.472	0.606
62	Maq22A_c00375	273	65.6 	60.4 	62.0 	62.8 	34.1 	33.1 	31.3 	40.7 	25.3 	34.6 	25.0 	23.5 	44.6 	29.3 	24.7 	19.9 	29.5 	42.4 	35.6 	61.7 	32.8 	33.6 	31.0 	24.6 	35.8 	1.2 	1.4 	7.7 	11.8 	4.7 	6.5 		YiaAB two helix domain-containing protein		0.015	0.595	0.100	0.001	0.139	0.064	0.528	0.299	0.356	0.263	0.004	0.354	0.108	0.808	0.051
63	Maq22A_c00380	3420	72.1 	97.2 	106.9 	92.5 	64.1 	78.8 	77.2 	43.6 	68.5 	52.1 	76.1 	72.7 	78.8 	62.4 	70.8 	73.3 	66.6 	68.5 	78.0 	98.9 	73.4 	54.8 	75.9 	68.8 	71.0 	7.4 	8.1 	12.7 	3.1 	5.7 	6.1 	caiC	2-acyl-glycerophospho-ethanolamine acyltransferase		0.099	0.137	0.638	0.150	0.439	0.877	0.037	0.837	0.384	0.053	0.959	0.476	0.059	0.219	0.507
64	Maq22A_c00385	804	71.1 	148.4 	173.8 	150.5 	232.6 	249.1 	233.4 	93.6 	111.4 	125.5 	127.5 	112.0 	102.1 	235.3 	304.3 	238.0 	234.3 	282.5 	312.8 	157.6 	238.3 	110.2 	113.9 	259.2 	276.6 	14.1 	9.3 	16.0 	12.8 	39.1 	39.6 		hypothetical protein		0.000	0.240	0.853	0.000	0.000	0.000	0.000	0.106	0.016	0.186	0.000	0.000	0.000	0.000	0.432
65	Maq22A_c00390	1290	71.9 	303.5 	467.9 	379.9 	185.5 	186.0 	174.9 	209.7 	205.1 	300.5 	318.1 	213.5 	187.5 	182.5 	259.4 	143.1 	103.8 	127.1 	214.1 	383.8 	182.1 	238.4 	239.7 	195.0 	148.3 	82.3 	6.2 	53.8 	69.1 	59.2 	58.1 	murA	UDP-N-acetylglucosamine1-carboxyvinyltransferase		0.002	0.899	0.417	0.021	0.000	0.001	0.023	0.430	0.460	0.348	0.015	0.000	0.135	0.003	0.127
66	Maq22A_c00395	177	77.4 	47.1 	50.5 	41.7 	19.4 	14.7 	27.3 	21.2 	31.4 	17.5 	11.0 	26.5 	11.9 	11.5 	7.6 	7.5 	13.2 	14.2 	34.2 	46.4 	20.5 	23.4 	16.5 	8.9 	20.5 	4.4 	6.3 	7.2 	8.7 	2.3 	11.8 		hypothetical protein		0.001	0.271	0.001	0.000	0.003	0.038	0.589	0.004	0.843	0.018	0.000	0.064	0.035	0.477	0.002
67	Maq22A_c00405	987	73.4 	66.3 	65.4 	62.4 	65.8 	66.1 	71.3 	38.7 	66.8 	44.8 	63.0 	70.5 	78.6 	62.5 	73.5 	68.9 	42.1 	60.3 	67.4 	64.7 	67.7 	50.1 	70.7 	68.3 	56.6 	2.1 	3.1 	14.8 	7.8 	5.5 	13.1 	hisG	ATP phosphoribosyltransferase		0.011	0.011	0.000	0.000	0.203	0.976	0.013	0.222	0.217	0.016	0.240	0.212	0.188	0.000	0.015
68	Maq22A_c00410	1149	75.4 	24.9 	26.6 	23.3 	28.5 	25.7 	27.1 	17.0 	34.5 	20.4 	23.5 	22.7 	25.8 	23.8 	27.2 	26.1 	17.9 	29.1 	29.9 	24.9 	27.1 	24.0 	24.0 	25.7 	25.6 	1.6 	1.4 	9.3 	1.6 	1.7 	6.7 	hisZ	ATP phosphoribosyltransferase		0.016	0.000	0.012	0.007	0.010	0.087	0.772	0.783	0.854	0.196	0.152	0.130	0.972	0.906	0.928
69	Maq22A_c00415	1536	71.5 	62.1 	63.0 	65.7 	74.1 	72.2 	82.0 	51.3 	80.4 	57.1 	74.6 	84.8 	80.3 	75.5 	83.8 	82.7 	51.9 	74.9 	116.5 	63.6 	76.1 	62.9 	79.9 	80.7 	81.1 	1.9 	5.2 	15.4 	5.1 	4.5 	32.8 	hisS	histidyl-tRNA synthase		0.000	0.000	0.000	0.000	0.000	0.215	0.040	0.132	0.188	0.403	0.795	0.943	0.558	0.442	0.851
70	Maq22A_c00420	1236	68.5 	23.1 	29.8 	26.2 	45.6 	51.4 	43.5 	20.3 	34.9 	22.5 	24.5 	28.7 	25.7 	32.7 	46.0 	38.8 	43.9 	42.4 	36.5 	26.3 	46.8 	25.9 	26.3 	39.1 	40.9 	3.4 	4.1 	7.8 	2.2 	6.6 	3.9 		polymerase		0.000	0.002	0.038	0.000	0.000	0.034	0.003	0.469	0.969	0.338	0.160	0.038	0.020	0.003	0.494
71	Maq22A_c00425	1029	71.0 	13.8 	16.3 	16.8 	14.7 	18.2 	17.3 	10.9 	25.3 	15.5 	21.8 	22.4 	17.7 	18.8 	19.9 	17.0 	16.2 	21.8 	19.1 	15.6 	16.7 	17.3 	20.6 	18.6 	19.0 	1.6 	1.8 	7.4 	2.6 	1.5 	2.8 		predicted Na+-dependent transporter		0.095	0.000	0.000	0.002	0.000	0.014	0.014	0.142	0.067	0.897	0.315	0.526	0.277	0.463	0.711
72	Maq22A_c00430	852	74.4 	39.5 	67.5 	66.8 	47.7 	37.9 	43.8 	41.5 	55.4 	83.2 	66.8 	51.6 	44.2 	57.2 	88.1 	35.1 	39.7 	54.3 	95.0 	57.9 	43.2 	60.0 	54.2 	60.1 	63.0 	16.0 	4.9 	21.3 	11.6 	26.6 	28.7 	lysR	LysR family transcriptional regulator		0.566	0.019	0.263	0.197	0.165	0.004	0.092	0.063	0.050	0.232	0.294	0.342	0.876	0.799	0.921
73	Maq22A_c00435	321	74.8 	337.9 	634.8 	747.8 	1044.7 	664.9 	557.9 	912.3 	627.9 	1212.9 	1086.7 	695.6 	812.5 	651.2 	855.5 	424.1 	351.8 	596.8 	661.2 	573.5 	755.8 	917.7 	864.9 	643.6 	536.6 	211.7 	255.8 	292.5 	200.8 	215.8 	163.3 		hypothetical protein		0.069	0.000	0.003	0.138	0.485	0.025	0.245	0.737	0.263	0.284	0.010	0.001	0.134	0.023	0.433
74	Maq22A_c00440	450	73.3 	110.6 	126.0 	118.4 	82.8 	66.4 	60.2 	95.5 	107.3 	102.8 	96.2 	70.2 	93.2 	68.0 	74.2 	74.7 	52.4 	73.1 	94.5 	118.3 	69.8 	101.9 	86.5 	72.3 	73.3 	7.7 	11.6 	5.9 	14.2 	3.7 	21.1 		hypothetical protein		0.001	0.002	0.981	0.020	0.023	0.000	0.002	0.338	0.320	0.004	0.000	0.000	0.027	0.030	0.967
75	Maq22A_c00445	1290	73.6 	50.2 	58.7 	61.1 	50.9 	48.3 	48.9 	29.7 	62.0 	46.4 	49.2 	45.3 	48.6 	47.7 	61.3 	60.4 	41.4 	65.9 	71.1 	56.7 	49.4 	46.0 	47.7 	56.5 	59.5 	5.8 	1.3 	16.1 	2.1 	7.6 	15.9 	hisD	histidinol dehydrogenase		0.809	0.009	0.156	0.009	0.002	0.019	0.239	0.019	0.005	0.288	0.986	0.639	0.292	0.129	0.624
76	Maq22A_c00450	489	66.7 	110.3 	124.2 	117.0 	221.6 	216.2 	211.8 	98.8 	137.2 	101.2 	115.8 	133.6 	126.7 	150.5 	157.9 	168.6 	159.5 	159.1 	138.6 	117.2 	216.5 	112.4 	125.4 	159.0 	152.4 	7.0 	4.9 	21.5 	9.0 	9.1 	11.9 		hypothetical protein		0.000	0.000	0.002	0.000	0.000	0.002	0.001	0.042	0.047	0.628	0.314	0.295	0.142	0.132	0.966
77	Maq22A_c00455	522	73.2 	50.9 	51.8 	52.8 	123.1 	100.7 	114.5 	47.0 	62.8 	47.8 	63.0 	88.3 	73.7 	94.7 	77.1 	101.4 	83.4 	94.6 	88.5 	51.8 	112.8 	52.5 	75.0 	91.1 	88.8 	0.9 	11.3 	8.9 	12.7 	12.6 	5.6 	wzb	ArsC family transcriptional regulator		0.000	0.000	0.000	0.000	0.000	0.000	0.025	0.237	0.273	0.142	0.007	0.006	0.267	0.235	0.934
78	Maq22A_c00460	321	77.6 	14.2 	17.3 	12.7 	25.1 	17.7 	20.8 	4.9 	18.0 	9.7 	9.1 	17.3 	14.8 	17.5 	17.4 	19.8 	12.1 	22.2 	22.2 	14.7 	21.2 	10.9 	13.7 	18.2 	18.8 	2.4 	3.7 	6.6 	4.2 	1.3 	5.8 		branched-chain amino acid ABC transporter		0.004	0.481	0.281	0.017	0.014	0.045	0.151	0.651	0.731	0.683	0.117	0.098	0.303	0.265	0.918
79	Maq22A_c00465	774	75.7 	9.4 	12.2 	8.4 	6.4 	7.1 	9.1 	2.5 	7.9 	3.4 	5.9 	5.5 	7.0 	5.5 	5.5 	5.3 	4.6 	4.5 	7.3 	10.0 	7.6 	4.6 	6.1 	5.4 	5.5 	2.0 	1.4 	2.9 	0.8 	0.1 	1.5 	azlC	branched-chain amino acid ABC transporter/permease		0.428	0.093	0.435	0.046	0.055	0.369	0.943	0.234	0.260	0.455	0.792	0.832	0.314	0.341	0.960
80	Maq22A_c00470	744	69.9 	76.4 	93.7 	88.8 	45.9 	50.0 	48.6 	53.1 	94.3 	76.9 	98.0 	102.1 	122.2 	34.9 	36.5 	28.5 	31.2 	44.8 	39.2 	86.3 	48.2 	74.8 	107.4 	33.3 	38.4 	8.9 	2.1 	20.7 	12.9 	4.3 	6.8 	crp	cyclic nucleotide-binding protein		0.000	0.000	0.000	0.000	0.000	0.000	0.000	0.003	0.195	0.016	0.000	0.000	0.000	0.000	0.103
81	Maq22A_c00475	231	76.6 	72.2 	75.0 	61.9 	83.3 	73.6 	77.1 	41.3 	50.5 	42.9 	29.6 	38.8 	57.5 	49.3 	58.3 	61.9 	38.2 	60.4 	71.0 	69.7 	78.0 	44.9 	42.0 	56.5 	56.5 	6.9 	4.9 	5.0 	14.2 	6.5 	16.7 		hypothetical protein		0.034	0.837	0.313	0.844	0.949	0.067	0.004	0.060	0.047	0.248	0.991	0.891	0.245	0.299	0.898
82	Maq22A_c00480	276	69.2 	399.3 	363.3 	345.2 	248.6 	230.9 	331.5 	158.0 	290.4 	262.9 	250.0 	219.7 	333.9 	259.2 	253.2 	294.8 	259.7 	330.4 	208.9 	369.2 	270.3 	237.1 	267.8 	269.1 	266.3 	27.6 	53.7 	69.9 	59.2 	22.5 	61.0 		hypothetical protein		0.280	0.981	0.914	0.586	0.738	0.272	0.340	0.593	0.458	0.896	0.572	0.721	0.669	0.825	0.835
83	Maq22A_c00485	261	74.7 	95.2 	79.3 	79.6 	44.3 	48.7 	76.8 	47.2 	68.2 	51.0 	57.4 	65.4 	95.4 	67.1 	67.5 	85.2 	40.9 	52.4 	88.5 	84.7 	56.6 	55.4 	72.7 	73.3 	60.6 	9.1 	17.6 	11.2 	20.0 	10.3 	24.9 		signal peptide protein		0.092	0.832	0.329	0.603	0.422	0.063	0.011	0.029	0.389	0.449	0.764	0.320	0.635	0.085	0.192
84	Maq22A_c00490	693	76.3 	20.2 	24.6 	21.1 	16.2 	16.6 	15.0 	15.3 	22.2 	17.3 	18.8 	22.2 	20.2 	16.2 	16.8 	22.5 	8.4 	19.7 	15.9 	21.9 	15.9 	18.3 	20.4 	18.5 	14.7 	2.3 	0.8 	3.6 	1.7 	3.5 	5.8 		hypothetical protein		0.245	0.032	0.123	0.607	0.202	0.001	0.010	0.101	0.898	0.658	0.109	0.001	0.294	0.008	0.082
85	Maq22A_c00505	258	78.7 	15.8 	27.8 	11.1 	7.4 	6.5 	2.2 	2.3 	2.6 	3.4 	6.3 	9.9 	4.9 	3.3 	7.2 	4.1 	3.0 	4.3 	3.3 	18.2 	5.3 	2.8 	7.0 	4.9 	3.6 	8.6 	2.8 	0.6 	2.6 	2.1 	0.7 		hypothetical protein		0.001	0.000	0.020	0.001	0.000	0.310	0.460	0.919	0.362	0.095	0.361	0.910	0.406	0.114	0.419
86	Maq22A_c00510	222	73.4 	3.9 	9.1 	6.8 	13.8 	8.3 	13.4 	0.0 	3.1 	0.7 	1.5 	3.8 	1.9 	6.1 	5.6 	8.9 	3.9 	1.3 	2.9 	6.6 	11.8 	1.2 	2.4 	6.9 	2.7 	2.6 	3.1 	1.6 	1.3 	1.8 	1.4 		hypothetical protein		0.013	0.015	0.118	0.369	0.183	0.000	0.000	0.124	0.000	0.457	0.001	0.262	0.020	0.745	0.031
87	Maq22A_c00515	2859	73.7 	24.7 	29.1 	25.7 	38.5 	42.4 	40.4 	21.2 	38.3 	25.1 	38.7 	39.3 	38.7 	36.0 	39.6 	39.8 	24.1 	35.1 	49.9 	26.5 	40.4 	28.2 	38.9 	38.5 	36.3 	2.3 	1.9 	9.0 	0.3 	2.2 	13.0 	ppc2	phosphoenolpyruvate carboxylase	Serine cycle	0.000	0.000	0.000	0.000	0.000	0.468	0.226	0.714	0.623	0.056	0.276	0.814	0.392	0.092	0.392
88	Maq22A_c00520	2733	69.7 	86.1 	105.3 	104.2 	320.1 	291.4 	274.5 	273.3 	379.3 	349.0 	431.0 	381.2 	389.2 	252.4 	269.8 	261.8 	173.7 	261.7 	263.8 	98.6 	295.3 	333.9 	400.5 	261.3 	233.1 	10.8 	23.1 	54.6 	26.8 	8.7 	51.4 	aceE	pyruvate dehydrogenase		0.000	0.000	0.000	0.000	0.000	0.000	0.000	0.539	0.026	0.782	0.000	0.000	0.000	0.000	0.106
89	Maq22A_c00525	1134	75.9 	105.9 	127.3 	115.9 	2.4 	3.1 	2.0 	3.7 	5.3 	4.2 	2.6 	3.8 	5.1 	2.2 	2.2 	2.7 	1.7 	3.3 	3.8 	116.4 	2.5 	4.4 	3.8 	2.4 	2.9 	10.7 	0.6 	0.8 	1.2 	0.3 	1.1 	gcvT	glycine cleavage system protein T		0.000	0.000	0.000	0.000	0.000	0.000	0.002	0.890	0.286	0.210	0.000	0.000	0.003	0.032	0.356
90	Maq22A_c00530	363	71.3 	322.6 	351.1 	338.3 	6.0 	7.2 	6.1 	10.0 	17.5 	12.2 	13.4 	8.2 	12.3 	6.6 	8.6 	6.6 	4.3 	5.0 	8.9 	337.3 	6.4 	13.2 	11.3 	7.2 	6.1 	14.3 	0.7 	3.9 	2.7 	1.2 	2.5 	gcvH	glycine cleavage system protein H		0.000	0.000	0.000	0.000	0.000	0.000	0.000	0.288	0.994	0.134	0.000	0.000	0.009	0.001	0.307
91	Maq22A_c00535	2850	68.7 	409.8 	477.5 	437.4 	10.0 	11.3 	11.1 	15.8 	18.7 	18.2 	22.4 	20.8 	22.1 	7.0 	9.2 	9.7 	6.4 	9.0 	9.1 	441.6 	10.8 	17.6 	21.8 	8.7 	8.1 	34.1 	0.7 	1.6 	0.8 	1.4 	1.5 	gcvP	glycine dehydrogenase		0.000	0.000	0.000	0.000	0.000	0.000	0.000	0.186	0.055	0.636	0.000	0.000	0.000	0.000	0.546
92	Maq22A_c00540	282	66.7 	303.4 	370.4 	365.6 	51.9 	34.8 	41.5 	30.0 	47.4 	34.1 	34.6 	36.3 	33.7 	29.5 	34.2 	30.0 	29.2 	42.5 	36.7 	346.5 	42.7 	37.2 	34.9 	31.2 	36.2 	37.4 	8.6 	9.1 	1.3 	2.6 	6.7 		XRE family transcriptional regulator		0.000	0.000	0.000	0.000	0.000	0.227	0.558	0.057	0.526	0.101	0.002	0.071	0.267	0.987	0.213
93	Maq22A_c00545	243	62.6 	125.4 	141.4 	116.4 	88.9 	63.1 	61.1 	61.6 	83.5 	79.0 	91.1 	73.8 	81.1 	50.4 	43.5 	52.3 	38.3 	56.8 	27.5 	127.7 	71.0 	74.7 	82.0 	48.7 	40.9 	12.7 	15.5 	11.6 	8.7 	4.6 	14.8 		transcription factor		0.006	0.655	0.382	0.000	0.000	0.025	0.087	0.056	0.010	0.661	0.000	0.000	0.000	0.000	0.493
94	Maq22A_c00550	399	63.9 	73.7 	77.7 	93.9 	49.8 	44.9 	45.6 	54.8 	70.7 	64.4 	54.6 	66.3 	63.1 	44.7 	49.9 	51.4 	75.9 	77.9 	40.0 	81.7 	46.8 	63.3 	61.4 	48.7 	64.6 	10.7 	2.7 	8.0 	6.0 	3.5 	21.3 		twitching motility protein PilT		0.027	0.221	0.930	0.120	0.668	0.001	0.026	0.515	0.009	0.274	0.006	0.430	0.112	0.744	0.049
95	Maq22A_c00555	714	69.9 	68.5 	76.2 	56.7 	82.8 	80.9 	73.3 	69.3 	78.4 	54.6 	81.6 	83.7 	90.1 	67.4 	64.9 	73.9 	56.2 	69.1 	59.3 	67.1 	79.0 	67.5 	85.1 	68.7 	61.5 	9.8 	5.0 	12.0 	4.4 	4.7 	6.7 	dnaQ	DNA polymerase III subunit epsilon		0.010	0.000	0.000	0.038	0.151	0.179	0.082	0.626	0.265	0.670	0.068	0.014	0.027	0.005	0.529
96	Maq22A_c00560	606	76.9 	20.8 	25.5 	20.1 	19.7 	16.4 	22.7 	13.9 	15.5 	14.1 	20.9 	26.1 	26.8 	18.5 	20.9 	27.5 	10.6 	22.8 	23.9 	22.1 	19.6 	14.5 	24.6 	22.3 	19.1 	2.9 	3.1 	0.9 	3.2 	4.7 	7.4 	coaE	dephospho-CoA kinase		0.834	0.697	0.007	0.084	0.678	0.856	0.013	0.136	0.838	0.024	0.201	0.983	0.280	0.024	0.204
97	Maq22A_c00565	864	74.5 	40.6 	47.0 	33.1 	56.7 	49.5 	59.5 	32.1 	47.2 	37.5 	58.8 	52.9 	51.1 	63.3 	47.4 	49.9 	29.2 	48.6 	48.0 	40.2 	55.2 	38.9 	54.3 	53.6 	41.9 	7.0 	5.2 	7.7 	4.0 	8.6 	11.0 	aroE	shikimate dehydrogenase		0.000	0.000	0.000	0.000	0.012	0.725	0.249	0.643	0.071	0.140	0.418	0.151	0.479	0.004	0.024
98	Maq22A_c00570	621	76.0 	39.5 	51.2 	38.8 	68.6 	56.0 	64.3 	26.1 	36.1 	27.8 	55.5 	61.2 	72.1 	58.6 	45.6 	52.2 	33.1 	46.3 	68.8 	43.2 	62.9 	30.0 	62.9 	52.1 	49.4 	7.0 	6.4 	5.4 	8.4 	6.5 	18.1 	maf	septum formation inhibitor Maf		0.000	0.347	0.000	0.000	0.002	0.000	0.177	0.306	0.099	0.000	0.006	0.035	0.020	0.004	0.529
99	Maq22A_c00575	831	68.8 	117.8 	124.4 	131.1 	128.1 	124.8 	127.3 	94.9 	121.8 	110.2 	118.7 	138.2 	157.7 	112.9 	114.4 	115.6 	89.7 	134.9 	126.0 	124.4 	126.8 	109.0 	138.2 	114.3 	116.9 	6.7 	1.7 	13.5 	19.5 	1.4 	24.0 		phosphate kinase		0.020	0.000	0.000	0.044	0.016	0.029	0.002	0.767	0.911	0.342	0.013	0.039	0.001	0.003	0.684
100	Maq22A_c00580	1089	74.7 	34.7 	37.6 	38.4 	50.0 	48.3 	48.4 	37.1 	57.5 	44.2 	52.9 	60.0 	65.9 	55.4 	60.8 	56.3 	44.2 	63.4 	87.0 	36.9 	48.9 	46.3 	59.6 	57.5 	64.9 	2.0 	1.0 	10.3 	6.5 	2.9 	21.5 	hemE	uroporphyrinogen decarboxylase		0.000	0.000	0.000	0.000	0.000	0.002	0.000	0.002	0.000	0.229	0.926	0.225	0.192	0.958	0.186
101	Maq22A_c00585	423	64.3 	36.2 	38.7 	38.8 	28.6 	35.1 	44.8 	46.8 	64.3 	47.2 	40.8 	30.3 	49.3 	32.9 	31.6 	35.3 	42.9 	51.4 	41.3 	37.9 	36.2 	52.8 	40.1 	33.3 	45.2 	1.4 	8.1 	10.0 	9.5 	1.9 	5.4 		membrane protein		0.512	0.000	0.008	0.450	0.001	0.000	0.046	0.920	0.010	0.005	0.000	0.011	0.058	0.659	0.013
102	Maq22A_c00590	891	77.1 	23.8 	27.2 	16.0 	18.8 	21.0 	22.7 	14.5 	22.9 	17.4 	22.3 	24.0 	28.6 	22.7 	22.0 	25.5 	15.0 	30.8 	24.7 	22.4 	20.8 	18.3 	24.9 	23.4 	23.5 	5.7 	2.0 	4.3 	3.3 	1.9 	8.0 		hydrolase		0.593	0.067	0.004	0.043	0.043	0.198	0.018	0.142	0.142	0.264	0.871	0.866	0.330	0.336	0.994
103	Maq22A_c00595	792	78.7 	7.2 	6.8 	4.0 	7.1 	9.9 	6.1 	2.9 	5.7 	4.5 	3.7 	5.4 	6.5 	9.0 	9.2 	9.7 	2.6 	8.1 	9.8 	6.0 	7.7 	4.4 	5.2 	9.3 	6.8 	1.8 	2.0 	1.4 	1.4 	0.4 	3.8 	pgpB	acid phosphatase		0.085	0.618	0.479	0.003	0.220	0.244	0.389	0.225	0.638	0.817	0.019	0.487	0.049	0.673	0.095
104	Maq22A_c00600	741	67.2 	43.6 	44.6 	39.6 	38.4 	26.7 	23.5 	35.4 	39.6 	39.7 	36.4 	26.5 	50.0 	34.2 	39.7 	29.8 	33.8 	59.6 	22.1 	42.6 	29.5 	38.2 	37.7 	34.6 	38.5 	2.6 	7.8 	2.5 	11.8 	5.0 	19.2 	terC	membrane protein		0.352	0.087	0.395	0.900	0.421	0.009	0.079	0.293	0.084	0.407	0.115	0.367	0.469	0.953	0.499
105	Maq22A_c00605	921	72.5 	52.1 	63.2 	70.6 	73.8 	38.4 	36.9 	29.6 	38.2 	40.3 	52.3 	37.1 	52.5 	34.7 	50.1 	29.0 	25.2 	53.7 	48.8 	62.0 	49.7 	36.0 	47.3 	37.9 	42.6 	9.3 	20.9 	5.6 	8.9 	10.9 	15.3 	lcb5	sphingosine kinase and enzymes related to eukaryotic diacylglycerol kinase		0.771	0.731	0.827	0.193	0.432	0.958	0.614	0.314	0.622	0.579	0.342	0.661	0.135	0.323	0.608
106	Maq22A_c00610	339	74.6 	1.4 	0.4 	0.4 	2.7 	3.6 	1.1 	0.0 	1.7 	1.7 	1.0 	1.3 	0.4 	0.0 	0.9 	0.8 	0.0 	1.2 	1.9 	0.8 	2.5 	1.1 	0.9 	0.6 	1.0 	0.6 	1.3 	1.0 	0.4 	0.5 	1.0 		hypothetical protein		0.028	0.267	0.701	0.983	0.652	0.290	0.078	0.028	0.086	0.477	0.262	0.514	0.687	0.949	0.639
107	Maq22A_c00615	789	77.6 	25.6 	50.8 	44.3 	12.3 	14.4 	12.0 	15.6 	18.7 	25.8 	29.7 	18.4 	14.5 	11.2 	23.0 	11.4 	10.3 	12.4 	20.5 	40.2 	12.9 	20.0 	20.9 	15.2 	14.4 	13.1 	1.3 	5.3 	7.9 	6.8 	5.4 		hypothetical protein		0.000	0.357	0.135	0.002	0.001	0.001	0.009	0.287	0.453	0.556	0.027	0.012	0.116	0.061	0.755
108	Maq22A_c00620	1167	79.4 	34.5 	54.1 	43.8 	24.5 	23.5 	25.8 	26.7 	33.1 	43.3 	29.6 	21.2 	24.9 	21.6 	38.6 	19.5 	17.1 	29.4 	34.6 	44.2 	24.6 	34.4 	25.2 	26.5 	27.0 	9.8 	1.1 	8.4 	4.2 	10.5 	9.0 		hypothetical protein		0.013	0.168	0.166	0.126	0.126	0.000	0.310	0.350	0.351	0.007	0.004	0.004	0.917	0.916	0.999
109	Maq22A_c00625	1023	74.6 	24.0 	32.5 	31.3 	46.1 	43.4 	57.7 	17.4 	37.1 	26.0 	34.4 	30.9 	36.4 	40.2 	33.6 	41.9 	26.6 	43.2 	57.2 	29.3 	49.1 	26.8 	33.9 	38.6 	42.3 	4.6 	7.6 	9.9 	2.8 	4.4 	15.3 		MoxR-like ATPases		0.000	0.002	0.000	0.000	0.000	0.009	0.085	0.181	0.479	0.431	0.196	0.057	0.653	0.297	0.532
110	Maq22A_c00630	939	79.2 	0.7 	0.7 	1.6 	5.6 	5.1 	6.7 	2.7 	4.1 	1.7 	3.8 	5.9 	5.4 	5.1 	6.8 	7.2 	3.1 	3.6 	9.4 	1.0 	5.8 	2.8 	5.0 	6.4 	5.4 	0.5 	0.8 	1.2 	1.1 	1.1 	3.5 		hypothetical protein		0.000	0.000	0.000	0.000	0.000	0.105	0.995	0.386	0.815	0.130	0.014	0.169	0.429	0.823	0.276
111	Maq22A_c00635	435	81.6 	0.9 	0.6 	1.0 	1.7 	1.1 	0.4 	1.9 	1.6 	1.4 	3.7 	2.0 	3.9 	2.7 	1.9 	3.0 	2.9 	1.9 	6.9 	0.9 	1.0 	1.6 	3.2 	2.6 	3.9 	0.2 	0.6 	0.3 	1.1 	0.6 	2.7 		hypothetical protein		0.364	0.017	0.000	0.003	0.000	0.142	0.006	0.044	0.002	0.189	0.607	0.107	0.395	0.837	0.259
112	Maq22A_c00640	969	77.2 	2.3 	3.5 	1.7 	5.5 	8.2 	7.1 	2.5 	5.6 	4.3 	6.7 	7.9 	7.9 	6.5 	7.0 	6.7 	5.5 	7.1 	7.4 	2.5 	6.9 	4.1 	7.5 	6.7 	6.6 	0.9 	1.4 	1.6 	0.7 	0.2 	1.0 		von Willebrand factor A		0.000	0.000	0.000	0.000	0.000	0.241	0.172	0.681	0.664	0.017	0.118	0.116	0.323	0.340	0.978
113	Maq22A_c00645	921	78.6 	1.3 	2.6 	1.3 	5.4 	4.7 	6.4 	4.5 	6.0 	3.7 	6.7 	7.0 	6.8 	6.1 	6.9 	8.9 	4.8 	7.3 	13.1 	1.7 	5.5 	4.7 	6.8 	7.3 	8.4 	0.8 	0.9 	1.2 	0.1 	1.5 	4.3 		von Willebrand factor A		0.000	0.000	0.000	0.000	0.000	0.380	0.081	0.049	0.014	0.368	0.295	0.127	0.949	0.604	0.619
114	Maq22A_c00650	825	76.8 	2.9 	5.9 	4.4 	17.4 	18.4 	14.6 	8.3 	7.0 	9.1 	18.1 	17.1 	12.7 	16.3 	15.7 	18.9 	5.5 	8.1 	11.3 	4.4 	16.8 	8.2 	16.0 	17.0 	8.3 	1.5 	2.0 	1.1 	2.9 	1.7 	2.9 		hypothetical protein		0.000	0.000	0.000	0.000	0.000	0.021	0.728	0.613	0.000	0.012	0.005	0.173	0.899	0.000	0.000
115	Maq22A_c00655	1263	77.7 	1.9 	2.9 	2.6 	4.7 	4.0 	6.0 	4.5 	5.5 	5.8 	8.2 	7.8 	8.0 	7.8 	10.3 	7.8 	6.1 	9.5 	12.6 	2.5 	4.9 	5.3 	8.0 	8.6 	9.4 	0.5 	1.0 	0.7 	0.2 	1.5 	3.3 		hypothetical protein		0.000	0.000	0.000	0.000	0.000	0.014	0.000	0.000	0.000	0.129	0.065	0.029	0.864	0.612	0.711
116	Maq22A_c00660	237	75.1 	4.5 	4.0 	0.6 	4.6 	7.8 	3.1 	3.6 	3.8 	5.6 	8.2 	10.8 	5.9 	7.9 	18.8 	8.9 	5.7 	14.1 	14.6 	3.0 	5.2 	4.3 	8.3 	11.9 	11.5 	2.1 	2.4 	1.1 	2.5 	6.0 	5.0 		hypothetical protein		0.111	0.057	0.003	0.000	0.000	0.738	0.154	0.006	0.014	0.278	0.017	0.039	0.240	0.380	0.753
117	Maq22A_c00665	555	75.1 	0.9 	1.5 	1.1 	1.3 	1.1 	1.0 	0.7 	2.9 	0.3 	2.3 	3.8 	4.0 	2.1 	5.2 	2.4 	2.8 	4.5 	9.7 	1.1 	1.1 	1.3 	3.4 	3.3 	5.7 	0.3 	0.2 	1.4 	0.9 	1.7 	3.6 	fabG	dehydrogenases with different specificities		0.657	0.187	0.001	0.001	0.000	0.386	0.004	0.005	0.000	0.045	0.056	0.001	0.843	0.267	0.164
118	Maq22A_c00670	363	72.7 	149.4 	164.4 	136.8 	124.0 	129.6 	110.9 	29.3 	76.2 	56.2 	68.1 	96.4 	72.8 	100.7 	92.0 	86.4 	66.8 	105.2 	157.0 	150.2 	121.5 	53.9 	79.1 	93.0 	109.7 	13.8 	9.6 	23.5 	15.2 	7.2 	45.3 	arsR	ArsR family transcriptional regulator		0.702	0.000	0.018	0.084	0.456	0.000	0.047	0.181	0.717	0.112	0.018	0.001	0.483	0.103	0.332
119	Maq22A_c00675	1239	76.4 	24.7 	28.8 	22.0 	29.5 	25.6 	25.2 	15.8 	25.1 	16.5 	32.3 	30.7 	34.8 	31.7 	34.1 	31.0 	12.4 	31.5 	45.7 	25.2 	26.8 	19.1 	32.6 	32.2 	29.9 	3.4 	2.4 	5.2 	2.1 	1.6 	16.7 	argE	allantoate amidohydrolase		0.171	0.252	0.001	0.002	0.028	0.831	0.036	0.098	0.407	0.022	0.064	0.300	0.626	0.198	0.412
120	Maq22A_c00680	1278	75.6 	21.2 	24.7 	22.4 	19.9 	23.0 	19.5 	13.5 	24.9 	17.6 	25.5 	20.0 	26.2 	23.9 	24.7 	24.8 	11.4 	24.9 	39.5 	22.7 	20.8 	18.7 	23.9 	24.5 	25.3 	1.8 	1.9 	5.8 	3.3 	0.5 	14.1 	dadA	FAD-dependent oxidoreductase		0.652	0.098	0.023	0.042	0.060	0.232	0.067	0.117	0.155	0.509	0.716	0.827	0.757	0.653	0.885
121	Maq22A_c00685	867	72.8 	42.0 	42.0 	41.5 	55.0 	77.8 	73.2 	37.2 	57.4 	47.7 	61.6 	56.1 	61.8 	66.3 	77.0 	67.6 	58.7 	64.2 	68.7 	41.8 	68.7 	47.4 	59.8 	70.3 	63.9 	0.3 	12.0 	10.1 	3.2 	5.9 	5.0 		GntR family transcriptional regulator		0.000	0.000	0.000	0.000	0.000	0.570	0.876	0.289	0.703	0.484	0.106	0.345	0.392	0.834	0.500
122	Maq22A_c00690	1287	70.5 	51.6 	60.1 	55.7 	58.1 	78.8 	77.0 	47.3 	67.6 	56.4 	69.8 	65.0 	62.9 	75.4 	79.5 	83.5 	93.1 	89.7 	96.8 	55.8 	71.3 	57.1 	65.9 	79.5 	93.2 	4.3 	11.5 	10.2 	3.5 	4.0 	3.5 	proP	MFS transporter		0.000	0.000	0.000	0.000	0.000	0.406	0.522	0.078	0.000	0.864	0.354	0.007	0.281	0.005	0.072
123	Maq22A_c00695	1959	72.4 	10.6 	9.3 	9.8 	8.9 	10.7 	11.5 	4.4 	8.1 	5.7 	7.5 	8.5 	7.4 	8.8 	8.5 	10.7 	6.9 	8.3 	12.3 	9.9 	10.3 	6.1 	7.8 	9.4 	9.2 	0.7 	1.3 	1.9 	0.6 	1.2 	2.8 	atoS	histidine kinase		0.134	0.745	0.754	0.163	0.243	0.080	0.303	0.925	0.758	0.551	0.098	0.151	0.346	0.459	0.831
124	Maq22A_c00700	2142	73.1 	13.1 	12.7 	11.8 	14.5 	18.2 	17.7 	7.1 	13.1 	8.6 	9.4 	14.6 	16.3 	13.6 	14.3 	15.8 	8.0 	12.4 	16.1 	12.5 	16.8 	9.6 	13.4 	14.6 	12.2 	0.7 	2.0 	3.1 	3.6 	1.1 	4.1 	baeS	signal transduction histidine kinase		0.000	0.152	0.004	0.002	0.145	0.040	0.630	0.638	0.041	0.141	0.113	0.987	0.971	0.143	0.115
125	Maq22A_c00705	339	73.7 	4.6 	4.8 	3.6 	2.4 	1.4 	4.4 	2.1 	1.7 	0.9 	4.8 	0.0 	2.5 	3.5 	2.4 	3.5 	2.3 	2.1 	3.2 	4.3 	2.7 	1.6 	2.4 	3.2 	2.5 	0.7 	1.5 	0.6 	2.4 	0.6 	0.6 	argE	acetylornithine deacetylase/succinyl-diaminopimelate desuccinylase and related deacylases		0.292	0.158	0.528	0.738	0.386	0.695	0.750	0.485	0.871	0.501	0.287	0.586	0.748	0.870	0.600
126	Maq22A_c00710	1656	78.4 	8.5 	10.0 	8.5 	6.8 	7.2 	7.7 	4.3 	7.9 	6.3 	7.1 	5.7 	7.7 	7.9 	9.1 	7.2 	6.3 	10.7 	10.8 	9.0 	7.3 	6.2 	6.8 	8.1 	9.3 	0.8 	0.5 	1.8 	1.0 	1.0 	2.6 	dak1	dihydroxyacetone kinase		0.567	0.500	0.681	0.249	0.021	0.231	0.370	0.094	0.005	0.847	0.664	0.126	0.554	0.112	0.258
127	Maq22A_c00715	576	69.4 	125.6 	119.8 	160.2 	89.8 	68.4 	72.2 	33.5 	40.9 	33.6 	36.7 	38.5 	55.1 	92.1 	84.4 	71.7 	117.9 	169.7 	113.9 	135.2 	76.8 	36.0 	43.5 	82.7 	133.8 	21.8 	11.4 	4.3 	10.1 	10.3 	31.1 		Ros/MucR family transcriptional regulator		0.007	0.000	0.000	0.088	0.088	0.005	0.012	0.312	0.000	0.844	0.000	0.000	0.000	0.000	0.001
128	Maq22A_c00725	213	74.2 	98.8 	199.5 	104.6 	31.0 	27.3 	33.1 	24.9 	19.7 	27.7 	36.7 	36.1 	16.4 	17.6 	42.3 	18.6 	9.6 	9.8 	24.3 	134.3 	30.5 	24.1 	29.7 	26.2 	14.6 	56.5 	2.9 	4.1 	11.5 	14.0 	8.5 		ferredoxin		0.000	0.000	0.000	0.000	0.000	0.700	0.762	0.839	0.020	0.944	0.557	0.007	0.619	0.011	0.033
129	Maq22A_c00730	1284	77.3 	15.3 	27.2 	17.2 	3.3 	4.3 	5.1 	15.2 	10.9 	22.2 	15.2 	6.3 	5.2 	7.1 	11.3 	4.7 	1.9 	4.8 	9.6 	19.9 	4.2 	16.1 	8.9 	7.7 	5.4 	6.4 	0.9 	5.7 	5.5 	3.3 	3.9 	hcaD	ferredoxin reductase		0.000	0.323	0.124	0.027	0.000	0.000	0.007	0.035	0.435	0.012	0.001	0.000	0.525	0.053	0.186
130	Maq22A_c00735	1248	73.2 	32.3 	61.6 	61.0 	15.0 	6.0 	4.5 	12.2 	20.3 	48.5 	30.0 	6.5 	8.5 	17.7 	34.4 	6.0 	6.7 	10.8 	21.1 	51.6 	8.5 	27.0 	15.0 	19.4 	12.9 	16.8 	5.7 	19.1 	13.0 	14.2 	7.4 	cypX	cytochrome P450		0.001	0.717	0.066	0.135	0.018	0.005	0.175	0.088	0.406	0.140	0.257	0.045	0.730	0.598	0.382
131	Maq22A_c00740	1566	74.6 	59.1 	105.0 	86.8 	36.6 	18.9 	15.6 	34.2 	35.3 	74.4 	61.5 	20.7 	25.4 	29.6 	67.9 	13.3 	15.7 	32.4 	66.3 	83.6 	23.7 	48.0 	35.9 	37.0 	38.2 	23.1 	11.3 	22.9 	22.3 	28.0 	25.8 	hcaD	(2Fe-2S)-binding protein		0.004	0.873	0.162	0.126	0.111	0.006	0.136	0.172	0.193	0.216	0.171	0.152	0.898	0.847	0.949
132	Maq22A_c00750	495	72.3 	31.6 	51.7 	43.5 	33.1 	23.2 	21.7 	7.1 	29.8 	28.1 	28.3 	28.5 	18.4 	30.2 	46.5 	21.9 	17.1 	32.4 	37.9 	42.2 	26.0 	21.6 	25.0 	32.9 	29.1 	10.1 	6.1 	12.6 	5.8 	12.5 	10.8 	marR	"transcriptional regulator, MarR family"		0.207	0.330	0.384	0.997	0.550	0.780	0.723	0.211	0.511	0.935	0.334	0.708	0.389	0.775	0.554
133	Maq22A_c00755	459	70.8 	18.8 	22.7 	21.3 	22.6 	16.7 	19.8 	10.0 	15.3 	16.1 	14.2 	14.0 	16.8 	15.6 	23.7 	16.7 	15.4 	26.4 	15.5 	20.9 	19.7 	13.8 	15.0 	18.7 	19.1 	2.0 	3.0 	3.3 	1.6 	4.4 	6.3 	fcbC	predicted thioesterase		0.504	0.788	0.963	0.398	0.256	0.708	0.524	0.860	0.641	0.776	0.585	0.409	0.427	0.293	0.773
134	Maq22A_c00760	1806	73.8 	6.3 	7.5 	8.9 	10.1 	9.9 	9.9 	6.0 	8.0 	6.2 	10.5 	8.5 	9.4 	11.0 	10.0 	10.9 	7.0 	10.2 	7.3 	7.6 	10.0 	6.7 	9.4 	10.6 	8.2 	1.3 	0.1 	1.1 	1.0 	0.6 	1.8 	caiC	acyl-CoA synthetases (AMP-forming)/AMP-acid ligases II		0.000	0.004	0.000	0.000	0.004	0.513	0.476	0.228	0.495	0.193	0.068	0.983	0.695	0.183	0.062
135	Maq22A_c00765	1215	69.6 	10.9 	13.4 	14.7 	13.6 	14.1 	14.4 	8.7 	13.7 	12.3 	13.7 	17.6 	13.9 	12.6 	14.3 	15.7 	14.6 	14.2 	17.9 	13.0 	14.0 	11.6 	15.1 	14.2 	15.6 	2.0 	0.4 	2.6 	2.2 	1.6 	2.0 	livK	ABC transporter permease		0.041	0.003	0.001	0.004	0.000	0.338	0.120	0.403	0.065	0.519	0.892	0.390	0.434	0.879	0.311
136	Maq22A_c00770	792	72.5 	8.2 	9.1 	11.0 	6.0 	5.4 	5.9 	2.0 	4.9 	3.7 	4.5 	2.7 	4.9 	7.5 	6.3 	6.8 	4.0 	4.4 	7.4 	9.4 	5.8 	3.5 	4.1 	6.9 	5.3 	1.4 	0.3 	1.5 	1.2 	0.6 	1.8 	caiD	enoyl-CoA hydratase		0.055	0.004	0.021	0.619	0.040	0.305	0.500	0.167	0.860	0.803	0.020	0.402	0.063	0.610	0.128
137	Maq22A_c00775	972	73.3 	2.2 	1.3 	1.9 	1.7 	2.8 	3.6 	0.2 	1.3 	1.2 	2.0 	0.9 	1.4 	2.3 	2.0 	1.5 	1.0 	2.2 	3.1 	1.8 	2.7 	0.9 	1.4 	1.9 	2.1 	0.5 	1.0 	0.6 	0.6 	0.4 	1.1 	fadB	3-hydroxyacyl-CoA dehydrogenase		0.075	0.490	0.772	0.325	0.299	0.019	0.198	0.441	0.483	0.368	0.110	0.100	0.555	0.521	0.951
138	Maq22A_c00780	882	68.9 	22.8 	20.6 	24.1 	23.0 	21.9 	24.4 	21.2 	23.0 	17.6 	21.0 	19.4 	26.3 	22.0 	22.7 	23.1 	21.9 	23.6 	29.6 	22.5 	23.1 	20.6 	22.2 	22.6 	25.0 	1.8 	1.3 	2.8 	3.6 	0.6 	4.1 		3-keto-5-aminohexanoate cleavage protein		0.143	0.001	0.016	0.048	0.003	0.078	0.298	0.613	0.137	0.541	0.207	0.775	0.569	0.730	0.327
139	Maq22A_c00785	1224	71.2 	4.5 	5.6 	5.8 	3.7 	3.8 	6.5 	1.2 	2.9 	2.2 	3.2 	2.8 	3.0 	4.4 	4.5 	3.8 	2.8 	3.5 	4.6 	5.3 	4.7 	2.1 	3.0 	4.2 	3.6 	0.7 	1.6 	0.8 	0.2 	0.4 	0.9 	livK	ABC transporter permease		0.982	0.014	0.196	0.915	0.431	0.017	0.211	0.900	0.455	0.358	0.013	0.101	0.176	0.562	0.387
140	Maq22A_c00790	1284	71.8 	8.1 	8.7 	7.9 	4.4 	5.4 	7.7 	1.9 	3.8 	2.3 	2.5 	4.0 	4.0 	3.3 	5.9 	4.7 	3.2 	5.4 	8.2 	8.2 	5.8 	2.7 	3.5 	4.6 	5.6 	0.5 	1.7 	1.0 	0.9 	1.3 	2.5 		hypothetical UPF0311 protein RPA1785		0.208	0.001	0.010	0.074	0.298	0.025	0.148	0.600	0.842	0.530	0.083	0.016	0.330	0.107	0.473
141	Maq22A_c00795	1068	74.9 	40.1 	43.6 	37.8 	21.8 	21.8 	25.2 	7.8 	12.8 	8.7 	18.3 	19.6 	19.2 	25.5 	25.7 	25.0 	15.0 	21.3 	38.2 	40.5 	22.9 	9.8 	19.0 	25.4 	24.8 	2.9 	2.0 	2.7 	0.7 	0.4 	12.0 	atoS	PAS/PAC domain		0.000	0.000	0.000	0.049	0.014	0.000	0.792	0.120	0.298	0.000	0.000	0.000	0.088	0.220	0.612
142	Maq22A_c00800	453	65.3 	722.1 	911.3 	779.1 	542.3 	496.8 	580.5 	140.2 	234.0 	210.4 	429.6 	387.4 	284.9 	487.7 	460.9 	407.4 	192.3 	270.2 	297.4 	804.2 	539.9 	194.9 	367.3 	452.0 	253.3 	97.0 	41.9 	48.8 	74.4 	40.9 	54.6 		hypothetical protein		0.018	0.000	0.000	0.001	0.000	0.000	0.023	0.358	0.000	0.000	0.000	0.666	0.172	0.000	0.000
143	Maq22A_c00805	717	71.8 	333.1 	409.5 	391.3 	180.0 	161.8 	149.6 	142.5 	201.9 	203.8 	236.9 	203.6 	200.3 	159.3 	194.5 	132.1 	99.2 	159.1 	184.3 	378.0 	163.8 	182.7 	213.6 	162.0 	147.5 	39.9 	15.3 	34.9 	20.2 	31.3 	43.7 	msrA	methionine sulfoxide reductase A		0.000	0.016	0.015	0.000	0.000	0.000	0.000	0.528	0.737	0.957	0.001	0.000	0.002	0.000	0.335
144	Maq22A_c00810	921	74.3 	188.3 	188.3 	186.3 	138.3 	98.0 	111.0 	42.2 	89.2 	71.1 	94.7 	93.2 	107.2 	118.8 	130.5 	114.1 	63.5 	115.5 	131.0 	187.7 	115.8 	67.5 	98.4 	121.1 	103.4 	1.2 	20.6 	23.7 	7.7 	8.4 	35.4 	mepA	peptidase		0.003	0.000	0.003	0.071	0.001	0.027	0.915	0.265	0.653	0.040	0.001	0.079	0.231	0.739	0.118
145	Maq22A_c00815	192	74.5 	1.5 	0.7 	1.6 	5.2 	2.4 	2.9 	3.1 	0.0 	0.0 	3.4 	4.4 	2.9 	0.9 	3.2 	2.8 	2.5 	3.6 	9.0 	1.3 	3.5 	1.0 	3.6 	2.3 	5.1 	0.5 	1.5 	1.8 	0.8 	1.2 	3.5 		hypothetical protein		0.040	0.554	0.046	0.170	0.007	0.156	0.982	0.503	0.508	0.164	0.449	0.040	0.506	0.543	0.186
146	Maq22A_c00820	414	68.1 	345.4 	714.7 	607.4 	101.5 	93.6 	73.1 	388.0 	216.9 	676.4 	343.5 	115.5 	144.9 	83.3 	157.5 	55.0 	57.2 	78.5 	129.9 	555.9 	89.4 	427.1 	201.3 	98.6 	88.5 	190.0 	14.7 	232.2 	124.0 	52.9 	37.4 		photosystem reaction center subunit H		0.000	0.406	0.033	0.000	0.000	0.000	0.003	0.602	0.889	0.003	0.000	0.000	0.016	0.005	0.702
147	Maq22A_c00825	390	72.8 	69.2 	115.5 	93.4 	60.5 	52.2 	70.4 	50.8 	67.7 	92.1 	62.6 	42.7 	43.0 	46.6 	70.4 	48.2 	46.3 	68.6 	69.8 	92.7 	61.1 	70.2 	49.4 	55.1 	61.6 	23.2 	9.1 	20.8 	11.4 	13.3 	13.3 		hypothetical protein		0.108	0.200	0.058	0.091	0.324	0.004	0.720	0.935	0.541	0.002	0.003	0.025	0.779	0.347	0.490
148	Maq22A_c00830	414	67.1 	73.6 	82.0 	82.2 	162.0 	134.3 	147.0 	39.1 	60.0 	51.4 	66.8 	89.7 	75.3 	102.2 	87.1 	111.2 	74.5 	81.5 	122.0 	79.3 	147.8 	50.2 	77.3 	100.2 	92.7 	4.9 	13.8 	10.5 	11.6 	12.2 	25.7 		ubiquinol-cytochrome C reductase		0.000	0.951	0.014	0.000	0.000	0.000	0.000	0.002	0.000	0.020	0.000	0.000	0.063	0.248	0.455
149	Maq22A_c00835	636	71.2 	44.5 	36.2 	45.7 	43.9 	51.1 	48.4 	38.4 	43.7 	36.0 	36.3 	49.0 	57.4 	47.8 	54.4 	54.3 	51.6 	61.4 	54.0 	42.1 	47.8 	39.3 	47.6 	52.2 	55.6 	5.2 	3.6 	3.9 	10.6 	3.8 	5.1 	rhtB	putative threonine efflux protein		0.043	0.003	0.002	0.001	0.000	0.333	0.274	0.203	0.047	0.875	0.769	0.316	0.901	0.419	0.475
150	Maq22A_c00840	498	68.1 	1353.7 	1510.6 	1609.9 	1464.0 	1827.2 	1548.5 	1171.0 	1387.2 	1196.9 	1682.6 	1795.2 	1805.6 	1509.4 	1406.6 	1463.4 	1057.4 	1114.3 	1074.3 	1491.4 	1613.2 	1251.7 	1761.1 	1459.8 	1082.0 	129.2 	190.1 	118.1 	68.2 	51.5 	29.3 	secB	preprotein translocase subunit SecB		0.028	0.005	0.000	0.044	0.653	0.525	0.030	0.850	0.008	0.125	0.410	0.001	0.018	0.000	0.014
151	Maq22A_c00845	738	71.4 	258.4 	284.0 	311.8 	475.3 	319.7 	278.9 	201.1 	228.6 	219.4 	277.8 	304.9 	351.3 	257.0 	307.1 	244.2 	219.7 	319.9 	288.2 	284.7 	358.0 	216.4 	311.3 	269.4 	275.9 	26.7 	103.7 	14.0 	37.2 	33.2 	51.2 		calcium-binding protein		0.003	0.115	0.003	0.168	0.099	0.176	0.962	0.120	0.199	0.164	0.841	0.944	0.111	0.186	0.787
152	Maq22A_c00850	1107	77.9 	18.5 	20.4 	17.5 	19.4 	14.9 	16.9 	10.0 	19.0 	15.5 	13.5 	13.5 	21.0 	18.7 	21.6 	20.2 	13.9 	22.0 	24.0 	18.8 	17.1 	14.9 	16.0 	20.2 	20.0 	1.5 	2.2 	4.5 	4.3 	1.5 	5.3 	mltA	transglycosylase		0.577	0.067	0.146	0.007	0.012	0.207	0.353	0.036	0.055	0.805	0.424	0.528	0.319	0.402	0.869
153	Maq22A_c00855	618	78.2 	17.4 	18.2 	14.4 	27.3 	18.1 	19.8 	11.1 	13.8 	13.6 	17.9 	32.5 	25.8 	16.8 	17.1 	19.3 	9.6 	19.4 	22.0 	16.7 	21.8 	12.8 	25.4 	17.7 	17.0 	2.0 	4.9 	1.5 	7.3 	1.4 	6.6 		DNA mismatch repair protein MutS		0.006	0.212	0.000	0.067	0.172	0.163	0.093	0.385	0.192	0.003	0.588	0.918	0.013	0.004	0.658
154	Maq22A_c00860	1314	65.4 	589.6 	573.0 	620.2 	745.4 	718.0 	718.1 	689.5 	698.2 	618.3 	771.4 	941.6 	952.9 	739.4 	701.9 	773.8 	673.2 	743.8 	569.5 	594.3 	727.2 	668.6 	888.7 	738.4 	662.1 	23.9 	15.8 	43.9 	101.7 	36.0 	87.7 	rho	transcription termination factor Rho		0.009	0.000	0.000	0.001	0.004	0.063	0.010	0.475	0.825	0.477	0.251	0.101	0.063	0.019	0.622
155	Maq22A_c00865	1314	73.1 	4.8 	6.0 	5.7 	5.0 	4.3 	6.2 	3.7 	4.1 	3.4 	6.2 	3.2 	4.6 	4.9 	5.8 	4.6 	4.4 	6.3 	10.2 	5.5 	5.2 	3.7 	4.7 	5.1 	7.0 	0.6 	1.0 	0.4 	1.5 	0.6 	2.9 	thdF	tRNA modification GTPase MnmE		0.563	0.573	0.390	0.278	0.005	0.997	0.736	0.620	0.029	0.745	0.632	0.034	0.914	0.106	0.091
156	Maq22A_c00870	1881	71.0 	39.2 	43.1 	41.9 	44.3 	45.7 	47.7 	30.0 	45.0 	32.8 	52.8 	62.9 	61.9 	50.9 	55.8 	60.6 	27.3 	46.0 	43.0 	41.4 	45.9 	36.0 	59.2 	55.7 	38.8 	2.0 	1.7 	8.0 	5.6 	4.8 	10.0 	gidA	tRNA uridine 5-carboxymethylaminomethyl modification protein		0.001	0.000	0.000	0.000	0.025	0.380	0.000	0.000	0.261	0.000	0.005	0.047	0.103	0.000	0.000
157	Maq22A_c00875	642	66.7 	24.8 	26.6 	23.4 	21.1 	20.0 	28.6 	24.1 	32.1 	17.0 	29.9 	27.9 	34.6 	24.1 	29.1 	30.7 	23.1 	31.1 	25.2 	24.9 	23.3 	24.4 	30.8 	28.0 	26.5 	1.6 	4.7 	7.6 	3.4 	3.4 	4.1 	gidB	16S rRNA methyltransferase		0.610	0.001	0.000	0.013	0.022	0.008	0.003	0.051	0.080	0.623	0.482	0.374	0.243	0.179	0.848
158	Maq22A_c00880	849	69.6 	199.3 	202.1 	195.9 	183.1 	168.7 	159.8 	91.3 	141.4 	109.1 	155.2 	167.0 	149.1 	138.9 	150.6 	157.7 	118.4 	140.9 	143.9 	199.1 	170.5 	113.9 	157.1 	149.1 	134.4 	3.1 	11.8 	25.4 	9.1 	9.5 	14.0 	soj	chromosome partitioning protein ParA		0.980	0.204	0.432	0.481	0.077	0.198	0.449	0.468	0.075	0.046	0.571	0.628	0.145	0.013	0.291
159	Maq22A_c00885	909	72.5 	130.2 	136.9 	121.0 	130.3 	116.6 	126.0 	75.6 	105.3 	87.5 	129.6 	125.4 	122.9 	106.8 	110.3 	122.3 	70.4 	103.7 	119.7 	129.4 	124.3 	89.4 	126.0 	113.1 	97.9 	8.0 	7.0 	14.9 	3.4 	8.1 	25.1 	spo0J	chromosome partitioning protein ParB		0.082	0.147	0.000	0.127	0.472	0.789	0.022	0.836	0.016	0.012	0.951	0.034	0.013	0.000	0.027
160	Maq22A_c00890	1029	74.7 	35.2 	33.8 	29.8 	29.0 	32.0 	40.0 	16.2 	22.3 	19.7 	25.6 	22.0 	25.0 	27.9 	27.4 	29.6 	19.1 	26.8 	31.3 	32.9 	33.7 	19.4 	24.2 	28.3 	25.7 	2.8 	5.7 	3.0 	1.9 	1.1 	6.1 	holA	DNA polymerase III subunit delta		0.098	0.480	0.958	0.425	0.857	0.022	0.124	0.402	0.074	0.557	0.145	0.608	0.442	0.912	0.341
161	Maq22A_c00895	549	71.2 	124.4 	128.2 	119.0 	125.5 	116.9 	141.3 	43.3 	96.6 	61.1 	83.6 	99.5 	81.0 	90.4 	103.7 	97.4 	73.9 	78.2 	93.6 	123.8 	127.9 	67.0 	88.0 	97.1 	81.9 	4.6 	12.4 	27.1 	10.0 	6.6 	10.4 		predicted secreted (periplasmic) protein		0.075	0.100	0.653	0.949	0.134	0.001	0.033	0.068	0.001	0.265	0.118	0.880	0.700	0.330	0.155
162	Maq22A_c00900	2592	69.5 	83.3 	79.0 	73.6 	84.4 	93.7 	90.6 	69.0 	96.8 	74.3 	86.4 	95.9 	100.4 	88.8 	84.6 	102.7 	83.3 	99.9 	87.5 	78.6 	89.6 	80.0 	94.2 	92.0 	90.2 	4.8 	4.7 	14.7 	7.2 	9.5 	8.6 	leuS	leucyl-tRNA synthetase		0.005	0.000	0.000	0.000	0.000	0.045	0.047	0.277	0.238	0.996	0.357	0.408	0.364	0.415	0.926
163	Maq22A_c00910	705	71.1 	291.9 	351.4 	312.5 	314.9 	242.8 	318.3 	174.4 	281.2 	260.3 	247.9 	244.0 	235.7 	232.9 	213.5 	229.9 	184.1 	264.8 	255.7 	318.6 	292.0 	238.6 	242.5 	225.4 	234.9 	30.2 	42.7 	56.6 	6.2 	10.4 	44.2 		alanine racemase domain protein		0.363	0.022	0.665	0.161	0.466	0.169	0.653	0.021	0.103	0.074	0.000	0.003	0.074	0.256	0.505
164	Maq22A_c00915	201	70.6 	886.6 	1079.7 	952.4 	620.6 	519.1 	633.4 	424.2 	631.1 	491.8 	409.6 	339.8 	380.6 	279.9 	297.1 	262.0 	300.7 	532.1 	563.9 	972.9 	591.0 	515.7 	376.7 	279.6 	465.6 	98.2 	62.6 	105.5 	35.0 	17.6 	143.7 		hypothetical protein		0.000	0.031	0.000	0.000	0.000	0.027	0.000	0.000	0.034	0.000	0.000	0.000	0.000	0.126	0.000
165	Maq22A_c00920	534	76.6 	6.0 	7.3 	4.2 	4.7 	4.0 	3.5 	3.4 	8.1 	6.1 	1.8 	3.2 	4.7 	2.2 	8.3 	3.7 	5.3 	7.6 	4.4 	5.9 	4.1 	5.8 	3.2 	4.8 	5.8 	1.6 	0.6 	2.3 	1.4 	3.2 	1.6 		"L,D-transpeptidase catalytic domain protein"		0.511	0.117	0.533	0.825	0.344	0.030	0.982	0.390	0.117	0.044	0.187	0.541	0.417	0.145	0.477
166	Maq22A_c00925	657	77.0 	3.4 	3.5 	3.7 	3.4 	3.0 	4.5 	0.6 	2.4 	1.6 	1.5 	3.2 	2.6 	2.1 	4.4 	2.4 	2.2 	5.1 	5.3 	3.5 	3.7 	1.5 	2.4 	3.0 	4.2 	0.1 	0.8 	0.9 	0.9 	1.3 	1.7 	dnaQ	DNA polymerase III		0.488	0.197	0.809	0.702	0.145	0.057	0.404	0.766	0.451	0.359	0.107	0.010	0.570	0.136	0.297
167	Maq22A_c00930	687	70.0 	269.9 	323.0 	296.4 	234.8 	230.4 	259.9 	85.3 	145.4 	123.5 	159.2 	154.7 	181.0 	201.4 	201.2 	192.4 	155.8 	198.7 	249.8 	296.4 	241.7 	118.0 	165.0 	198.3 	201.4 	26.6 	15.9 	30.4 	14.0 	5.1 	47.1 	ompR	regulator		0.380	0.000	0.000	0.003	0.009	0.000	0.000	0.041	0.083	0.002	0.000	0.000	0.074	0.039	0.766
168	Maq22A_c00935	1158	75.6 	64.7 	71.2 	71.5 	61.2 	57.7 	72.8 	35.6 	54.3 	40.6 	48.3 	50.1 	58.0 	70.4 	73.7 	68.4 	46.0 	59.8 	80.4 	69.1 	63.9 	43.5 	52.1 	70.9 	62.1 	3.8 	7.9 	9.7 	5.1 	2.6 	17.3 		alanine racemase		0.307	0.981	0.657	0.000	0.081	0.334	0.619	0.007	0.472	0.682	0.000	0.096	0.003	0.246	0.051
169	Maq22A_c00940	1542	72.7 	12.3 	14.7 	9.7 	20.3 	17.0 	17.8 	8.1 	12.3 	7.0 	6.3 	6.4 	7.3 	11.6 	14.9 	14.0 	18.8 	21.5 	17.4 	12.2 	18.4 	9.1 	6.7 	13.5 	19.2 	2.5 	1.7 	2.8 	0.6 	1.7 	2.1 	pleD	response regulator containing a CheY-like receiver domain and a GGDEF domain		0.000	0.245	0.088	0.020	0.000	0.007	0.000	0.110	0.238	0.007	0.266	0.000	0.000	0.000	0.006
170	Maq22A_c00945	453	75.5 	29.6 	27.5 	22.9 	21.2 	21.3 	22.5 	9.6 	14.8 	6.5 	11.5 	11.3 	19.1 	19.9 	21.7 	19.9 	13.3 	18.5 	32.9 	26.7 	21.7 	10.3 	14.0 	20.5 	21.5 	3.4 	0.8 	4.2 	4.5 	1.1 	10.2 	crp	cyclic nucleotide-binding protein		0.708	0.007	0.126	0.841	0.882	0.021	0.239	0.865	0.827	0.335	0.014	0.013	0.183	0.171	0.960
171	Maq22A_c00950	846	72.3 	201.7 	194.0 	191.2 	218.3 	241.2 	245.0 	139.5 	261.8 	192.1 	224.2 	198.3 	214.9 	231.6 	257.5 	249.9 	202.4 	283.6 	385.4 	195.6 	234.9 	197.8 	212.5 	246.3 	290.5 	5.4 	14.5 	61.4 	13.1 	13.3 	91.7 	dapD	"2,3,4,5-tetrahydropyridine-2,6-carboxylateN-succinyltransferase"		0.000	0.000	0.000	0.000	0.000	0.140	0.546	0.118	0.001	0.400	0.932	0.053	0.354	0.006	0.063
172	Maq22A_c00955	864	75.3 	78.3 	83.0 	77.3 	59.4 	64.4 	68.7 	31.3 	54.5 	38.7 	57.6 	56.3 	53.9 	69.2 	78.5 	72.6 	49.7 	63.3 	86.0 	79.5 	64.2 	41.5 	56.0 	73.4 	66.3 	3.0 	4.7 	11.8 	1.9 	4.7 	18.3 	panC	pantoate-beta-alanine ligase		0.399	0.014	0.500	0.038	0.531	0.108	0.919	0.004	0.149	0.111	0.000	0.003	0.011	0.218	0.159
173	Maq22A_c00960	339	74.0 	27.5 	21.2 	19.5 	23.7 	38.4 	33.4 	8.9 	19.4 	9.6 	9.6 	8.8 	14.9 	22.1 	20.2 	14.4 	33.2 	25.9 	31.8 	22.7 	31.8 	12.6 	11.1 	18.9 	30.3 	4.2 	7.5 	5.9 	3.3 	4.0 	3.9 		hypothetical protein		0.024	0.504	0.140	0.868	0.007	0.005	0.001	0.039	0.670	0.405	0.414	0.001	0.109	0.000	0.013
174	Maq22A_c00965	471	73.7 	24.3 	34.5 	26.5 	16.5 	15.6 	18.9 	12.6 	14.9 	12.9 	12.4 	11.8 	16.3 	14.1 	14.3 	12.1 	9.3 	13.0 	13.8 	28.4 	17.0 	13.4 	13.5 	13.5 	12.0 	5.3 	1.7 	1.3 	2.5 	1.2 	2.4 	ebsC	prolyl-tRNA synthetase		0.007	0.044	0.012	0.000	0.000	0.552	0.856	0.323	0.096	0.484	0.122	0.028	0.491	0.195	0.490
175	Maq22A_c00970	900	74.9 	43.1 	48.0 	44.3 	15.3 	20.4 	24.1 	12.7 	20.2 	19.2 	21.7 	14.7 	31.5 	14.2 	14.6 	12.8 	8.6 	10.1 	15.6 	45.1 	19.9 	17.4 	22.6 	13.9 	11.4 	2.5 	4.5 	4.0 	8.5 	1.0 	3.7 	penP	beta-lactamase		0.000	0.001	0.020	0.000	0.000	0.235	0.037	0.080	0.003	0.349	0.004	0.000	0.000	0.000	0.206
176	Maq22A_c00975	222	77.9 	42.0 	59.7 	46.8 	48.0 	15.9 	15.0 	65.3 	33.7 	76.5 	57.2 	21.2 	35.9 	19.9 	31.8 	9.5 	9.2 	30.8 	26.3 	49.5 	26.3 	58.5 	38.1 	20.4 	22.1 	9.2 	18.8 	22.2 	18.1 	11.1 	11.4 		hypothetical protein		0.209	0.045	0.881	0.078	0.097	0.001	0.168	0.614	0.684	0.070	0.000	0.000	0.061	0.076	0.923
177	Maq22A_c00980	186	72.0 	113.7 	219.7 	182.1 	75.3 	28.8 	17.0 	124.0 	54.9 	164.4 	113.7 	48.2 	60.1 	21.9 	66.3 	19.9 	15.1 	43.5 	40.6 	171.8 	40.4 	114.4 	74.0 	36.1 	33.1 	53.7 	30.8 	55.4 	34.9 	26.2 	15.6 		hypothetical protein		0.001	0.723	0.175	0.001	0.000	0.000	0.063	0.912	0.684	0.088	0.000	0.000	0.049	0.024	0.766
178	Maq22A_c00990	714	72.5 	7.7 	8.3 	5.9 	7.0 	7.9 	8.3 	2.9 	5.9 	4.8 	6.8 	6.0 	5.5 	9.5 	8.6 	5.7 	2.7 	6.4 	8.2 	7.3 	7.7 	4.5 	6.1 	7.9 	5.8 	1.3 	0.7 	1.5 	0.7 	2.0 	2.8 		Asp/Glu/hydantoin racemase		0.312	0.837	0.685	0.107	0.738	0.248	0.627	0.554	0.196	0.569	0.085	0.904	0.312	0.492	0.062
179	Maq22A_c00995	771	69.6 	13.0 	16.0 	12.5 	16.8 	17.1 	14.9 	6.1 	12.6 	7.3 	11.8 	12.2 	14.3 	10.6 	12.8 	12.7 	10.1 	14.5 	14.8 	13.8 	16.3 	8.7 	12.8 	12.0 	13.1 	1.9 	1.2 	3.5 	1.4 	1.2 	2.7 	tauB	ABC transporter ATP-binding protein		0.009	0.993	0.086	0.417	0.134	0.015	0.566	0.084	0.303	0.101	0.441	0.157	0.335	0.727	0.500
180	Maq22A_c01000	864	71.2 	7.7 	8.6 	7.3 	7.3 	5.0 	6.2 	4.3 	5.8 	5.3 	5.3 	5.9 	8.1 	6.3 	6.0 	5.8 	6.4 	4.4 	5.2 	7.9 	6.2 	5.1 	6.4 	6.0 	5.3 	0.7 	1.2 	0.7 	1.5 	0.2 	1.0 	tauC	ABC transporter permease		0.667	0.857	0.488	0.842	0.654	0.558	0.288	0.824	0.980	0.613	0.715	0.548	0.393	0.285	0.807
181	Maq22A_c01005	1011	68.3 	14.8 	16.1 	17.6 	23.3 	19.1 	14.0 	9.0 	10.9 	12.3 	17.7 	19.0 	15.4 	15.3 	12.3 	16.4 	8.3 	13.8 	13.0 	16.1 	18.8 	10.7 	17.4 	14.7 	11.7 	1.4 	4.7 	1.7 	1.8 	2.1 	3.0 	tauA	ABC transporter substrate-binding protein		0.026	0.684	0.021	0.351	0.590	0.080	0.824	0.205	0.007	0.061	0.614	0.358	0.157	0.006	0.150
182	Maq22A_c01010	720	77.2 	3.1 	2.8 	2.5 	3.4 	3.0 	3.9 	1.5 	3.5 	1.8 	1.8 	1.8 	4.3 	2.6 	1.9 	3.1 	1.1 	3.9 	3.9 	2.8 	3.4 	2.3 	2.6 	2.5 	2.9 	0.3 	0.4 	1.0 	1.4 	0.6 	1.6 	gntR	transcriptional regulator		0.224	0.408	0.256	0.707	0.461	0.730	0.974	0.418	0.656	0.728	0.656	0.925	0.441	0.661	0.723
183	Maq22A_c01015	744	76.1 	6.1 	8.0 	6.5 	13.8 	11.9 	11.5 	9.7 	14.3 	7.0 	16.6 	13.8 	16.7 	8.0 	11.7 	9.8 	7.0 	10.7 	14.2 	6.9 	12.4 	10.3 	15.7 	9.8 	10.6 	1.0 	1.3 	3.7 	1.7 	1.9 	3.6 		Asp/Glu/hydantoin racemase		0.000	0.000	0.000	0.000	0.000	0.431	0.019	0.332	0.497	0.116	0.083	0.150	0.001	0.003	0.780
184	Maq22A_c01020	2271	74.2 	14.5 	16.7 	12.6 	66.8 	60.9 	53.0 	53.0 	65.2 	50.0 	99.9 	101.9 	93.2 	48.9 	47.5 	54.1 	40.5 	41.0 	45.9 	14.6 	60.2 	56.1 	98.3 	50.2 	42.5 	2.0 	6.9 	8.1 	4.6 	3.5 	3.0 	tar	chemotaxis protein		0.000	0.000	0.000	0.000	0.000	0.026	0.000	0.346	0.031	0.000	0.002	0.000	0.000	0.000	0.222
185	Maq22A_c01025	699	71.5 	122.1 	145.0 	130.0 	86.1 	89.6 	105.9 	100.2 	130.1 	119.0 	95.4 	85.5 	102.8 	110.6 	128.4 	121.5 	121.7 	164.0 	147.9 	132.4 	93.9 	116.4 	94.6 	120.2 	144.5 	11.6 	10.6 	15.1 	8.7 	9.0 	21.3 	cynT	carbonate dehydratase		0.018	0.000	0.803	0.072	0.000	0.000	0.050	0.000	0.000	0.000	0.012	0.984	0.053	0.000	0.011
186	Maq22A_c01030	528	72.5 	42.4 	51.0 	56.4 	38.7 	34.2 	35.9 	27.0 	37.8 	33.0 	27.1 	25.1 	46.9 	32.2 	33.8 	35.3 	24.3 	48.3 	68.3 	50.0 	36.3 	32.6 	33.0 	33.8 	47.0 	7.1 	2.3 	5.4 	12.0 	1.6 	22.0 		NUDIX hydrolase		0.303	0.770	0.672	0.330	0.364	0.194	0.584	0.959	0.056	0.490	0.213	0.547	0.619	0.204	0.063
187	Maq22A_c01035	735	75.9 	30.4 	37.2 	29.7 	8.9 	5.6 	3.3 	7.2 	14.7 	10.3 	17.3 	17.4 	24.2 	5.5 	8.6 	4.1 	3.3 	9.5 	8.5 	32.4 	5.9 	10.7 	19.6 	6.1 	7.1 	4.1 	2.8 	3.7 	3.9 	2.3 	3.3 		NUDIX hydrolase		0.000	0.002	0.368	0.000	0.000	0.000	0.000	0.736	0.436	0.033	0.001	0.004	0.000	0.000	0.658
188	Maq22A_c01040	1281	71.8 	397.1 	473.2 	426.4 	23.1 	34.8 	20.4 	123.4 	191.9 	175.8 	273.8 	204.0 	295.5 	30.5 	40.9 	27.9 	16.1 	42.0 	35.1 	432.2 	26.1 	163.7 	257.8 	33.1 	31.1 	38.4 	7.7 	35.8 	47.8 	6.9 	13.4 	dadA	amino acid dehydrogenase		0.000	0.002	0.208	0.000	0.000	0.000	0.000	0.072	0.195	0.075	0.000	0.000	0.000	0.000	0.617
189	Maq22A_c01045	450	69.6 	24.4 	18.6 	22.7 	20.5 	19.4 	19.8 	12.3 	19.1 	12.8 	13.7 	17.1 	15.8 	13.6 	14.1 	20.6 	15.7 	23.9 	25.4 	21.9 	19.9 	14.8 	15.6 	16.1 	21.7 	2.9 	0.5 	3.8 	1.7 	3.9 	5.2 	lrp	transcriptional regulator		0.729	0.690	0.735	0.571	0.143	0.952	0.528	0.374	0.273	0.502	0.355	0.314	0.870	0.111	0.049
190	Maq22A_c01050	426	67.1 	273.7 	278.5 	266.4 	278.4 	239.2 	245.7 	426.1 	342.5 	327.4 	298.7 	335.7 	367.7 	256.1 	216.1 	308.1 	351.6 	348.9 	166.7 	272.9 	254.4 	365.3 	334.0 	260.1 	289.1 	6.1 	21.0 	53.1 	34.5 	46.1 	106.0 		Predicted transcription regulator containing HTH domain		0.700	0.000	0.021	0.390	0.093	0.001	0.055	0.636	0.196	0.178	0.005	0.048	0.148	0.530	0.413
191	Maq22A_c01055	696	73.1 	32.2 	31.3 	32.9 	16.1 	15.8 	17.3 	9.9 	16.5 	11.3 	19.2 	11.0 	13.3 	15.4 	13.7 	18.2 	12.1 	23.4 	19.2 	32.1 	16.4 	12.5 	14.5 	15.8 	18.3 	0.8 	0.8 	3.5 	4.2 	2.3 	5.7 	gntR	transcriptional regulator		0.000	0.000	0.001	0.000	0.011	0.786	0.894	0.777	0.172	0.908	0.995	0.288	0.902	0.272	0.281
192	Maq22A_c01060	1020	69.2 	16.9 	22.6 	14.6 	15.4 	14.7 	11.6 	7.0 	9.6 	7.8 	8.6 	13.4 	10.4 	10.2 	9.1 	10.0 	6.8 	11.3 	11.4 	18.0 	13.9 	8.1 	10.8 	9.8 	9.9 	4.1 	2.0 	1.3 	2.4 	0.5 	2.6 	tauA	ABC transporter substrate-binding protein		0.497	0.016	0.119	0.005	0.007	0.087	0.348	0.035	0.045	0.523	0.727	0.788	0.330	0.371	0.938
193	Maq22A_c01065	765	68.8 	18.3 	18.7 	21.8 	19.8 	21.4 	22.1 	10.6 	14.2 	13.1 	18.7 	24.0 	21.2 	16.0 	19.2 	18.2 	12.6 	19.3 	16.1 	19.6 	21.1 	12.6 	21.3 	17.8 	16.0 	1.9 	1.1 	1.9 	2.6 	1.7 	3.4 	tauB	ABC transporter		0.043	0.814	0.002	0.192	0.634	0.093	0.226	0.489	0.141	0.007	0.317	0.823	0.067	0.012	0.432
194	Maq22A_c01070	888	66.7 	14.7 	18.0 	13.2 	14.1 	20.0 	14.4 	12.2 	12.0 	13.1 	18.7 	23.6 	17.8 	16.7 	12.0 	14.8 	14.7 	14.9 	15.8 	15.3 	16.2 	12.5 	20.0 	14.5 	15.2 	2.4 	3.3 	0.6 	3.1 	2.3 	0.6 	tauC	ABC transporter permease		0.187	0.088	0.001	0.279	0.104	0.692	0.042	0.817	0.755	0.103	0.533	0.932	0.025	0.085	0.588
195	Maq22A_c01075	1797	69.7 	23.7 	28.8 	21.7 	19.4 	21.6 	21.5 	10.6 	14.4 	12.4 	20.3 	23.0 	18.8 	18.3 	20.5 	18.8 	13.8 	16.5 	21.5 	24.7 	20.8 	12.5 	20.7 	19.2 	17.3 	3.6 	1.2 	1.9 	2.2 	1.1 	3.9 	ilvD	dihydroxy-acid dehydratase		0.831	0.021	0.263	0.906	0.198	0.039	0.194	0.926	0.290	0.001	0.031	0.311	0.227	0.023	0.251
196	Maq22A_c01080	786	71.1 	8.6 	10.8 	10.3 	7.4 	9.9 	8.3 	3.1 	8.8 	4.9 	5.4 	4.3 	4.1 	10.4 	9.2 	7.9 	5.4 	9.0 	13.2 	9.9 	8.5 	5.6 	4.6 	9.2 	9.2 	1.2 	1.3 	2.9 	0.7 	1.2 	3.9 	iclR	transcriptional regulator		0.998	0.504	0.027	0.359	0.463	0.511	0.029	0.371	0.474	0.116	0.128	0.179	0.003	0.005	0.865
197	Maq22A_c01085	1356	71.8 	18.2 	17.0 	18.0 	11.7 	12.9 	11.5 	7.1 	10.2 	6.9 	9.6 	7.6 	10.6 	9.5 	6.0 	10.0 	6.6 	9.5 	12.6 	17.7 	12.0 	8.1 	9.3 	8.5 	9.5 	0.6 	0.7 	1.9 	1.6 	2.2 	3.0 	proP	major facilitator transporter		0.086	0.021	0.029	0.000	0.004	0.535	0.548	0.050	0.241	0.985	0.191	0.590	0.226	0.626	0.440
198	Maq22A_c01090	918	70.5 	26.8 	32.3 	21.3 	14.4 	11.5 	15.6 	11.8 	18.0 	11.6 	16.3 	20.5 	19.7 	13.5 	11.9 	12.3 	11.0 	12.2 	12.7 	26.8 	13.8 	13.8 	18.8 	12.5 	11.9 	5.5 	2.1 	3.6 	2.2 	0.9 	0.9 	cda1	polysaccharide deacetylase		0.000	0.113	0.668	0.000	0.000	0.019	0.001	0.890	0.825	0.305	0.013	0.011	0.001	0.001	0.933
199	Maq22A_c01095	1131	77.1 	8.0 	9.7 	7.2 	5.0 	4.2 	5.3 	3.7 	4.7 	3.3 	4.9 	4.9 	6.6 	4.8 	6.8 	5.5 	3.5 	6.5 	9.4 	8.3 	4.8 	3.9 	5.5 	5.7 	6.5 	1.3 	0.6 	0.7 	1.0 	1.0 	2.9 	argE	acetylornithine deacetylase/succinyl-diaminopimelate desuccinylase and related deacylases		0.020	0.097	0.645	0.426	0.704	0.555	0.108	0.133	0.060	0.302	0.385	0.212	0.805	0.909	0.691
200	Maq22A_c01100	1173	76.4 	23.4 	31.3 	23.4 	24.0 	25.9 	24.4 	14.2 	26.5 	20.2 	16.9 	12.7 	20.1 	22.6 	27.8 	22.2 	20.5 	30.0 	33.9 	26.0 	24.7 	20.3 	16.6 	24.2 	28.1 	4.6 	1.0 	6.1 	3.7 	3.1 	6.9 	rfaG	glycosyl transferase family 1		0.293	0.047	0.376	0.098	0.002	0.351	0.070	0.550	0.049	0.008	0.732	0.310	0.019	0.000	0.169
201	Maq22A_c01105	264	76.9 	26.8 	25.1 	25.7 	27.7 	45.8 	24.6 	14.6 	25.3 	14.0 	14.8 	17.8 	21.2 	21.9 	25.1 	19.5 	23.9 	33.8 	27.8 	25.9 	32.7 	18.0 	17.9 	22.2 	28.5 	0.9 	11.5 	6.4 	3.2 	2.8 	5.0 		radical SAM domain protein		0.033	0.617	0.861	0.662	0.054	0.120	0.040	0.098	0.851	0.539	0.944	0.175	0.577	0.062	0.146
202	Maq22A_c01115	1926	75.6 	40.3 	60.2 	46.7 	28.5 	29.0 	23.9 	51.7 	45.6 	72.9 	61.7 	30.4 	28.6 	31.9 	43.9 	25.3 	23.8 	27.7 	49.8 	49.1 	27.1 	56.7 	40.2 	33.7 	33.8 	10.1 	2.8 	14.3 	18.6 	9.4 	14.0 	mdoH	glucosyltransferase		0.054	0.003	0.592	0.552	0.514	0.000	0.014	0.183	0.204	0.016	0.000	0.000	0.260	0.237	0.953
203	Maq22A_c01120	456	74.6 	477.0 	1010.9 	741.3 	378.8 	349.8 	314.2 	486.2 	372.4 	705.8 	1085.4 	490.6 	372.3 	426.0 	693.0 	236.2 	118.5 	143.1 	370.3 	743.0 	347.6 	521.5 	649.4 	451.7 	210.6 	267.0 	32.3 	169.4 	382.2 	229.5 	138.8 		hypothetical protein		0.060	0.592	0.527	0.428	0.001	0.016	0.012	0.276	0.143	0.922	0.184	0.000	0.154	0.000	0.011
204	Maq22A_c01125	1152	72.3 	70.1 	75.8 	70.0 	67.7 	76.3 	70.9 	33.4 	60.1 	46.3 	61.0 	51.9 	54.7 	57.2 	59.8 	54.4 	28.0 	45.4 	68.6 	71.9 	71.6 	46.6 	55.9 	57.2 	47.3 	3.3 	4.4 	13.3 	4.7 	2.7 	20.3 	metC	cystathionine gamma-synthase		0.148	0.858	0.634	0.945	0.046	0.212	0.362	0.172	0.001	0.765	0.913	0.032	0.684	0.017	0.041
205	Maq22A_c01130	531	72.7 	78.9 	87.4 	94.9 	99.6 	52.2 	50.3 	38.7 	46.8 	56.2 	55.2 	43.4 	59.0 	51.8 	53.3 	37.1 	27.6 	80.6 	70.7 	87.1 	67.4 	47.2 	52.5 	47.4 	59.6 	8.0 	27.9 	8.8 	8.1 	8.9 	28.2 		tryptophan-rich sensory protein		0.644	0.507	0.349	0.070	0.396	0.839	0.629	0.179	0.698	0.777	0.256	0.854	0.404	0.918	0.340
206	Maq22A_c01135	981	73.5 	55.4 	66.3 	61.4 	50.2 	27.8 	26.5 	19.1 	35.1 	34.3 	30.5 	24.4 	35.5 	28.4 	40.1 	26.2 	19.2 	49.2 	40.9 	61.0 	34.8 	29.5 	30.1 	31.5 	36.4 	5.5 	13.3 	9.0 	5.6 	7.5 	15.5 	qor	NADPH:quinone reductase and related Zn-dependent oxidoreductases		0.036	0.150	0.043	0.026	0.114	0.518	0.981	0.900	0.611	0.543	0.441	0.890	0.884	0.635	0.526
207	Maq22A_c01140	381	70.6 	706.3 	889.6 	681.4 	525.7 	647.0 	679.5 	300.5 	368.1 	306.4 	503.9 	449.3 	516.4 	462.6 	419.6 	514.3 	316.0 	348.0 	304.3 	759.1 	617.4 	325.0 	489.9 	465.5 	322.8 	113.7 	81.1 	37.4 	35.7 	47.4 	22.6 	cheY	MFS transporter		0.677	0.002	0.277	0.033	0.000	0.007	0.500	0.087	0.000	0.044	0.312	0.074	0.309	0.000	0.005
208	Maq22A_c01145	591	69.9 	142.6 	169.4 	180.8 	104.2 	143.9 	144.8 	80.3 	150.0 	117.5 	118.4 	127.9 	150.0 	132.0 	150.3 	156.3 	153.6 	182.6 	150.9 	164.3 	130.9 	115.9 	132.1 	146.2 	162.4 	19.6 	23.2 	34.9 	16.2 	12.7 	17.6 	hpt	hypoxanthine phosphoribosyltransferase		0.559	0.388	0.454	0.306	0.030	0.150	0.189	0.110	0.006	0.922	0.877	0.194	0.802	0.170	0.251
209	Maq22A_c01150	735	77.0 	12.3 	11.8 	11.5 	20.2 	26.1 	26.8 	6.6 	12.2 	6.4 	8.4 	19.2 	15.6 	18.7 	16.9 	21.1 	16.5 	13.5 	20.0 	11.8 	24.3 	8.4 	14.4 	18.9 	16.6 	0.4 	3.6 	3.3 	5.5 	2.1 	3.3 		hypothetical protein		0.000	0.530	0.008	0.000	0.000	0.000	0.033	0.308	0.112	0.049	0.001	0.006	0.236	0.520	0.565
210	Maq22A_c01155	720	71.0 	143.5 	138.9 	137.1 	122.6 	107.7 	112.1 	52.8 	85.8 	65.5 	83.6 	116.2 	101.0 	81.2 	75.3 	87.7 	62.1 	96.1 	112.7 	139.8 	114.2 	68.0 	100.3 	81.4 	90.3 	3.3 	7.7 	16.6 	16.3 	6.2 	25.8 	ftsE	cell division protein FtsE		0.571	0.003	0.676	0.000	0.014	0.015	0.903	0.003	0.061	0.014	0.619	0.570	0.003	0.056	0.283
211	Maq22A_c01160	960	76.3 	26.2 	24.4 	20.1 	16.9 	24.1 	19.5 	17.9 	21.0 	14.6 	25.1 	19.6 	25.5 	21.6 	19.1 	24.0 	16.2 	23.7 	26.3 	23.5 	20.2 	17.8 	23.4 	21.6 	22.1 	3.1 	3.7 	3.2 	3.3 	2.4 	5.3 	ftsX	cell division protein FtsX		0.942	0.162	0.038	0.311	0.240	0.147	0.034	0.284	0.218	0.472	0.696	0.822	0.271	0.347	0.869
212	Maq22A_c01165	750	73.6 	182.0 	219.0 	186.8 	152.0 	156.3 	165.1 	88.9 	118.2 	99.1 	104.1 	130.9 	145.1 	112.2 	114.3 	117.0 	91.2 	113.6 	128.7 	195.9 	157.8 	102.1 	126.7 	114.5 	111.2 	20.1 	6.7 	14.9 	20.8 	2.4 	18.9 		hypothetical protein		0.384	0.011	0.094	0.000	0.000	0.095	0.400	0.001	0.000	0.451	0.100	0.059	0.019	0.010	0.801
213	Maq22A_c01170	318	74.2 	118.4 	120.8 	112.2 	100.9 	104.1 	100.4 	40.3 	67.4 	58.1 	61.4 	99.3 	113.5 	93.0 	93.6 	96.1 	52.5 	95.1 	106.6 	117.1 	101.8 	55.2 	91.4 	94.2 	84.7 	4.5 	2.0 	13.8 	26.9 	1.7 	28.5 		hypothetical protein		0.907	0.013	0.583	0.885	0.352	0.010	0.664	0.978	0.301	0.004	0.010	0.125	0.683	0.159	0.290
214	Maq22A_c01175	465	73.5 	853.7 	954.7 	808.2 	437.4 	418.8 	435.1 	252.2 	429.3 	328.6 	336.6 	366.3 	376.2 	372.8 	411.6 	396.6 	273.7 	438.1 	471.7 	872.2 	430.4 	336.7 	359.7 	393.7 	394.5 	75.0 	10.1 	88.9 	20.6 	19.6 	106.0 	ptsN	nitrogen regulatory protein		0.000	0.000	0.000	0.000	0.000	0.369	0.637	0.903	0.849	0.183	0.309	0.278	0.723	0.774	0.945
215	Maq22A_c01180	612	70.1 	1429.2 	1686.6 	1377.6 	811.1 	566.8 	568.3 	465.1 	745.9 	608.7 	661.5 	656.4 	759.5 	523.2 	587.6 	525.8 	385.3 	678.7 	724.3 	1497.8 	648.7 	606.6 	692.5 	545.5 	596.1 	165.5 	140.6 	140.4 	58.1 	36.5 	183.9 		sigma 54 modulation protein/ribosomal protein S30EA		0.000	0.000	0.000	0.000	0.000	0.020	0.036	0.357	0.875	0.831	0.001	0.013	0.003	0.024	0.446
216	Maq22A_c01185	1581	72.3 	46.8 	46.0 	50.1 	38.6 	37.0 	48.4 	17.0 	35.8 	26.5 	26.8 	38.1 	35.9 	34.0 	31.2 	36.3 	30.8 	43.2 	38.5 	47.6 	41.3 	26.4 	33.6 	33.8 	37.5 	2.2 	6.1 	9.4 	6.0 	2.6 	6.3 	rpoN	RNA polymerase sigma54 factor		0.946	0.183	0.670	0.324	0.895	0.165	0.626	0.295	0.950	0.395	0.726	0.148	0.605	0.584	0.269
217	Maq22A_c01190	876	70.4 	52.8 	55.8 	58.4 	50.7 	51.1 	54.2 	31.7 	58.2 	42.0 	41.2 	42.9 	49.6 	44.2 	43.8 	50.1 	38.6 	52.2 	61.6 	55.7 	52.0 	44.0 	44.6 	46.1 	50.8 	2.8 	2.0 	13.4 	4.5 	3.5 	11.5 	yhbG	ABC transporter ATP-binding protein		0.266	0.005	0.257	0.544	0.058	0.086	0.906	0.623	0.433	0.147	0.028	0.354	0.571	0.550	0.205
218	Maq22A_c01195	1245	76.5 	26.8 	25.4 	25.4 	21.9 	24.6 	20.9 	18.5 	22.0 	22.9 	30.6 	25.0 	34.1 	25.4 	26.2 	21.6 	14.7 	19.4 	22.2 	25.9 	22.5 	21.2 	29.9 	24.4 	18.8 	0.8 	1.9 	2.3 	4.6 	2.5 	3.8 	gatA	amidase		0.909	0.012	0.000	0.102	0.447	0.019	0.000	0.135	0.389	0.087	0.386	0.002	0.010	0.000	0.019
219	Maq22A_c01205	1287	75.1 	17.9 	21.3 	14.3 	17.0 	13.8 	17.7 	4.0 	11.3 	6.5 	12.1 	12.6 	9.8 	19.1 	17.3 	20.3 	7.5 	12.7 	21.1 	17.8 	16.2 	7.3 	11.5 	18.9 	13.8 	3.5 	2.1 	3.7 	1.5 	1.5 	6.9 	dadA	FAD-dependent oxidoreductase		0.732	0.008	0.402	0.073	0.698	0.003	0.249	0.151	0.470	0.095	0.000	0.026	0.012	0.644	0.032
220	Maq22A_c01210	732	71.9 	23.3 	23.5 	15.8 	21.4 	20.7 	21.8 	14.0 	24.0 	15.5 	15.6 	19.8 	19.5 	22.8 	19.4 	26.4 	19.7 	26.3 	20.9 	20.9 	21.3 	17.9 	18.3 	22.8 	22.3 	4.4 	0.5 	5.4 	2.4 	3.5 	3.5 	glnQ	glutamine ABC transporter ATP-binding protein		0.236	0.038	0.282	0.024	0.019	0.369	0.988	0.288	0.251	0.398	0.881	0.811	0.320	0.283	0.927
221	Maq22A_c01215	654	67.1 	62.3 	78.6 	66.0 	56.8 	64.0 	70.7 	46.5 	56.9 	46.1 	52.7 	53.5 	61.6 	60.3 	52.3 	79.1 	59.6 	63.3 	60.4 	69.0 	63.8 	49.8 	56.0 	63.9 	61.1 	8.5 	6.9 	6.1 	4.9 	13.8 	1.9 	hisM	amino acid ABC transporter permease		0.539	0.220	0.427	0.194	0.213	0.540	0.838	0.496	0.529	0.700	0.949	0.989	0.653	0.689	0.960
222	Maq22A_c01220	774	66.9 	115.8 	123.8 	111.6 	132.7 	113.0 	120.1 	77.9 	91.1 	77.9 	116.9 	98.7 	105.2 	108.5 	88.5 	106.2 	82.0 	105.7 	108.0 	117.1 	121.9 	82.3 	106.9 	101.1 	98.6 	6.2 	9.9 	7.6 	9.2 	10.9 	14.4 	hisJ	ABC transporter substrate-binding protein		0.034	0.180	0.027	0.347	0.397	0.450	0.863	0.244	0.211	0.368	0.688	0.624	0.195	0.168	0.928
223	Maq22A_c01225	627	76.4 	3.7 	3.5 	2.2 	2.5 	3.9 	3.3 	1.0 	3.8 	2.4 	2.1 	2.7 	2.0 	1.6 	2.6 	3.0 	1.7 	2.9 	7.2 	3.1 	3.2 	2.4 	2.3 	2.4 	3.9 	0.8 	0.7 	1.4 	0.4 	0.7 	2.9 	hipB	Predicted transcriptional regulators		0.628	0.633	0.866	0.948	0.238	0.997	0.550	0.592	0.492	0.555	0.598	0.504	0.915	0.225	0.226
224	Maq22A_c01235	1005	70.7 	75.8 	85.4 	75.3 	146.1 	156.3 	181.5 	95.2 	120.9 	99.1 	173.2 	186.9 	143.9 	154.6 	147.9 	176.1 	102.1 	122.1 	189.5 	78.8 	161.3 	105.1 	168.0 	159.5 	137.9 	5.7 	18.3 	13.9 	22.0 	14.8 	45.8 	tauA	ABC transporter substrate-binding protein		0.000	0.000	0.000	0.000	0.000	0.311	0.071	0.481	0.447	0.005	0.086	0.800	0.267	0.011	0.143
225	Maq22A_c01240	798	66.9 	32.7 	32.9 	35.6 	45.2 	57.8 	60.2 	39.0 	50.4 	45.0 	52.6 	47.6 	51.9 	58.4 	53.5 	70.0 	65.4 	59.8 	51.4 	33.7 	54.4 	44.8 	50.7 	60.6 	58.9 	1.6 	8.1 	5.7 	2.7 	8.5 	7.0 	tauC	ABC transporter permease		0.000	0.000	0.000	0.000	0.000	0.380	0.575	0.181	0.128	0.769	0.649	0.523	0.460	0.359	0.852
226	Maq22A_c01245	876	72.4 	44.9 	53.4 	49.5 	43.3 	46.3 	57.2 	18.6 	45.7 	40.5 	39.0 	39.5 	34.8 	51.2 	49.2 	53.0 	42.6 	57.8 	62.8 	49.3 	49.0 	34.9 	37.8 	51.2 	54.4 	4.3 	7.3 	14.4 	2.6 	1.9 	10.5 	tauB	mannosyltransferase		0.207	0.404	0.786	0.016	0.003	0.681	0.360	0.254	0.082	0.605	0.124	0.033	0.046	0.011	0.548
227	Maq22A_c01250	483	72.0 	147.2 	194.4 	187.6 	130.8 	134.5 	147.2 	41.3 	93.4 	59.7 	100.4 	92.8 	121.9 	101.0 	87.1 	90.1 	50.8 	81.1 	108.6 	176.4 	137.5 	64.8 	105.0 	92.7 	80.2 	25.5 	8.6 	26.5 	15.1 	7.3 	28.9 		hypothetical protein		0.414	0.000	0.083	0.000	0.000	0.000	0.347	0.006	0.000	0.003	0.186	0.908	0.085	0.002	0.148
228	Maq22A_c01255	498	70.1 	20.3 	20.4 	22.1 	48.3 	55.4 	45.8 	12.4 	28.7 	16.3 	27.4 	48.9 	44.1 	47.4 	34.3 	37.7 	25.1 	35.8 	33.8 	20.9 	49.8 	19.1 	40.1 	39.8 	31.6 	1.0 	5.0 	8.5 	11.2 	6.8 	5.7 		hypothetical protein		0.000	0.023	0.000	0.000	0.000	0.000	0.616	0.293	0.012	0.000	0.001	0.048	0.623	0.062	0.146
229	Maq22A_c01260	684	73.5 	47.5 	42.3 	37.4 	92.9 	102.4 	106.1 	18.9 	46.4 	23.1 	37.1 	49.3 	53.2 	79.5 	75.2 	89.2 	88.2 	80.7 	86.2 	42.4 	100.5 	29.5 	46.5 	81.3 	85.0 	5.1 	6.8 	14.8 	8.4 	7.2 	3.9 		pilus assembly protein PilZ		0.000	0.677	0.014	0.000	0.000	0.000	0.000	0.390	0.775	0.043	0.000	0.000	0.002	0.000	0.567
230	Maq22A_c01265	606	75.1 	30.9 	37.3 	33.5 	31.5 	20.7 	30.3 	22.5 	28.8 	32.4 	32.2 	21.1 	29.1 	25.5 	34.0 	21.8 	19.2 	52.5 	48.1 	33.9 	27.5 	27.9 	27.5 	27.1 	39.9 	3.2 	5.9 	5.0 	5.7 	6.3 	18.1 		PAS domain-containing protein		0.772	0.109	0.557	0.907	0.032	0.061	0.391	0.688	0.016	0.347	0.141	0.599	0.638	0.147	0.045
231	Maq22A_c01270	813	74.5 	24.1 	33.1 	27.4 	30.5 	41.5 	32.0 	9.7 	25.2 	13.4 	28.0 	17.9 	21.2 	33.4 	33.4 	32.1 	21.2 	27.8 	38.0 	28.2 	34.6 	16.1 	22.3 	33.0 	29.0 	4.6 	6.0 	8.1 	5.2 	0.8 	8.4 	glpG	peptidase S54		0.011	0.447	0.606	0.006	0.071	0.001	0.062	0.830	0.470	0.224	0.001	0.012	0.039	0.238	0.349
232	Maq22A_c01275	432	72.2 	157.6 	177.3 	169.3 	885.5 	808.6 	970.5 	220.0 	429.1 	304.4 	335.2 	343.9 	308.5 	731.3 	670.5 	803.0 	698.8 	898.2 	1077.0 	168.1 	888.2 	317.8 	329.2 	735.0 	891.4 	9.9 	81.0 	105.2 	18.5 	66.3 	189.2 		inosine-5-monophosphate dehydrogenase		0.000	0.000	0.000	0.000	0.000	0.000	0.000	0.157	0.217	0.161	0.000	0.000	0.000	0.000	0.008
233	Maq22A_c01280	1053	74.7 	79.0 	109.7 	93.3 	250.8 	229.7 	283.1 	86.1 	135.1 	111.1 	141.5 	125.3 	130.0 	292.1 	276.2 	347.0 	226.7 	225.9 	350.2 	94.0 	254.5 	110.8 	132.3 	305.1 	267.6 	15.4 	26.9 	24.5 	8.4 	37.2 	71.5 	rssA	NTE family protein rssA		0.000	0.000	0.000	0.000	0.000	0.000	0.000	0.006	0.138	0.824	0.000	0.000	0.000	0.000	0.198
234	Maq22A_c01285	492	71.5 	5.9 	6.6 	6.7 	8.5 	10.6 	10.2 	3.9 	7.4 	5.1 	5.3 	9.5 	4.5 	8.3 	5.9 	7.5 	10.8 	13.3 	11.0 	6.4 	9.7 	5.5 	6.5 	7.2 	11.7 	0.4 	1.1 	1.8 	2.7 	1.2 	1.4 	lrp	AsnC family transcriptional regulator		0.004	0.149	0.363	0.094	0.000	0.205	0.126	0.263	0.081	0.704	0.855	0.004	0.580	0.003	0.005
235	Maq22A_c01290	1131	68.9 	23.0 	30.3 	33.5 	13.2 	15.0 	20.3 	14.6 	16.5 	15.9 	13.8 	21.5 	19.7 	14.3 	10.2 	13.1 	11.9 	14.9 	14.3 	28.9 	16.2 	15.7 	18.3 	12.5 	13.7 	5.4 	3.7 	1.0 	4.0 	2.1 	1.6 		4-hydroxyphenylpyruvate dioxygenase		0.002	0.373	0.314	0.000	0.001	0.036	0.064	0.257	0.757	0.878	0.001	0.017	0.003	0.033	0.414
236	Maq22A_c01295	1728	70.0 	82.1 	81.7 	87.1 	63.2 	66.3 	69.4 	51.9 	77.5 	70.0 	74.4 	78.6 	82.5 	62.4 	82.2 	69.1 	55.6 	76.0 	95.2 	83.6 	66.3 	66.5 	78.5 	71.2 	75.6 	3.0 	3.1 	13.2 	4.0 	10.1 	19.8 	mdlB	multidrug ABC transporter ATP-binding protein		0.288	0.002	0.002	0.308	0.081	0.000	0.000	0.039	0.005	0.924	0.037	0.174	0.034	0.156	0.470
237	Maq22A_c01300	303	73.9 	213.2 	227.3 	199.7 	203.1 	171.9 	183.1 	114.4 	199.8 	200.4 	158.9 	138.1 	183.7 	117.8 	170.7 	113.1 	118.8 	170.3 	186.7 	213.4 	186.1 	171.5 	160.2 	133.9 	158.6 	13.8 	15.8 	49.5 	22.8 	32.0 	35.4 		hypothetical protein		0.869	0.042	0.828	0.052	0.611	0.063	0.954	0.036	0.503	0.084	0.000	0.012	0.038	0.482	0.156
238	Maq22A_c01305	768	74.3 	61.9 	81.2 	60.4 	59.7 	52.3 	54.6 	26.7 	38.8 	37.9 	51.3 	51.7 	47.3 	42.7 	51.3 	38.1 	30.4 	46.5 	54.3 	67.8 	55.5 	34.5 	50.1 	44.0 	43.7 	11.6 	3.8 	6.7 	2.4 	6.7 	12.1 	fabG	3-oxoacyl-ACP reductase		0.700	0.038	0.975	0.058	0.038	0.093	0.745	0.134	0.095	0.057	0.839	0.982	0.083	0.058	0.856
239	Maq22A_c01310	1038	70.5 	106.2 	113.1 	112.8 	54.9 	67.2 	61.1 	70.5 	76.7 	75.7 	64.6 	75.3 	80.3 	58.9 	67.8 	60.9 	58.9 	71.9 	68.2 	110.7 	61.1 	74.3 	73.4 	62.6 	66.3 	3.9 	6.2 	3.3 	8.0 	4.7 	6.7 	tauA	"ABC-type nitrate/sulfonate/bicarbonate transport systems, periplasmic components"		0.000	0.405	0.318	0.001	0.014	0.000	0.002	0.305	0.069	0.073	0.000	0.001	0.033	0.172	0.429
240	Maq22A_c01320	750	72.7 	26.0 	36.1 	31.3 	17.2 	18.4 	24.3 	15.1 	19.5 	16.5 	19.1 	13.7 	19.6 	16.3 	19.2 	21.7 	23.8 	20.1 	27.9 	31.1 	20.0 	17.1 	17.4 	19.1 	23.9 	5.0 	3.8 	2.2 	3.3 	2.7 	3.9 	tauC	ABC transporter permease		0.030	0.366	0.096	0.073	0.921	0.222	0.742	0.707	0.026	0.422	0.397	0.326	0.985	0.085	0.064
241	Maq22A_c01325	792	75.6 	36.9 	44.8 	31.9 	10.7 	13.0 	12.7 	8.7 	16.0 	10.8 	11.5 	11.9 	11.1 	12.0 	14.0 	16.4 	9.2 	15.1 	20.4 	37.9 	12.1 	11.8 	11.5 	14.1 	14.9 	6.5 	1.2 	3.8 	0.4 	2.2 	5.6 	tauB	"ABC-type nitrate/sulfonate/bicarbonate transport system, ATPase component"		0.000	0.000	0.000	0.000	0.000	0.044	0.546	0.079	0.059	0.221	0.769	0.882	0.330	0.273	0.884
242	Maq22A_c01335	1458	75.7 	29.9 	32.8 	29.6 	13.7 	14.5 	17.1 	10.9 	18.8 	15.2 	12.9 	10.5 	17.0 	15.2 	16.9 	14.2 	13.3 	21.0 	27.8 	30.8 	15.1 	15.0 	13.5 	15.4 	20.7 	1.7 	1.8 	3.9 	3.3 	1.4 	7.3 		acyl-CoA reductase		0.000	0.014	0.000	0.000	0.086	0.007	0.490	0.321	0.001	0.073	0.087	0.454	0.824	0.012	0.013
243	Maq22A_c01340	1098	71.9 	103.5 	108.1 	121.6 	56.6 	52.5 	48.8 	33.0 	57.6 	42.7 	46.2 	44.7 	56.3 	46.4 	45.9 	45.1 	41.1 	52.4 	54.3 	111.1 	52.7 	44.4 	49.1 	45.8 	49.3 	9.4 	3.9 	12.4 	6.3 	0.7 	7.1 		long-chain fatty acid-CoA ligase		0.000	0.000	0.000	0.000	0.000	0.136	0.327	0.449	0.756	0.667	0.026	0.241	0.091	0.495	0.289
244	Maq22A_c01345	609	72.7 	17.2 	17.1 	14.1 	22.3 	24.7 	17.7 	16.7 	17.7 	9.0 	14.4 	13.3 	14.2 	20.9 	23.0 	21.9 	23.3 	18.1 	16.3 	16.1 	21.5 	14.4 	14.0 	22.0 	19.2 	1.8 	3.5 	4.8 	0.6 	1.0 	3.6 	acrR	TetR family transcriptional regulator		0.029	0.070	0.460	0.008	0.019	0.724	0.189	0.639	0.873	0.332	0.414	0.610	0.079	0.145	0.759
245	Maq22A_c01350	411	72.5 	59.0 	59.9 	54.9 	45.3 	48.5 	61.4 	20.9 	40.3 	29.8 	42.8 	41.6 	43.9 	43.8 	41.6 	48.0 	27.1 	42.7 	48.9 	57.9 	51.7 	30.3 	42.7 	44.5 	39.6 	2.7 	8.5 	9.7 	1.2 	3.2 	11.2 	tdcF	"putative translation initiation inhibitor, yjgF family"		0.822	0.075	0.968	0.743	0.139	0.050	0.812	0.589	0.096	0.121	0.153	0.753	0.802	0.202	0.260
246	Maq22A_c01355	753	72.1 	56.3 	63.1 	59.0 	59.5 	64.3 	62.6 	32.4 	51.8 	36.3 	45.4 	52.7 	56.6 	51.9 	53.8 	64.5 	41.5 	64.1 	68.8 	59.4 	62.1 	40.2 	51.6 	56.7 	58.1 	3.4 	2.4 	10.3 	5.7 	6.8 	14.6 	gntR	transcriptional regulators		0.015	0.401	0.058	0.021	0.011	0.132	0.744	0.922	0.883	0.285	0.160	0.102	0.814	0.646	0.807
247	Maq22A_c01360	720	77.4 	5.1 	7.0 	4.4 	8.5 	5.3 	4.4 	3.0 	5.4 	3.1 	2.7 	9.5 	5.8 	7.3 	6.8 	6.6 	5.4 	9.1 	12.6 	5.5 	6.1 	3.8 	6.0 	6.9 	9.0 	1.3 	2.2 	1.3 	3.4 	0.4 	3.6 	fhuF	iron reductase		0.175	0.645	0.138	0.032	0.001	0.400	0.810	0.437	0.056	0.313	0.111	0.007	0.640	0.133	0.254
248	Maq22A_c01365	1239	75.9 	9.7 	10.4 	10.2 	10.2 	7.8 	11.8 	5.0 	7.9 	4.4 	4.2 	4.8 	8.4 	9.1 	9.0 	7.8 	10.9 	12.2 	15.5 	10.1 	9.9 	5.8 	5.8 	8.6 	12.8 	0.3 	2.0 	1.9 	2.2 	0.7 	2.4 	proP	MFS transporter		0.345	0.530	0.300	0.602	0.000	0.129	0.065	0.681	0.012	0.656	0.266	0.000	0.141	0.000	0.004
249	Maq22A_c01370	336	74.4 	5.8 	6.4 	7.2 	6.7 	9.1 	9.4 	2.9 	4.4 	1.8 	2.9 	7.6 	4.2 	6.1 	5.9 	7.1 	3.8 	0.8 	2.6 	6.5 	8.4 	3.0 	4.9 	6.3 	2.4 	0.7 	1.5 	1.3 	2.4 	0.7 	1.5 		hypothetical protein		0.119	0.367	0.887	0.411	0.052	0.020	0.139	0.478	0.001	0.505	0.100	0.318	0.395	0.107	0.008
250	Maq22A_c01375	2004	74.1 	6.7 	7.5 	5.6 	8.3 	9.9 	9.4 	4.7 	6.8 	4.7 	6.2 	7.9 	5.6 	6.9 	6.4 	8.1 	6.7 	7.4 	7.9 	6.6 	9.2 	5.4 	6.5 	7.1 	7.3 	1.0 	0.8 	1.2 	1.2 	0.9 	0.6 	tar	methyl-accepting chemotaxis protein		0.000	0.046	0.076	0.019	0.006	0.107	0.115	0.179	0.373	0.935	0.771	0.470	0.724	0.451	0.659
251	Maq22A_c01380	996	71.0 	13.8 	12.9 	13.4 	14.4 	14.6 	16.6 	6.3 	12.3 	8.0 	8.2 	6.4 	9.4 	9.7 	11.9 	13.3 	14.5 	14.7 	10.8 	13.4 	15.2 	8.9 	8.0 	11.6 	13.4 	0.5 	1.2 	3.1 	1.5 	1.8 	2.2 	dctP	"TRAP-type C4-dicarboxylate transport system, periplasmic component"		0.076	0.817	0.303	0.549	0.060	0.138	0.009	0.251	0.902	0.226	0.725	0.111	0.121	0.007	0.207
252	Maq22A_c01385	456	74.8 	20.4 	30.9 	28.7 	29.3 	10.8 	17.5 	11.1 	22.4 	20.7 	20.0 	10.3 	17.2 	20.5 	23.9 	11.3 	12.8 	36.1 	27.5 	26.7 	19.2 	18.1 	15.8 	18.6 	25.4 	5.5 	9.4 	6.1 	5.0 	6.5 	11.8 	cheY	sensory transduction regulatory protein		0.542	0.785	0.470	0.649	0.477	0.384	0.890	0.879	0.191	0.331	0.472	0.666	0.776	0.164	0.248
253	Maq22A_c01390	1116	73.5 	61.1 	97.7 	85.4 	103.2 	44.2 	38.2 	42.0 	45.0 	62.5 	54.5 	32.1 	52.3 	52.2 	62.2 	34.4 	30.4 	59.1 	54.6 	81.4 	61.9 	49.8 	46.3 	49.6 	48.0 	18.6 	35.9 	11.1 	12.3 	14.1 	15.4 		histidine kinase		0.661	0.989	0.307	0.299	0.224	0.652	0.558	0.549	0.437	0.302	0.294	0.220	0.993	0.852	0.858
254	Maq22A_c01395	366	74.6 	27.8 	46.9 	22.6 	9.9 	20.5 	16.7 	24.7 	30.4 	33.5 	17.8 	11.7 	18.0 	11.1 	21.0 	12.7 	8.7 	14.1 	24.2 	32.5 	15.7 	29.5 	15.8 	14.9 	15.7 	12.8 	5.4 	4.4 	3.6 	5.3 	7.8 		hypothetical protein		0.013	0.080	0.115	0.024	0.023	0.000	0.444	0.814	0.841	0.002	0.000	0.000	0.588	0.568	0.974
255	Maq22A_c01400	1968	75.2 	27.2 	26.0 	26.1 	25.2 	27.3 	32.3 	14.7 	23.3 	16.9 	23.6 	30.8 	32.5 	23.7 	26.2 	26.2 	15.6 	19.3 	26.8 	26.4 	28.3 	18.3 	29.0 	25.4 	20.5 	0.7 	3.7 	4.5 	4.7 	1.4 	5.7 		hypothetical protein		0.021	0.340	0.000	0.036	0.801	0.193	0.057	0.838	0.012	0.002	0.273	0.238	0.036	0.000	0.022
256	Maq22A_c01405	711	76.8 	29.3 	28.7 	33.0 	16.5 	15.5 	18.3 	10.4 	18.3 	12.7 	20.6 	24.0 	17.1 	18.2 	20.0 	20.5 	13.5 	12.9 	24.6 	30.4 	16.8 	13.8 	20.6 	19.5 	17.0 	2.3 	1.4 	4.1 	3.5 	1.2 	6.6 	mutT	NUDIX hydrolase		0.001	0.013	0.380	0.114	0.007	0.427	0.029	0.079	0.533	0.159	0.354	0.861	0.574	0.113	0.265
257	Maq22A_c01410	903	75.3 	63.7 	73.1 	83.2 	58.1 	51.9 	47.7 	30.5 	38.2 	33.9 	57.7 	64.3 	62.4 	46.1 	47.6 	47.2 	26.4 	41.1 	66.0 	73.3 	52.6 	34.2 	61.5 	47.0 	44.5 	9.7 	5.2 	3.8 	3.4 	0.8 	20.0 		phenazine biosynthesis protein PhzF		0.143	0.015	0.280	0.078	0.012	0.329	0.013	0.766	0.301	0.001	0.497	0.957	0.006	0.001	0.461
258	Maq22A_c01415	1005	74.8 	31.0 	38.4 	36.4 	24.7 	28.4 	32.1 	12.0 	27.2 	17.8 	24.0 	30.2 	24.4 	22.5 	20.7 	19.1 	11.2 	26.2 	31.4 	35.2 	28.4 	19.0 	26.2 	20.8 	22.9 	3.8 	3.7 	7.7 	3.5 	1.7 	10.5 		hypothetical protein		0.668	0.239	0.997	0.048	0.115	0.455	0.687	0.123	0.254	0.265	0.435	0.699	0.060	0.135	0.693
259	Maq22A_c01420	849	72.9 	99.3 	105.3 	119.5 	91.0 	87.3 	110.4 	36.1 	70.4 	52.7 	75.5 	58.3 	72.0 	85.1 	81.3 	85.6 	60.8 	89.3 	97.9 	108.0 	96.3 	53.1 	68.6 	84.0 	82.7 	10.4 	12.4 	17.1 	9.1 	2.3 	19.4 	pdxK	pyridoxamine kinase		0.671	0.003	0.116	0.864	0.724	0.001	0.051	0.556	0.443	0.204	0.005	0.009	0.163	0.223	0.857
260	Maq22A_c01425	525	71.0 	68.2 	113.1 	66.8 	42.0 	45.8 	48.8 	28.5 	33.3 	42.2 	52.1 	22.8 	22.1 	43.7 	65.8 	33.8 	26.6 	20.2 	68.7 	82.7 	45.5 	34.7 	32.3 	47.7 	38.5 	26.4 	3.4 	7.0 	17.1 	16.4 	26.3 	dedA	cytochrome O ubiquinol oxidase		0.098	0.146	0.020	0.248	0.037	0.845	0.483	0.620	0.662	0.373	0.765	0.528	0.235	0.787	0.351
261	Maq22A_c01430	768	70.4 	49.9 	71.4 	56.6 	50.4 	41.1 	48.3 	40.6 	42.1 	59.1 	50.4 	30.0 	37.1 	51.1 	80.0 	39.8 	61.5 	52.5 	62.1 	59.3 	46.6 	47.2 	39.2 	57.0 	58.7 	11.0 	4.9 	10.3 	10.4 	20.8 	5.4 	rtn	diguanylate phosphodiesterase		0.679	0.165	0.619	0.281	0.149	0.073	0.926	0.137	0.064	0.065	0.754	0.960	0.122	0.057	0.715
262	Maq22A_c01440	237	69.6 	65.5 	65.1 	48.3 	57.2 	58.2 	70.5 	10.7 	30.1 	19.3 	31.6 	37.8 	23.0 	39.4 	35.9 	45.2 	21.3 	41.2 	80.2 	59.6 	62.0 	20.1 	30.8 	40.2 	47.5 	9.8 	7.4 	9.7 	7.4 	4.7 	30.0 		hypothetical protein		0.361	0.002	0.073	0.418	0.765	0.000	0.009	0.089	0.232	0.269	0.025	0.006	0.305	0.136	0.616
263	Maq22A_c01445	1470	74.4 	50.3 	80.3 	64.0 	54.1 	41.1 	38.5 	39.3 	52.1 	75.2 	63.5 	42.4 	40.2 	43.7 	58.5 	38.2 	30.6 	35.4 	56.0 	64.8 	44.6 	55.5 	48.7 	46.8 	40.7 	15.0 	8.4 	18.2 	12.9 	10.5 	13.5 	cls	phospholipase		0.248	0.068	0.864	0.658	0.209	0.003	0.190	0.478	0.917	0.103	0.024	0.002	0.543	0.158	0.416
264	Maq22A_c01450	1017	73.3 	54.8 	91.9 	74.1 	30.6 	26.2 	32.7 	42.7 	47.8 	87.6 	66.9 	34.0 	28.6 	35.9 	59.7 	23.3 	21.0 	26.3 	46.1 	73.6 	29.8 	59.4 	43.2 	39.7 	31.1 	18.6 	3.3 	24.6 	20.7 	18.5 	13.2 		membrane protein		0.004	0.277	0.406	0.146	0.014	0.000	0.043	0.154	0.677	0.056	0.011	0.000	0.543	0.108	0.313
265	Maq22A_c01455	768	78.1 	23.4 	41.9 	29.8 	11.3 	15.0 	15.9 	18.1 	13.0 	24.0 	28.4 	10.6 	10.6 	15.0 	23.2 	11.9 	4.5 	10.3 	20.2 	31.7 	14.1 	18.4 	16.5 	16.7 	11.7 	9.4 	2.5 	5.5 	10.3 	5.8 	7.9 	elsH	endonuclease		0.028	0.920	0.260	0.183	0.006	0.037	0.302	0.385	0.585	0.306	0.221	0.009	0.858	0.117	0.158
266	Maq22A_c01460	795	73.6 	14.2 	15.5 	14.2 	8.1 	3.5 	7.5 	3.8 	5.3 	4.5 	6.5 	1.1 	5.3 	6.8 	7.8 	6.0 	3.5 	9.8 	8.4 	14.6 	6.3 	4.5 	4.3 	6.9 	7.3 	0.8 	2.5 	0.7 	2.9 	0.9 	3.3 	fabG	dehydrogenases with different specificities		0.001	0.001	0.000	0.013	0.017	0.875	0.498	0.470	0.421	0.601	0.388	0.345	0.183	0.160	0.930
267	Maq22A_c01465	897	75.1 	8.1 	5.6 	5.9 	7.6 	7.0 	7.7 	2.3 	5.2 	2.3 	4.0 	4.8 	6.7 	4.5 	8.0 	5.9 	3.9 	9.0 	7.5 	6.5 	7.4 	3.3 	5.2 	6.1 	6.8 	1.4 	0.4 	1.7 	1.4 	1.7 	2.6 	lysR	LysR family transcriptional regulator		0.198	0.259	0.687	0.409	0.243	0.020	0.448	0.655	0.917	0.157	0.059	0.027	0.728	0.511	0.735
268	Maq22A_c01470	174	76.4 	11.2 	10.1 	7.8 	15.1 	16.7 	14.9 	3.5 	7.2 	2.5 	15.0 	12.3 	8.0 	8.8 	8.9 	10.6 	3.3 	7.2 	9.9 	9.7 	15.6 	4.4 	11.8 	9.5 	6.8 	1.7 	1.0 	2.4 	3.5 	1.0 	3.3 		hypothetical protein		0.018	0.330	0.212	0.489	0.529	0.002	0.398	0.106	0.005	0.041	0.113	0.732	0.545	0.080	0.207
269	Maq22A_c01475	942	74.5 	18.4 	19.4 	16.6 	17.2 	16.3 	19.9 	8.2 	13.0 	10.5 	13.5 	15.4 	13.4 	16.2 	14.3 	12.6 	8.7 	15.7 	13.8 	18.1 	17.8 	10.6 	14.1 	14.4 	12.7 	1.4 	1.9 	2.4 	1.2 	1.8 	3.6 	lysR	LysR family transcriptional regulator		0.271	0.483	0.842	0.964	0.293	0.085	0.446	0.266	0.038	0.419	0.522	0.745	0.815	0.264	0.327
270	Maq22A_c01480	231	73.6 	8.4 	15.8 	13.0 	16.0 	11.3 	10.4 	2.1 	3.4 	4.5 	2.8 	7.4 	1.8 	8.1 	11.2 	12.6 	6.3 	8.5 	15.9 	12.4 	12.6 	3.3 	4.0 	10.6 	10.2 	3.7 	3.0 	1.2 	3.0 	2.3 	5.0 		hypothetical protein		0.372	0.007	0.007	0.653	0.973	0.001	0.001	0.669	0.411	0.819	0.002	0.008	0.003	0.008	0.690
271	Maq22A_c01485	939	74.5 	15.0 	13.8 	14.1 	7.9 	9.8 	11.7 	3.7 	5.8 	3.5 	6.6 	6.4 	9.5 	9.0 	9.1 	8.2 	6.8 	9.9 	9.7 	14.3 	9.8 	4.3 	7.5 	8.8 	8.8 	0.6 	1.9 	1.3 	1.8 	0.5 	1.7 		ABC transporter permease		0.067	0.000	0.061	0.061	0.083	0.003	0.793	0.957	0.946	0.016	0.004	0.003	0.831	0.750	0.904
272	Maq22A_c01490	636	69.0 	40.4 	41.9 	48.7 	24.2 	21.4 	25.1 	24.9 	26.2 	28.1 	33.3 	21.5 	31.2 	27.8 	25.6 	20.8 	19.8 	28.9 	25.5 	43.7 	23.6 	26.4 	28.7 	24.7 	24.7 	4.4 	1.9 	1.6 	6.3 	3.6 	4.6 	pncA	amidases related to nicotinamidase		0.000	0.844	0.454	0.008	0.014	0.001	0.010	0.338	0.266	0.583	0.018	0.028	0.093	0.128	0.873
273	Maq22A_c01495	882	74.4 	4.2 	2.5 	3.6 	3.3 	4.5 	5.3 	2.5 	4.1 	1.8 	5.9 	5.3 	2.1 	2.9 	3.5 	3.8 	1.8 	3.5 	3.7 	3.4 	4.4 	2.8 	4.4 	3.4 	3.0 	0.9 	1.0 	1.2 	2.1 	0.4 	1.1 		AraC family transcriptional regulator		0.164	0.338	0.110	0.408	0.828	0.692	0.762	0.584	0.258	0.506	0.887	0.472	0.418	0.176	0.557
274	Maq22A_c01500	1188	75.8 	11.8 	15.9 	11.9 	14.7 	13.4 	15.8 	11.8 	15.8 	12.2 	12.3 	17.2 	15.2 	14.4 	20.3 	18.0 	12.7 	15.4 	21.6 	13.2 	14.6 	13.3 	14.9 	17.6 	16.6 	2.4 	1.2 	2.2 	2.5 	3.0 	4.6 	paaK	AMP-dependent synthetase		0.025	0.000	0.001	0.000	0.000	0.059	0.200	0.015	0.081	0.641	0.613	0.878	0.347	0.743	0.505
275	Maq22A_c01505	1677	73.4 	17.9 	19.6 	14.9 	5.4 	6.9 	6.2 	4.2 	8.8 	5.6 	4.9 	7.6 	5.8 	3.2 	6.4 	6.4 	5.7 	5.8 	5.8 	17.5 	6.2 	6.2 	6.1 	5.4 	5.8 	2.4 	0.8 	2.3 	1.4 	1.8 	0.1 	tar	chemotaxis protein		0.000	0.000	0.000	0.000	0.000	0.078	0.524	0.800	0.743	0.311	0.045	0.154	0.383	0.743	0.563
276	Maq22A_c01510	690	71.2 	34.4 	36.3 	33.6 	18.1 	16.2 	18.8 	11.2 	17.9 	16.7 	12.7 	15.5 	14.0 	12.3 	14.4 	9.6 	8.3 	18.4 	18.1 	34.8 	17.7 	15.3 	14.1 	12.1 	14.9 	1.4 	1.3 	3.6 	1.4 	2.4 	5.8 		"transcriptional regulator, TetR family"		0.000	0.004	0.000	0.000	0.000	0.256	0.550	0.038	0.410	0.109	0.002	0.054	0.201	0.880	0.219
277	Maq22A_c01520	810	66.4 	50.8 	49.8 	45.1 	105.3 	85.5 	108.6 	41.9 	60.0 	42.1 	70.7 	74.8 	78.2 	85.2 	80.9 	90.7 	92.1 	100.0 	69.6 	48.6 	99.8 	48.0 	74.6 	85.6 	87.2 	3.0 	12.5 	10.4 	3.8 	4.9 	15.8 	livG	ABC transporter		0.000	0.001	0.000	0.000	0.000	0.003	0.319	0.608	0.995	0.050	0.012	0.003	0.620	0.317	0.604
278	Maq22A_c01525	1935	69.2 	9.3 	11.0 	8.5 	35.9 	34.8 	45.7 	15.3 	16.6 	12.7 	23.4 	31.1 	21.0 	33.1 	33.6 	41.8 	31.1 	35.3 	34.3 	9.6 	38.8 	14.8 	25.2 	36.2 	33.5 	1.3 	6.0 	2.0 	5.3 	4.9 	2.2 	faa1	AMP-dependent synthetase		0.000	0.000	0.000	0.000	0.000	0.000	0.038	0.904	0.820	0.018	0.000	0.000	0.028	0.064	0.728
279	Maq22A_c01530	894	64.2 	11.8 	13.6 	10.9 	25.2 	24.0 	25.5 	23.0 	20.5 	19.8 	19.3 	25.8 	17.8 	25.5 	23.1 	22.5 	35.9 	31.0 	26.3 	12.1 	24.9 	21.1 	21.0 	23.7 	31.1 	1.4 	0.8 	1.6 	4.2 	1.6 	4.8 	livH	ABC transporter permease		0.000	0.000	0.000	0.000	0.000	0.318	0.832	0.860	0.035	0.242	0.410	0.273	0.703	0.026	0.054
280	Maq22A_c01535	1074	67.1 	13.8 	15.4 	14.6 	32.7 	38.1 	39.2 	22.5 	26.7 	26.4 	30.3 	39.4 	24.5 	36.6 	45.6 	45.6 	45.9 	34.1 	37.2 	14.6 	36.7 	25.2 	31.4 	42.6 	39.1 	0.8 	3.5 	2.4 	7.5 	5.2 	6.1 	livM	ABC transporter permease		0.000	0.000	0.000	0.000	0.000	0.759	0.918	0.153	0.207	0.845	0.084	0.119	0.136	0.184	0.869
281	Maq22A_c01540	1272	68.9 	26.3 	34.1 	27.7 	59.5 	64.4 	80.1 	34.2 	48.0 	37.2 	60.1 	57.7 	53.5 	81.4 	84.4 	82.7 	70.0 	69.7 	86.2 	29.4 	68.0 	39.8 	57.1 	82.8 	75.3 	4.2 	10.8 	7.3 	3.3 	1.5 	9.4 	livK	branched-chain amino acid ABC transporter substrate-binding protein		0.000	0.000	0.000	0.000	0.000	0.025	0.815	0.003	0.025	0.055	0.000	0.000	0.002	0.017	0.454
282	Maq22A_c01545	837	68.8 	18.2 	22.0 	20.1 	54.3 	55.5 	64.7 	17.5 	29.0 	23.1 	36.2 	33.7 	31.6 	55.6 	54.5 	61.2 	46.2 	50.0 	56.7 	20.1 	58.2 	23.2 	33.8 	57.1 	51.0 	1.9 	5.7 	5.8 	2.3 	3.6 	5.3 	livF	branched-chain amino acid ABC transporter ATP-binding protein		0.000	0.000	0.000	0.000	0.000	0.000	0.000	0.437	0.818	0.047	0.000	0.000	0.000	0.000	0.317
283	Maq22A_c01550	867	73.6 	20.3 	22.2 	17.5 	13.8 	15.0 	19.7 	13.0 	19.5 	18.2 	22.5 	14.3 	16.0 	18.4 	20.9 	21.8 	14.7 	18.0 	23.9 	20.0 	16.2 	16.9 	17.6 	20.4 	18.9 	2.3 	3.1 	3.5 	4.4 	1.8 	4.7 	citE	citrate lyase		0.528	0.018	0.216	0.033	0.154	0.003	0.075	0.007	0.045	0.352	0.786	0.352	0.489	0.942	0.502
284	Maq22A_c01555	495	67.1 	34.3 	38.5 	45.6 	33.1 	26.6 	32.6 	28.8 	30.2 	35.8 	57.2 	49.2 	32.5 	34.7 	38.7 	33.4 	25.9 	25.9 	28.8 	39.5 	30.8 	31.6 	46.3 	35.6 	26.9 	5.7 	3.6 	3.7 	12.6 	2.8 	1.7 	maoC	dehydratase		0.572	0.096	0.006	0.375	0.490	0.028	0.001	0.152	0.898	0.263	0.437	0.021	0.060	0.001	0.121
285	Maq22A_c01560	1947	73.2 	15.6 	21.5 	17.8 	11.7 	12.8 	15.6 	8.6 	11.1 	10.3 	18.4 	16.9 	12.8 	15.4 	16.4 	18.4 	8.7 	12.1 	18.7 	18.3 	13.4 	10.0 	16.0 	16.8 	13.2 	3.0 	2.0 	1.3 	2.9 	1.5 	5.1 		carbamoyl-phosphate synthase subunit L		0.212	0.330	0.216	0.206	0.391	0.799	0.016	0.013	0.705	0.033	0.028	0.904	0.974	0.043	0.037
286	Maq22A_c01565	1608	71.5 	15.6 	20.9 	20.7 	17.3 	18.4 	17.3 	9.1 	13.0 	9.3 	17.8 	17.0 	16.0 	16.7 	14.8 	19.1 	10.9 	13.4 	23.1 	19.0 	17.7 	10.5 	16.9 	16.9 	15.8 	3.0 	0.6 	2.2 	0.9 	2.2 	6.4 		methylcrotonoyl-CoA carboxylase		0.456	0.319	0.137	0.310	0.772	0.088	0.436	0.788	0.657	0.017	0.049	0.208	0.600	0.234	0.478
287	Maq22A_c01570	1173	69.0 	37.9 	45.7 	37.0 	44.3 	39.2 	41.3 	18.5 	31.1 	22.3 	31.6 	29.8 	29.7 	33.8 	29.5 	30.1 	27.5 	38.3 	28.3 	40.2 	41.6 	24.0 	30.4 	31.1 	31.4 	4.8 	2.6 	6.5 	1.1 	2.3 	6.0 	caiA	isovaleryl-CoA dehydrogenase		0.057	0.599	0.829	0.860	0.822	0.018	0.121	0.040	0.100	0.484	0.728	0.462	0.707	0.998	0.693
288	Maq22A_c01575	558	73.8 	64.3 	71.8 	71.5 	81.8 	58.5 	69.5 	31.2 	45.1 	38.4 	45.5 	50.5 	62.7 	57.6 	49.0 	57.6 	41.4 	49.2 	47.2 	69.2 	69.9 	38.2 	52.9 	54.7 	45.9 	4.2 	11.7 	7.0 	8.8 	4.9 	4.1 	ruvC	"Holliday junction resolvasome, endonuclease subunit"		0.101	0.243	0.640	0.990	0.190	0.006	0.293	0.109	0.004	0.125	0.246	0.896	0.653	0.095	0.193
289	Maq22A_c01580	756	73.4 	19.8 	20.6 	19.7 	17.5 	13.0 	15.2 	24.3 	19.3 	17.4 	15.1 	27.7 	23.9 	15.3 	11.1 	14.4 	14.8 	24.5 	22.8 	20.0 	15.2 	20.3 	22.2 	13.6 	20.7 	0.5 	2.2 	3.5 	6.5 	2.2 	5.2 		predicted permeases		0.514	0.003	0.026	0.373	0.118	0.000	0.005	0.812	0.029	0.507	0.000	0.153	0.002	0.477	0.016
290	Maq22A_c01585	852	70.1 	63.5 	79.9 	75.2 	58.7 	59.3 	52.1 	44.6 	51.4 	42.1 	69.5 	58.6 	65.0 	45.7 	51.3 	49.7 	32.9 	51.9 	43.3 	72.9 	56.7 	46.1 	64.4 	48.9 	42.7 	8.4 	4.0 	4.8 	5.5 	2.9 	9.5 		hypothetical protein		0.383	0.802	0.071	0.120	0.006	0.270	0.009	0.497	0.062	0.126	0.076	0.003	0.001	0.000	0.234
291	Maq22A_c01590	3492	70.3 	55.0 	69.9 	57.7 	48.6 	43.4 	48.5 	23.8 	34.2 	24.5 	39.5 	42.3 	38.9 	38.3 	40.7 	43.7 	28.3 	42.2 	44.0 	60.8 	46.8 	27.5 	40.2 	40.9 	38.2 	7.9 	2.9 	5.8 	1.8 	2.7 	8.6 		indolepyruvate ferredoxin oxidoreductase		0.121	0.000	0.115	0.018	0.001	0.001	0.931	0.423	0.073	0.002	0.015	0.147	0.495	0.102	0.321
292	Maq22A_c01595	933	72.7 	34.7 	35.5 	29.2 	25.7 	19.2 	24.3 	9.8 	17.3 	16.2 	15.7 	19.7 	19.3 	19.9 	19.4 	21.8 	12.4 	19.3 	20.4 	33.2 	23.1 	14.4 	18.2 	20.4 	17.3 	3.4 	3.4 	4.0 	2.2 	1.3 	4.3 		amidase		0.050	0.001	0.012	0.017	0.000	0.127	0.466	0.669	0.065	0.500	0.270	0.764	0.734	0.337	0.155
293	Maq22A_c01600	1461	75.4 	9.2 	14.6 	11.0 	6.6 	8.2 	8.6 	5.1 	8.5 	6.1 	7.8 	8.8 	8.8 	8.7 	10.3 	7.4 	3.9 	9.4 	10.5 	11.6 	7.8 	6.6 	8.5 	8.8 	8.0 	2.8 	1.1 	1.8 	0.6 	1.4 	3.5 	ssnA	cytosine deaminase and related metal-dependent hydrolases		0.120	0.531	0.986	0.872	0.268	0.373	0.159	0.170	0.668	0.576	0.645	0.645	0.897	0.318	0.352
294	Maq22A_c01610	1002	67.4 	21.2 	21.9 	26.4 	24.4 	18.7 	25.0 	14.5 	20.4 	16.5 	18.5 	19.2 	20.4 	23.7 	20.3 	21.7 	22.5 	25.3 	24.6 	23.2 	22.7 	17.1 	19.4 	21.9 	24.1 	2.8 	3.5 	3.0 	0.9 	1.7 	1.5 		phenylacetate-CoA oxygenase		0.220	0.142	0.284	0.108	0.005	0.793	0.960	0.707	0.112	0.772	0.914	0.194	0.693	0.133	0.226
295	Maq22A_c01615	285	66.7 	27.9 	35.1 	35.9 	51.1 	33.3 	55.4 	15.3 	25.9 	18.1 	38.8 	37.5 	32.4 	28.0 	28.4 	29.7 	27.6 	33.8 	34.8 	33.0 	46.6 	19.8 	36.2 	28.7 	32.1 	4.4 	11.7 	5.5 	3.4 	0.9 	3.9 		phenylacetate-CoA oxygenase		0.000	0.793	0.013	0.451	0.088	0.000	0.378	0.004	0.050	0.009	0.336	0.063	0.079	0.370	0.352
296	Maq22A_c01620	867	72.7 	10.2 	9.1 	8.0 	7.4 	3.2 	6.6 	5.2 	7.1 	4.9 	3.8 	10.8 	6.1 	8.2 	6.0 	7.9 	4.7 	5.6 	8.7 	9.1 	5.7 	5.7 	6.9 	7.4 	6.3 	1.1 	2.2 	1.2 	3.6 	1.2 	2.1 		phenylacetic acid degradation protein		0.146	0.992	0.900	0.951	0.485	0.163	0.230	0.137	0.466	0.910	0.945	0.506	0.858	0.608	0.457
297	Maq22A_c01625	525	72.8 	12.0 	17.8 	10.6 	8.3 	9.0 	13.4 	9.0 	9.1 	8.7 	9.9 	4.9 	7.7 	9.4 	8.3 	9.1 	7.9 	10.6 	10.7 	13.5 	10.2 	8.9 	7.5 	8.9 	9.8 	3.8 	2.8 	0.2 	2.5 	0.6 	1.6 	paaD	phenylacetate-CoA oxygenase		0.420	0.707	0.217	0.321	0.714	0.256	0.603	0.852	0.677	0.130	0.190	0.477	0.724	0.377	0.550
298	Maq22A_c01630	1077	69.5 	8.8 	10.6 	12.3 	8.8 	7.3 	11.0 	5.0 	5.5 	5.6 	8.5 	3.6 	8.4 	7.6 	7.6 	6.9 	6.6 	14.4 	7.8 	10.6 	9.0 	5.4 	6.8 	7.4 	9.6 	1.7 	1.9 	0.3 	2.8 	0.4 	4.2 	hmp	phenylacetic acid degradation protein		0.988	0.316	0.687	0.523	0.377	0.330	0.701	0.539	0.376	0.596	0.712	0.066	0.851	0.229	0.136
299	Maq22A_c01635	1557	71.2 	47.5 	58.4 	59.3 	87.0 	42.5 	44.1 	37.6 	38.2 	39.9 	68.6 	45.8 	79.9 	39.3 	52.9 	34.9 	30.8 	92.7 	62.7 	55.0 	57.9 	38.6 	64.8 	42.4 	62.1 	6.6 	25.2 	1.2 	17.4 	9.4 	30.9 	cccA	gluconate 2-dehydrogenase		0.337	0.531	0.033	0.923	0.123	0.740	0.238	0.291	0.560	0.132	0.470	0.361	0.026	0.550	0.101
300	Maq22A_c01640	264	73.9 	32.0 	57.9 	55.9 	64.0 	39.5 	36.6 	10.1 	18.5 	21.3 	23.4 	40.4 	27.0 	28.3 	37.7 	25.6 	35.3 	72.4 	30.3 	48.6 	46.7 	16.6 	30.3 	30.5 	46.0 	14.4 	15.1 	5.8 	9.0 	6.4 	23.0 		hypothetical protein		0.548	0.014	0.488	0.381	0.340	0.003	0.208	0.143	0.724	0.099	0.117	0.001	0.885	0.112	0.070
301	Maq22A_c01645	477	73.0 	4.5 	6.0 	5.7 	8.1 	14.5 	10.1 	2.3 	2.9 	5.3 	8.2 	2.7 	5.0 	4.3 	5.7 	5.8 	4.1 	4.7 	5.0 	5.4 	10.9 	3.5 	5.3 	5.3 	4.6 	0.8 	3.2 	1.6 	2.8 	0.8 	0.5 		tryptophan-rich sensory protein		0.000	0.937	0.265	0.349	0.649	0.001	0.030	0.007	0.002	0.322	0.420	0.723	0.798	0.503	0.648
302	Maq22A_c01650	1179	73.7 	3.8 	5.3 	2.3 	5.4 	9.1 	9.9 	1.7 	3.2 	2.6 	3.3 	3.3 	3.9 	3.3 	2.6 	5.2 	2.1 	5.2 	4.8 	3.8 	8.2 	2.5 	3.5 	3.7 	4.0 	1.5 	2.4 	0.7 	0.4 	1.3 	1.7 	fixC	geranylgeranyl diphosphate reductase		0.000	0.849	0.353	0.384	0.257	0.000	0.007	0.002	0.006	0.468	0.515	0.364	0.906	0.898	0.792
303	Maq22A_c01655	1338	75.6 	1.5 	1.0 	0.8 	1.2 	1.6 	1.9 	0.4 	1.3 	0.7 	0.7 	0.0 	1.3 	1.8 	1.2 	1.5 	1.2 	2.2 	2.1 	1.1 	1.6 	0.8 	0.7 	1.5 	1.8 	0.4 	0.4 	0.5 	0.6 	0.3 	0.5 		bacteriochlorophyll synthase		0.130	0.863	0.969	0.116	0.016	0.208	0.200	0.948	0.368	0.907	0.188	0.035	0.182	0.039	0.405
304	Maq22A_c01660	933	74.9 	5.2 	4.9 	4.0 	4.4 	4.9 	4.6 	1.0 	1.6 	2.1 	3.1 	4.1 	2.5 	2.7 	3.3 	2.0 	2.7 	3.0 	6.0 	4.7 	4.6 	1.6 	3.3 	2.7 	3.9 	0.6 	0.3 	0.5 	0.8 	0.7 	1.8 	ubiA	bacteriochlorophyll/chlorophyll a synthase		0.563	0.005	0.528	0.128	0.971	0.001	0.265	0.041	0.556	0.060	0.192	0.008	0.476	0.562	0.153
305	Maq22A_c01665	1425	74.5 	37.9 	45.9 	43.0 	40.5 	37.2 	53.4 	22.3 	32.9 	25.1 	32.7 	43.1 	37.9 	41.4 	42.3 	44.8 	33.6 	48.4 	53.0 	42.3 	43.7 	26.7 	37.9 	42.8 	45.0 	4.0 	8.6 	5.5 	5.2 	1.7 	10.1 		Fis family transcriptional regulator		0.026	0.890	0.030	0.002	0.000	0.043	0.932	0.392	0.140	0.047	0.004	0.001	0.474	0.194	0.534
306	Maq22A_c01670	717	73.2 	50.2 	60.8 	57.5 	59.4 	57.3 	85.4 	24.4 	44.0 	33.4 	43.6 	57.2 	56.4 	53.6 	57.0 	54.6 	38.2 	63.6 	68.1 	56.2 	67.4 	33.9 	52.4 	55.1 	56.6 	5.4 	15.7 	9.8 	7.6 	1.7 	16.1 		cobalamin-binding protein		0.001	0.668	0.027	0.030	0.019	0.000	0.395	0.285	0.374	0.011	0.011	0.007	0.876	0.991	0.860
307	Maq22A_c01675	492	71.1 	5.5 	4.7 	5.8 	5.7 	7.2 	6.0 	1.7 	4.8 	3.0 	1.3 	5.2 	2.0 	4.5 	4.4 	5.9 	4.9 	7.7 	4.8 	5.3 	6.3 	3.2 	2.8 	4.9 	5.8 	0.6 	0.8 	1.6 	2.1 	0.8 	1.6 		2-vinyl bacteriochlorophyllide hydratase		0.183	0.806	0.162	0.525	0.128	0.139	0.014	0.505	0.833	0.256	0.405	0.097	0.058	0.009	0.387
308	Maq22A_c01680	1275	74.2 	2.1 	2.8 	1.9 	2.0 	2.9 	2.6 	0.8 	1.0 	0.9 	1.3 	1.7 	1.1 	0.7 	1.7 	1.8 	1.4 	1.7 	1.4 	2.2 	2.5 	0.9 	1.3 	1.4 	1.5 	0.5 	0.5 	0.1 	0.3 	0.6 	0.2 	nifD	light-independent protochlorophyllide reductase subunit N		0.287	0.096	0.366	0.407	0.700	0.009	0.075	0.068	0.166	0.546	0.396	0.213	0.865	0.586	0.674
309	Maq22A_c01685	1536	71.5 	2.3 	2.9 	2.4 	1.4 	2.9 	4.3 	0.8 	1.5 	0.5 	1.1 	1.7 	1.4 	1.9 	1.8 	2.7 	1.6 	1.3 	2.4 	2.5 	2.9 	0.9 	1.4 	2.1 	1.7 	0.3 	1.5 	0.5 	0.3 	0.5 	0.6 	nifD	light-independent protochlorophyllide reductase subunit B		0.370	0.066	0.293	0.860	0.639	0.008	0.067	0.481	0.183	0.510	0.048	0.178	0.233	0.544	0.527
310	Maq22A_c01690	3708	72.6 	2.9 	4.0 	3.4 	2.2 	4.2 	3.6 	0.8 	1.8 	0.8 	1.6 	1.6 	1.6 	2.2 	1.7 	2.4 	1.1 	2.2 	1.8 	3.4 	3.3 	1.1 	1.6 	2.1 	1.7 	0.5 	1.0 	0.6 	0.0 	0.3 	0.5 	cobN	magnesium chelatase		0.493	0.001	0.027	0.157	0.017	0.000	0.005	0.038	0.003	0.418	0.067	0.384	0.367	0.997	0.333
311	Maq22A_c01695	894	66.0 	2.5 	5.3 	4.4 	2.0 	6.7 	5.2 	3.1 	3.9 	3.5 	1.5 	1.0 	3.3 	3.0 	1.4 	3.0 	3.6 	2.5 	3.9 	4.1 	4.6 	3.5 	1.9 	2.5 	3.3 	1.4 	2.4 	0.4 	1.2 	0.9 	0.7 	nifH	protochlorophyllide oxidoreductase		0.348	0.267	0.398	0.430	0.754	0.857	0.090	0.089	0.542	0.065	0.063	0.434	0.916	0.262	0.279
312	Maq22A_c01700	702	74.9 	3.0 	4.2 	3.0 	1.7 	5.7 	3.7 	0.7 	2.4 	1.3 	1.4 	1.8 	0.8 	2.4 	2.5 	2.3 	2.2 	1.8 	2.2 	3.4 	3.7 	1.5 	1.3 	2.4 	2.1 	0.7 	2.0 	0.9 	0.5 	0.1 	0.2 	ubiG	SAM-dependent methlyltransferase		0.514	0.232	0.065	0.706	0.492	0.073	0.017	0.314	0.192	0.471	0.416	0.613	0.138	0.231	0.759
313	Maq22A_c01705	1407	73.8 	2.7 	3.2 	2.9 	1.7 	3.6 	2.6 	0.8 	0.9 	0.7 	1.6 	1.8 	1.7 	1.2 	1.5 	2.9 	1.9 	2.1 	1.8 	2.9 	2.6 	0.8 	1.7 	1.9 	2.0 	0.2 	1.0 	0.1 	0.1 	0.9 	0.1 		protein pucC		0.899	0.004	0.382	0.407	0.642	0.003	0.331	0.349	0.563	0.073	0.039	0.017	0.903	0.660	0.727
314	Maq22A_c01710	792	69.6 	13.1 	16.7 	18.4 	8.6 	19.9 	21.3 	3.5 	7.4 	9.7 	8.6 	11.3 	9.0 	8.2 	9.3 	10.7 	8.2 	7.4 	10.9 	16.1 	16.6 	6.9 	9.7 	9.4 	8.8 	2.7 	7.0 	3.1 	1.5 	1.3 	1.8 		H subunit of photosynthetic reaction center complex		0.416	0.081	0.361	0.188	0.136	0.012	0.095	0.035	0.023	0.453	0.660	0.792	0.738	0.616	0.860
315	Maq22A_c01715	624	74.5 	5.4 	6.5 	8.2 	4.9 	6.1 	12.5 	3.3 	4.7 	6.2 	5.2 	2.1 	2.7 	6.5 	3.8 	3.8 	5.3 	3.6 	4.8 	6.7 	7.9 	4.7 	3.3 	4.7 	4.6 	1.4 	4.1 	1.4 	1.7 	1.6 	0.9 		phosphopantetheine adenylyltransferase		0.278	0.676	0.207	0.653	0.772	0.524	0.027	0.133	0.181	0.109	0.397	0.492	0.402	0.329	0.877
316	Maq22A_c01720	450	74.9 	8.6 	12.9 	9.7 	5.6 	14.6 	13.2 	2.1 	4.5 	3.0 	5.1 	5.7 	6.5 	6.4 	3.7 	6.8 	3.0 	3.1 	14.4 	10.4 	11.2 	3.2 	5.8 	5.6 	6.8 	2.2 	4.8 	1.2 	0.7 	1.7 	6.5 		photosynthetic complex assembly protein		0.480	0.033	0.422	0.226	0.375	0.005	0.146	0.058	0.116	0.222	0.351	0.215	0.736	0.970	0.753
317	Maq22A_c01725	300	69.0 	16.8 	22.1 	19.6 	8.4 	19.9 	15.5 	9.3 	10.6 	7.4 	10.8 	14.2 	14.0 	8.5 	14.5 	14.6 	16.5 	10.7 	11.5 	19.5 	14.6 	9.1 	13.0 	12.5 	12.9 	2.6 	5.8 	1.6 	1.9 	3.5 	3.1 		hypothetical protein		0.534	0.266	0.718	0.440	0.722	0.618	0.832	0.880	0.797	0.501	0.727	0.456	0.725	0.977	0.685
318	Maq22A_c01730	1062	63.7 	32.7 	39.9 	46.3 	36.3 	61.2 	53.0 	52.1 	40.0 	47.2 	50.3 	43.4 	47.1 	42.6 	33.0 	44.1 	44.9 	33.3 	26.8 	39.6 	50.1 	46.4 	46.9 	39.9 	35.0 	6.8 	12.7 	6.1 	3.4 	6.0 	9.2 		magnesium-protoporphyrin IX monomethyl estercyclase		0.069	0.002	0.029	0.255	0.373	0.203	0.702	0.498	0.357	0.380	0.051	0.028	0.292	0.196	0.807
319	Maq22A_c01735	783	70.6 	22.5 	26.8 	28.6 	24.4 	38.7 	36.0 	16.3 	20.1 	18.9 	25.4 	25.1 	22.5 	26.5 	21.1 	31.3 	16.7 	15.5 	31.4 	26.0 	33.0 	18.4 	24.3 	26.3 	21.2 	3.1 	7.6 	1.9 	1.6 	5.1 	8.9 		photosynthetic complex assembly protein 2		0.014	0.408	0.167	0.123	0.864	0.112	0.341	0.367	0.025	0.566	0.487	0.518	0.928	0.230	0.177
320	Maq22A_c01740	1212	70.3 	25.1 	30.1 	30.4 	49.7 	53.2 	49.5 	20.5 	31.5 	27.4 	36.5 	28.2 	38.7 	41.2 	40.7 	42.0 	29.0 	37.6 	48.6 	28.6 	50.8 	26.5 	34.4 	41.3 	38.4 	3.0 	2.1 	5.6 	5.5 	0.7 	9.9 	bioF	5-aminolevulinate synthase		0.000	0.000	0.000	0.000	0.000	0.000	0.009	0.104	0.010	0.159	0.007	0.082	0.269	0.829	0.338
321	Maq22A_c01745	1116	76.3 	1.8 	3.2 	2.7 	2.8 	4.7 	3.5 	1.2 	3.4 	1.3 	2.6 	2.7 	2.3 	4.1 	2.8 	2.8 	1.7 	3.9 	4.3 	2.6 	3.7 	2.0 	2.5 	3.2 	3.3 	0.7 	0.9 	1.2 	0.2 	0.7 	1.4 	chlI	magnesium chelatase		0.029	0.410	0.299	0.047	0.062	0.205	0.361	0.856	0.782	0.795	0.277	0.325	0.454	0.512	0.923
322	Maq22A_c01750	1725	80.6 	0.5 	0.3 	0.3 	0.5 	0.3 	1.2 	0.8 	0.8 	0.4 	0.6 	1.5 	0.8 	1.5 	0.8 	1.3 	0.8 	0.9 	1.6 	0.4 	0.6 	0.7 	1.0 	1.2 	1.1 	0.1 	0.5 	0.2 	0.5 	0.3 	0.5 		magnesium chelatase		0.125	0.004	0.004	0.000	0.001	0.187	0.156	0.023	0.054	0.867	0.357	0.558	0.488	0.703	0.737
323	Maq22A_c01755	885	75.0 	3.0 	3.5 	2.2 	2.6 	3.5 	5.5 	0.8 	1.2 	1.3 	1.1 	1.0 	1.7 	3.1 	1.6 	1.9 	1.0 	2.2 	4.9 	2.9 	3.8 	1.1 	1.3 	2.2 	2.7 	0.7 	1.5 	0.3 	0.4 	0.8 	2.0 	mhpC	alpha/beta hydrolase		0.163	0.121	0.230	0.837	0.864	0.005	0.017	0.119	0.238	0.810	0.185	0.095	0.318	0.185	0.714
324	Maq22A_c01760	1527	73.0 	3.2 	4.4 	2.8 	3.1 	4.4 	4.3 	0.8 	1.3 	1.1 	1.5 	1.7 	1.6 	2.0 	1.7 	2.3 	1.8 	2.5 	1.6 	3.5 	3.9 	1.1 	1.6 	2.0 	2.0 	0.9 	0.7 	0.3 	0.1 	0.3 	0.5 		phytoene dehydrogenase		0.145	0.002	0.054	0.106	0.180	0.000	0.002	0.003	0.007	0.350	0.112	0.070	0.608	0.466	0.803
325	Maq22A_c01765	1113	78.1 	1.0 	1.2 	0.4 	1.0 	2.1 	3.3 	0.4 	0.7 	1.1 	0.9 	1.2 	1.1 	1.1 	0.6 	1.2 	0.8 	0.9 	1.0 	0.9 	2.1 	0.7 	1.1 	0.9 	0.9 	0.4 	1.2 	0.3 	0.2 	0.3 	0.1 	erg9	phytoene synthase		0.005	0.488	0.232	0.464	0.490	0.045	0.170	0.043	0.042	0.605	0.981	0.992	0.615	0.596	0.973
326	Maq22A_c01775	1035	74.5 	6.9 	6.9 	7.3 	6.3 	10.1 	11.3 	2.0 	5.7 	4.0 	4.7 	5.8 	7.2 	5.1 	6.1 	6.6 	3.6 	5.4 	10.2 	7.0 	9.2 	3.9 	5.9 	5.9 	6.4 	0.2 	2.6 	1.9 	1.2 	0.8 	3.4 		endonuclease/exonuclease/phosphatase		0.039	0.466	0.499	0.728	0.677	0.007	0.225	0.092	0.109	0.187	0.295	0.267	0.728	0.779	0.944
327	Maq22A_c01780	351	76.1 	92.6 	100.2 	107.6 	68.8 	65.5 	69.3 	34.7 	45.9 	30.3 	36.2 	53.5 	53.4 	63.9 	66.8 	56.5 	40.6 	52.8 	75.0 	100.1 	67.8 	37.0 	47.7 	62.4 	56.2 	7.5 	2.1 	8.0 	10.0 	5.3 	17.4 		hypothetical protein		0.025	0.000	0.000	0.024	0.001	0.010	0.105	0.984	0.268	0.458	0.011	0.145	0.110	0.545	0.278
328	Maq22A_c01785	516	71.7 	433.7 	450.7 	456.2 	655.8 	571.6 	611.5 	84.0 	212.2 	122.6 	232.7 	292.9 	235.0 	369.5 	334.7 	369.2 	302.7 	271.3 	404.2 	446.9 	613.0 	139.6 	253.5 	357.8 	326.1 	11.7 	42.1 	65.8 	34.1 	20.0 	69.5 		GcrA cell cycle regulator		0.000	0.000	0.043	0.909	0.646	0.000	0.000	0.000	0.000	0.000	0.000	0.000	0.033	0.117	0.567
329	Maq22A_c01790	870	70.6 	257.7 	314.6 	333.3 	283.0 	124.3 	132.7 	72.9 	120.4 	121.4 	151.5 	117.8 	173.3 	156.9 	196.9 	137.5 	95.4 	221.5 	158.6 	301.9 	180.0 	104.9 	147.5 	163.7 	158.5 	39.4 	89.3 	27.7 	28.0 	30.3 	63.0 		domain of unknown function DUF1849		0.075	0.003	0.043	0.063	0.040	0.237	0.803	0.942	0.782	0.353	0.267	0.364	0.860	0.979	0.839
330	Maq22A_c01795	1317	75.2 	29.2 	33.6 	31.5 	25.0 	19.7 	24.4 	14.1 	20.7 	17.3 	17.5 	20.7 	26.2 	22.1 	25.7 	29.2 	18.3 	28.6 	34.8 	31.4 	23.0 	17.4 	21.5 	25.7 	27.2 	2.2 	2.9 	3.3 	4.4 	3.6 	8.3 	dinP	DNA polymerase IV		0.128	0.217	0.633	0.697	0.423	0.798	0.358	0.060	0.023	0.505	0.112	0.047	0.409	0.230	0.684
331	Maq22A_c01800	285	75.8 	62.0 	46.5 	47.5 	67.6 	57.0 	59.9 	60.6 	71.6 	56.5 	49.1 	50.9 	55.9 	49.5 	62.2 	59.9 	49.7 	75.8 	77.3 	52.0 	61.5 	62.9 	52.0 	57.2 	67.6 	8.6 	5.5 	7.8 	3.5 	6.8 	15.5 		hypothetical protein		0.015	0.000	0.036	0.013	0.000	0.008	0.900	0.952	0.179	0.011	0.010	0.191	0.857	0.175	0.200
332	Maq22A_c01805	381	61.9 	330.2 	324.2 	300.2 	408.3 	423.5 	413.1 	277.3 	385.9 	302.5 	212.7 	322.7 	277.5 	314.0 	314.6 	346.6 	631.2 	514.2 	328.1 	318.2 	414.9 	321.9 	271.0 	325.0 	491.2 	15.9 	7.8 	56.8 	55.3 	18.6 	152.9 	cheY	chemotaxis protein CheY		0.025	0.011	0.456	0.172	0.000	0.752	0.140	0.383	0.079	0.074	0.235	0.150	0.542	0.001	0.009
333	Maq22A_c01810	1365	70.4 	99.8 	99.4 	97.5 	166.2 	169.6 	165.3 	83.4 	131.8 	73.5 	126.8 	137.0 	142.8 	130.2 	150.1 	166.7 	174.4 	146.2 	116.7 	98.9 	167.0 	96.2 	135.5 	149.0 	145.8 	1.2 	2.3 	31.2 	8.1 	18.3 	28.8 	pleD	response regulator PleD		0.000	0.008	0.000	0.000	0.000	0.123	0.710	0.832	0.955	0.246	0.183	0.110	0.871	0.668	0.789
334	Maq22A_c01815	1515	77.4 	20.3 	21.3 	17.3 	18.0 	14.9 	21.9 	10.0 	14.5 	12.2 	15.7 	13.8 	15.9 	14.7 	19.1 	16.3 	12.4 	16.7 	24.1 	19.6 	18.3 	12.2 	15.1 	16.7 	17.7 	2.1 	3.5 	2.3 	1.1 	2.2 	5.9 		"carbohydrate kinase, YjeF related protein "		0.509	0.913	0.696	0.481	0.300	0.456	0.830	0.963	0.708	0.632	0.431	0.268	0.797	0.575	0.743
335	Maq22A_c01820	339	64.6 	542.9 	601.5 	606.0 	339.1 	315.5 	311.0 	391.5 	537.1 	443.3 	348.4 	392.9 	415.4 	305.3 	267.9 	273.6 	294.2 	420.4 	350.9 	583.4 	321.9 	457.3 	385.6 	282.3 	355.2 	35.2 	15.1 	73.8 	34.1 	20.2 	63.2 	glnK	nitrogen regulatory protein P-II 1		0.000	0.005	0.201	0.000	0.004	0.000	0.000	0.530	0.018	0.000	0.000	0.000	0.000	0.122	0.003
336	Maq22A_c01825	1413	64.2 	3902.7 	4219.1 	4413.6 	2846.1 	3035.0 	2704.1 	5917.7 	5014.9 	5243.7 	5987.3 	6844.3 	6305.9 	3109.5 	2892.5 	3332.9 	2735.7 	2922.2 	2622.6 	4178.5 	2861.7 	5392.1 	6379.2 	3111.6 	2760.2 	257.8 	166.0 	469.3 	433.2 	220.2 	151.3 	glnA	glutamine synthetase		0.111	0.000	0.000	0.681	0.310	0.000	0.000	0.237	0.564	0.826	0.000	0.000	0.000	0.000	0.545
337	Maq22A_c01830	1584	71.7 	12.2 	12.8 	10.5 	6.6 	8.7 	9.3 	5.6 	7.4 	6.0 	4.5 	5.4 	7.9 	7.8 	10.1 	11.8 	10.7 	9.9 	11.2 	11.8 	8.2 	6.4 	6.0 	9.9 	10.6 	1.2 	1.4 	1.0 	1.8 	2.0 	0.6 	glcD	FAD linked oxidase domain protein 		0.141	0.327	0.046	0.697	0.284	0.644	0.521	0.067	0.012	0.289	0.179	0.045	0.020	0.003	0.500
338	Maq22A_c01835	3018	73.6 	42.1 	47.8 	45.2 	44.7 	33.0 	35.8 	16.7 	27.1 	21.8 	34.9 	25.9 	32.9 	35.4 	39.0 	33.3 	22.9 	43.3 	35.8 	45.0 	37.8 	21.9 	31.3 	35.9 	34.0 	2.9 	6.1 	5.2 	4.8 	2.9 	10.3 		hypothetical protein		0.879	0.015	0.616	0.915	0.676	0.023	0.725	0.796	0.791	0.060	0.011	0.044	0.546	0.927	0.602
339	Maq22A_c01840	2235	73.6 	28.4 	35.1 	33.2 	31.1 	21.4 	25.7 	13.7 	18.8 	15.5 	20.1 	20.8 	26.0 	23.2 	30.1 	24.7 	16.7 	28.8 	26.5 	32.2 	26.0 	16.0 	22.3 	26.0 	24.0 	3.4 	4.9 	2.6 	3.2 	3.6 	6.4 	vacB	ribonuclease R		0.630	0.034	0.642	0.802	0.603	0.103	0.997	0.468	0.968	0.119	0.019	0.113	0.484	0.973	0.445
340	Maq22A_c01845	741	72.6 	74.5 	79.1 	88.1 	69.2 	65.5 	67.9 	41.6 	62.6 	48.3 	65.9 	68.0 	71.3 	72.0 	73.6 	75.7 	38.8 	63.4 	70.5 	80.6 	67.5 	50.8 	68.4 	73.8 	57.6 	6.9 	1.8 	10.7 	2.8 	1.9 	16.7 	mutT	NUDIX hydrolase		0.809	0.952	0.069	0.038	0.145	0.770	0.044	0.023	0.230	0.088	0.053	0.143	0.932	0.002	0.001
341	Maq22A_c01850	1227	74.2 	17.9 	20.3 	16.2 	9.6 	14.9 	12.4 	10.2 	13.8 	13.5 	13.8 	15.3 	17.1 	15.0 	16.5 	16.5 	13.7 	21.0 	17.9 	18.1 	12.3 	12.5 	15.4 	16.0 	17.5 	2.1 	2.6 	2.0 	1.7 	0.9 	3.7 	proP	multidrug ABC transporter ATPase		0.049	0.449	0.255	0.359	0.072	0.008	0.004	0.005	0.000	0.679	0.886	0.316	0.776	0.598	0.383
342	Maq22A_c01855	168	54.2 	3901.2 	4364.3 	5053.3 	4879.3 	4505.2 	4211.2 	12412.6 	7404.4 	9580.8 	6719.4 	7994.9 	8181.6 	5122.6 	5174.9 	4377.2 	7691.4 	6587.4 	4548.1 	4439.6 	4531.9 	9799.3 	7632.0 	4891.6 	6275.6 	579.7 	334.8 	2511.2 	795.8 	446.2 	1594.7 	rpmG	50S ribosomal protein L33		0.409	0.000	0.000	0.120	0.002	0.000	0.002	0.467	0.028	0.028	0.000	0.002	0.018	0.368	0.141
343	Maq22A_c01860	546	73.3 	75.5 	107.5 	98.1 	30.3 	28.3 	36.4 	23.0 	33.2 	22.2 	36.4 	45.4 	48.4 	21.8 	29.4 	34.4 	17.4 	26.6 	26.5 	93.7 	31.7 	26.1 	43.4 	28.5 	23.5 	16.5 	4.2 	6.1 	6.3 	6.4 	5.3 		hypothetical protein		0.000	0.000	0.000	0.000	0.000	0.306	0.000	0.943	0.110	0.007	0.276	0.010	0.000	0.000	0.127
344	Maq22A_c01865	1581	75.0 	28.5 	31.3 	33.4 	25.9 	28.5 	26.4 	28.8 	30.2 	24.9 	31.3 	32.4 	43.1 	25.5 	31.5 	29.3 	20.1 	26.3 	33.0 	31.1 	26.9 	27.9 	35.6 	28.8 	26.5 	2.5 	1.4 	2.8 	6.5 	3.1 	6.5 	sufI	multicopper oxidase		0.894	0.001	0.000	0.146	0.489	0.001	0.000	0.191	0.580	0.553	0.052	0.007	0.013	0.001	0.455
345	Maq22A_c01875	1422	67.8 	622.9 	601.5 	671.0 	810.9 	866.7 	849.0 	750.2 	849.0 	695.8 	846.0 	1049.6 	1136.5 	802.0 	826.2 	865.4 	749.4 	886.9 	905.8 	631.8 	842.2 	765.0 	1010.7 	831.2 	847.4 	35.6 	28.5 	77.7 	149.1 	32.0 	85.4 	tig	trigger factor		0.000	0.000	0.000	0.000	0.000	0.020	0.001	0.497	0.280	0.327	0.100	0.214	0.009	0.026	0.689
346	Maq22A_c01880	630	66.3 	1399.7 	1506.6 	1205.2 	847.6 	796.5 	837.2 	662.3 	934.1 	767.2 	988.1 	960.3 	1031.7 	949.0 	896.7 	931.0 	798.7 	904.5 	699.1 	1370.5 	827.1 	787.8 	993.4 	925.6 	800.8 	152.8 	27.0 	137.1 	36.0 	26.6 	102.7 	clpP	Clp protease		0.001	0.436	0.882	0.158	0.018	0.016	0.003	0.077	0.415	0.531	0.527	0.113	0.209	0.027	0.340
347	Maq22A_c01885	1272	66.0 	2358.8 	2534.2 	2760.0 	1810.5 	1544.7 	1572.3 	1648.8 	1741.3 	1787.8 	1902.1 	1875.6 	2201.4 	1551.7 	1757.9 	1621.8 	1652.8 	1966.6 	1788.5 	2551.0 	1642.5 	1726.0 	1993.0 	1643.8 	1802.6 	201.1 	146.2 	70.7 	181.0 	104.8 	157.4 	clpX	Clp protease ATP-binding protein		0.006	0.348	0.579	0.053	0.427	0.000	0.001	0.433	0.054	0.702	0.004	0.083	0.013	0.178	0.253
348	Maq22A_c01890	2424	66.7 	1132.2 	1225.1 	1224.5 	843.3 	712.7 	719.0 	813.2 	891.3 	879.0 	869.1 	822.5 	965.9 	703.1 	765.9 	771.3 	719.0 	954.4 	781.2 	1193.9 	758.3 	861.2 	885.8 	746.8 	818.2 	53.4 	73.7 	42.0 	73.1 	37.9 	122.0 	lon	DNA-binding protein		0.003	0.116	0.947	0.022	0.251	0.000	0.003	0.518	0.074	0.133	0.000	0.007	0.019	0.226	0.255
349	Maq22A_c01895	405	65.7 	446.2 	499.1 	527.7 	431.4 	346.5 	315.3 	402.8 	409.2 	430.9 	317.4 	300.4 	423.7 	295.8 	388.8 	304.5 	336.3 	471.7 	338.5 	491.0 	364.4 	414.3 	347.2 	329.7 	382.2 	41.3 	60.1 	14.7 	66.8 	51.4 	77.5 		MucR family transcriptional regulator		0.333	0.025	0.786	0.264	0.916	0.001	0.493	0.881	0.285	0.013	0.001	0.033	0.405	0.707	0.223
350	Maq22A_c01905	324	59.6 	68863.2 	1348.8 	228.1 	1184.2 	225.6 	347.1 	2045.9 	403.8 	654.9 	988.3 	2378.5 	498.5 	7619.7 	371.2 	1600.4 	527.9 	442.8 	817.0 	23480.0 	585.6 	1034.8 	1288.4 	3197.1 	595.9 	39307.0 	521.9 	884.5 	975.2 	3879.1 	196.1 		hypothetical protein		NA	NA	NA	NA	NA	NA	NA	NA	NA	NA	NA	NA	NA	NA	NA
351	Maq22A_c01935	1245	70.8 	163.2 	254.4 	178.4 	86.5 	81.8 	77.5 	217.7 	165.9 	271.0 	190.0 	99.8 	106.8 	102.2 	136.9 	90.5 	98.6 	97.4 	120.9 	198.7 	81.9 	218.2 	132.2 	109.9 	105.6 	48.9 	4.5 	52.5 	50.2 	24.1 	13.2 		protein of unknown function UPF0057		0.000	0.002	0.661	0.083	0.071	0.000	0.002	0.063	0.075	0.000	0.000	0.000	0.198	0.173	0.939
352	Maq22A_c01940	975	72.1 	50.3 	57.6 	59.4 	42.9 	39.6 	48.3 	20.9 	30.1 	29.1 	40.4 	33.3 	27.7 	40.6 	42.4 	36.5 	27.4 	40.2 	61.1 	55.8 	43.6 	26.7 	33.8 	39.8 	42.9 	4.8 	4.4 	5.0 	6.4 	3.0 	17.0 	qor	NADPH:quinone oxidoreductase		0.427	0.022	0.089	0.401	0.675	0.135	0.345	0.963	0.713	0.627	0.148	0.064	0.368	0.198	0.680
353	Maq22A_c01945	573	73.8 	37.6 	77.4 	64.6 	26.5 	17.6 	14.3 	32.2 	31.5 	49.3 	40.3 	16.4 	24.9 	25.8 	42.5 	14.5 	12.4 	23.4 	33.5 	59.9 	19.5 	37.7 	27.2 	27.6 	23.1 	20.3 	6.3 	10.1 	12.1 	14.1 	10.6 		phosphatidylethanolamine-binding protein		0.001	0.886	0.096	0.057	0.007	0.000	0.091	0.131	0.465	0.072	0.041	0.005	0.838	0.333	0.437
354	Maq22A_c01950	750	71.1 	45.0 	56.3 	55.6 	41.0 	30.4 	35.9 	32.8 	53.7 	44.5 	43.4 	46.1 	47.0 	42.8 	43.0 	36.0 	27.2 	57.6 	46.6 	52.3 	35.8 	43.7 	45.5 	40.6 	43.8 	6.3 	5.3 	10.4 	1.9 	4.0 	15.4 	ubiG	3-demethylubiquinone-9 3-methyltransferase		0.064	0.013	0.156	0.923	0.616	0.000	0.002	0.083	0.021	0.344	0.011	0.050	0.136	0.354	0.556
355	Maq22A_c01955	1236	69.8 	169.9 	185.0 	227.1 	332.3 	357.6 	351.2 	215.0 	321.5 	249.1 	309.4 	339.5 	348.8 	347.3 	373.1 	373.4 	253.7 	340.7 	348.8 	194.0 	347.0 	261.9 	332.6 	364.6 	314.4 	29.6 	13.2 	54.3 	20.6 	15.0 	52.7 	lysC	aspartate kinase		0.000	0.000	0.000	0.000	0.000	0.707	0.137	0.065	0.926	0.266	0.143	0.639	0.737	0.115	0.053
356	Maq22A_c01960	2262	72.9 	82.9 	92.5 	81.7 	99.5 	95.9 	113.1 	37.4 	75.3 	52.7 	60.7 	68.9 	68.1 	100.3 	95.0 	100.2 	77.4 	104.5 	126.2 	85.7 	102.8 	55.1 	65.9 	98.5 	102.7 	5.9 	9.0 	19.1 	4.5 	3.1 	24.5 	ptsP	peptidase		0.000	0.934	0.565	0.000	0.000	0.000	0.000	0.559	0.239	0.626	0.000	0.000	0.000	0.000	0.554
357	Maq22A_c01965	423	66.2 	13.3 	12.2 	10.0 	13.0 	11.2 	13.6 	16.0 	11.3 	7.0 	10.8 	11.1 	10.9 	12.5 	9.6 	11.3 	14.7 	15.8 	14.8 	11.8 	12.6 	11.4 	10.9 	11.1 	15.1 	1.7 	1.2 	4.5 	0.2 	1.5 	0.6 		hypothetical protein		0.338	0.034	0.375	0.482	0.018	0.247	0.996	0.804	0.163	0.288	0.162	0.823	0.816	0.201	0.102
358	Maq22A_c01970	1080	71.0 	51.8 	61.8 	54.1 	103.8 	101.7 	115.3 	40.5 	76.2 	55.3 	64.8 	66.0 	79.5 	92.8 	94.5 	101.8 	63.8 	84.2 	110.9 	55.9 	106.9 	57.3 	70.1 	96.4 	86.3 	5.2 	7.3 	18.0 	8.2 	4.8 	23.7 	prfA	peptide chain release factor 1		0.000	0.000	0.000	0.000	0.000	0.000	0.001	0.780	0.062	0.421	0.000	0.012	0.002	0.110	0.112
359	Maq22A_c01975	873	78.1 	21.1 	17.4 	14.1 	30.4 	31.4 	35.7 	27.7 	34.7 	21.5 	24.6 	31.3 	35.7 	34.3 	33.6 	32.4 	25.4 	38.2 	46.7 	17.5 	32.5 	27.9 	30.5 	33.4 	36.8 	3.5 	2.8 	6.6 	5.6 	0.9 	10.7 	hemK	SAM-dependent methyltransferase		0.000	0.000	0.000	0.000	0.000	0.198	0.488	0.400	0.139	0.590	0.651	0.853	0.914	0.472	0.521
360	Maq22A_c01980	1083	73.7 	344.0 	337.7 	305.6 	426.0 	433.6 	443.5 	267.4 	336.5 	252.7 	344.0 	406.0 	438.9 	322.5 	316.6 	337.2 	251.4 	303.2 	329.5 	329.1 	434.4 	285.5 	396.3 	325.4 	294.7 	20.6 	8.8 	44.8 	48.2 	10.6 	39.7 		predicted membrane protein		0.000	0.000	0.000	0.009	0.101	0.247	0.502	0.015	0.001	0.069	0.204	0.025	0.002	0.000	0.329
361	Maq22A_c01990	918	74.1 	93.7 	115.4 	118.9 	80.6 	29.0 	34.4 	41.0 	52.2 	59.1 	63.1 	47.9 	74.2 	49.2 	66.2 	36.3 	24.9 	78.4 	65.4 	109.3 	48.0 	50.8 	61.7 	50.6 	56.2 	13.6 	28.4 	9.1 	13.2 	15.0 	27.9 		short-chain dehydrogenase/reductase SDR		0.007	0.237	0.286	0.030	0.061	0.131	0.107	0.597	0.410	0.913	0.326	0.492	0.278	0.429	0.768
362	Maq22A_c01995	1476	70.5 	103.7 	119.4 	117.3 	79.1 	35.5 	27.7 	42.5 	47.1 	49.3 	51.1 	34.4 	78.5 	40.0 	54.8 	36.0 	33.6 	90.1 	55.1 	113.4 	47.4 	46.3 	54.7 	43.6 	59.6 	8.5 	27.7 	3.4 	22.3 	9.9 	28.5 	zwf	glucose-6-phosphate dehydrogenase		0.005	0.103	0.093	0.004	0.099	0.236	0.260	0.973	0.244	0.957	0.223	0.985	0.246	0.972	0.231
363	Maq22A_c02000	666	74.5 	20.8 	26.4 	31.2 	25.7 	20.9 	24.8 	17.4 	22.8 	20.2 	23.5 	26.9 	24.4 	20.9 	29.0 	25.8 	16.6 	27.0 	27.2 	26.1 	23.8 	20.1 	24.9 	25.2 	23.6 	5.2 	2.5 	2.7 	1.8 	4.0 	6.1 		invasion protein		0.520	0.069	0.048	0.061	0.229	0.245	0.171	0.228	0.580	0.781	0.983	0.544	0.793	0.398	0.523
364	Maq22A_c02005	198	71.7 	111.2 	213.2 	192.3 	322.3 	400.1 	344.9 	58.6 	85.9 	76.9 	133.1 	146.6 	157.5 	262.6 	360.8 	287.3 	140.6 	155.6 	269.3 	172.2 	355.8 	73.8 	145.7 	303.6 	188.5 	53.9 	40.0 	13.9 	12.2 	51.0 	70.4 		hypothetical protein		0.000	0.016	0.303	0.000	0.023	0.000	0.000	0.582	0.000	0.001	0.000	0.000	0.000	0.249	0.001
365	Maq22A_c02010	1263	68.2 	8.3 	10.5 	8.2 	9.2 	11.0 	9.8 	6.2 	5.3 	4.0 	4.6 	7.4 	7.6 	9.0 	8.2 	9.5 	11.1 	12.7 	11.6 	9.0 	10.0 	5.2 	6.6 	8.9 	11.8 	1.3 	1.0 	1.1 	1.7 	0.7 	0.8 	narK	MFS transporter		0.100	0.729	0.970	0.157	0.001	0.055	0.151	0.827	0.071	0.726	0.089	0.000	0.217	0.002	0.044
366	Maq22A_c02015	762	76.5 	3.9 	4.4 	2.2 	3.9 	3.4 	3.4 	1.1 	2.4 	1.4 	2.1 	1.1 	1.7 	3.3 	3.0 	3.6 	3.7 	4.8 	4.5 	3.5 	3.6 	1.6 	1.6 	3.3 	4.3 	1.2 	0.3 	0.7 	0.5 	0.3 	0.6 	comFC	competence protein ComF		0.464	0.213	0.145	0.502	0.042	0.059	0.043	0.956	0.203	0.745	0.068	0.002	0.049	0.002	0.188
367	Maq22A_c02020	213	66.2 	77.4 	83.8 	83.4 	723.1 	542.4 	760.7 	13.0 	33.0 	19.4 	21.4 	36.1 	36.1 	271.3 	254.1 	310.0 	273.7 	279.5 	402.4 	81.5 	675.4 	21.8 	31.2 	278.4 	318.5 	3.6 	116.7 	10.2 	8.5 	28.6 	72.7 		hypothetical protein		0.000	0.000	0.000	0.000	0.000	0.000	0.000	0.000	0.000	0.196	0.000	0.000	0.000	0.000	0.221
368	Maq22A_c02025	747	73.0 	8.4 	9.1 	6.6 	94.3 	59.7 	93.7 	2.7 	7.4 	3.0 	8.3 	5.7 	6.9 	56.0 	43.9 	57.9 	46.9 	40.9 	49.1 	8.0 	82.5 	4.4 	7.0 	52.6 	45.6 	1.3 	19.8 	2.6 	1.3 	7.6 	4.3 		restriction endonuclease		0.000	0.506	0.397	0.000	0.000	0.000	0.000	0.029	0.005	0.155	0.000	0.000	0.000	0.000	0.541
369	Maq22A_c02030	795	72.1 	62.4 	65.7 	57.0 	62.1 	53.8 	60.0 	17.9 	32.9 	21.7 	33.6 	41.9 	42.9 	50.7 	55.3 	63.1 	43.1 	54.2 	75.0 	61.7 	58.6 	24.2 	39.5 	56.3 	57.4 	4.4 	4.3 	7.8 	5.1 	6.3 	16.2 		hypothetical protein		0.263	0.000	0.167	0.117	0.091	0.000	0.017	0.656	0.568	0.002	0.000	0.000	0.005	0.004	0.898
370	Maq22A_c02035	432	66.7 	358.6 	371.5 	402.4 	1242.4 	889.1 	860.5 	254.9 	349.0 	267.1 	716.4 	651.3 	589.8 	795.8 	773.7 	894.6 	584.5 	643.9 	776.1 	377.5 	997.4 	290.4 	652.5 	821.4 	668.2 	22.5 	212.7 	51.2 	63.3 	64.4 	98.1 		MucR family transcriptional regulator		0.000	0.062	0.000	0.000	0.000	0.000	0.013	0.297	0.005	0.000	0.000	0.000	0.144	0.795	0.083
371	Maq22A_c02040	1128	73.4 	49.1 	51.1 	50.4 	23.5 	40.9 	36.2 	17.3 	30.7 	29.1 	23.7 	30.7 	38.9 	22.1 	23.7 	25.3 	24.5 	27.7 	30.8 	50.2 	33.5 	25.7 	31.1 	23.7 	27.7 	1.0 	9.0 	7.3 	7.6 	1.6 	3.2 	cyaA	adenylate cyclase		0.075	0.129	0.254	0.000	0.018	0.802	0.562	0.075	0.556	0.740	0.043	0.403	0.021	0.251	0.235
372	Maq22A_c02045	234	66.2 	899.6 	1747.9 	1686.4 	344.5 	241.6 	172.1 	1059.5 	481.1 	1475.1 	851.1 	377.7 	398.0 	267.3 	494.0 	144.2 	201.9 	316.4 	292.5 	1444.6 	252.8 	1005.2 	542.3 	301.8 	270.3 	473.0 	86.8 	499.2 	267.6 	177.4 	60.4 		hypothetical protein		0.000	0.582	0.044	0.000	0.000	0.000	0.006	0.451	0.658	0.010	0.000	0.000	0.045	0.021	0.756
373	Maq22A_c02050	405	69.6 	186.4 	221.5 	200.3 	250.0 	259.1 	229.6 	1061.5 	1065.1 	977.4 	931.2 	1040.5 	1410.5 	204.4 	237.3 	227.7 	183.0 	263.0 	251.1 	202.7 	246.2 	1034.7 	1127.4 	223.1 	232.4 	17.7 	15.1 	49.6 	251.2 	16.9 	43.2 		histidine kinase		0.003	0.000	0.000	0.005	0.001	0.000	0.000	0.871	0.791	0.370	0.000	0.000	0.000	0.000	0.670
374	Maq22A_c02055	1323	69.5 	160.3 	170.1 	161.0 	205.0 	187.0 	197.0 	72.7 	103.8 	80.3 	155.7 	170.4 	160.5 	145.3 	153.7 	162.8 	99.8 	126.5 	158.9 	163.8 	196.3 	85.6 	162.2 	153.9 	128.4 	5.5 	9.0 	16.2 	7.5 	8.8 	29.6 	tlyC	hemolysin		0.000	0.002	0.000	0.002	0.929	0.000	0.436	0.004	0.000	0.000	0.000	0.003	0.048	0.000	0.002
375	Maq22A_c02060	1602	71.9 	115.9 	123.9 	116.1 	119.2 	126.9 	121.3 	79.8 	127.8 	96.1 	152.5 	150.8 	136.0 	122.6 	135.6 	119.3 	66.6 	102.5 	135.4 	118.6 	122.5 	101.2 	146.5 	125.8 	101.5 	4.6 	4.0 	24.4 	9.1 	8.6 	34.4 	purH	phosphoribosylaminoimidazolecarboxamide formyltransferase		0.019	0.000	0.000	0.000	0.421	0.160	0.000	0.176	0.128	0.009	0.955	0.004	0.007	0.000	0.004
376	Maq22A_c02065	1284	72.8 	58.5 	71.3 	60.7 	45.8 	44.2 	57.8 	26.0 	43.6 	34.8 	41.8 	45.2 	41.6 	43.3 	45.7 	42.5 	27.8 	38.9 	54.6 	63.5 	49.2 	34.8 	42.9 	43.8 	40.4 	6.9 	7.5 	8.8 	2.0 	1.7 	13.5 		egg lysin		0.210	0.091	0.292	0.113	0.006	0.652	0.904	0.742	0.143	0.587	0.900	0.318	0.668	0.134	0.256
377	Maq22A_c02070	795	66.2 	22.2 	23.7 	21.6 	29.8 	28.7 	31.3 	21.7 	30.5 	24.0 	18.4 	32.2 	31.1 	28.6 	26.1 	30.0 	27.5 	37.7 	25.8 	22.5 	29.9 	25.4 	27.3 	28.2 	30.3 	1.1 	1.3 	4.6 	7.7 	2.0 	6.5 		hypothetical protein		0.001	0.000	0.000	0.001	0.000	0.258	0.674	0.865	0.308	0.517	0.337	0.908	0.795	0.588	0.396
378	Maq22A_c02075	240	58.3 	28.3 	24.8 	29.5 	62.1 	55.5 	44.9 	71.5 	86.0 	66.5 	56.9 	48.0 	59.4 	55.2 	42.8 	51.8 	97.8 	80.8 	51.3 	27.5 	54.2 	74.6 	54.8 	49.9 	76.6 	2.4 	8.7 	10.1 	6.0 	6.4 	23.5 		hypothetical protein		0.000	0.000	0.000	0.000	0.000	0.002	0.460	0.958	0.013	0.024	0.002	0.514	0.430	0.102	0.012
379	Maq22A_c02080	1689	68.9 	18.1 	18.7 	15.1 	49.0 	59.7 	61.1 	62.3 	92.8 	74.6 	121.2 	123.4 	93.7 	59.9 	62.8 	61.7 	61.1 	48.9 	67.2 	17.3 	56.6 	76.6 	112.8 	61.5 	59.1 	1.9 	6.6 	15.3 	16.5 	1.5 	9.4 	dhlC	acetate permease		0.000	0.000	0.000	0.000	0.000	0.000	0.000	0.199	0.211	0.077	0.000	0.000	0.000	0.000	0.974
380	Maq22A_c02085	309	66.3 	7.2 	9.2 	9.3 	36.6 	49.1 	58.3 	50.4 	80.3 	51.2 	73.7 	63.6 	47.5 	48.9 	58.4 	46.7 	52.7 	37.5 	31.4 	8.6 	48.0 	60.6 	61.6 	51.3 	40.5 	1.2 	10.9 	17.1 	13.2 	6.2 	11.0 		membrane protein		0.000	0.000	0.000	0.000	0.000	0.006	0.057	0.430	0.971	0.453	0.053	0.007	0.257	0.063	0.453
381	Maq22A_c02090	1950	68.6 	223.4 	310.9 	328.7 	549.2 	496.5 	556.9 	406.9 	559.4 	491.4 	709.2 	754.5 	655.5 	479.8 	452.6 	458.6 	333.8 	399.0 	529.9 	287.7 	534.2 	485.9 	706.4 	463.7 	420.9 	56.4 	32.9 	76.4 	49.6 	14.3 	99.9 	acs	acetyl-CoA synthetase		0.000	0.000	0.000	0.000	0.000	0.008	0.000	0.481	0.067	0.011	0.001	0.000	0.000	0.000	0.258
382	Maq22A_c02095	297	73.4 	219.2 	455.1 	457.6 	157.6 	104.7 	109.4 	129.7 	128.3 	202.0 	162.2 	63.2 	116.8 	102.4 	184.7 	90.4 	96.7 	161.5 	133.8 	377.3 	123.9 	153.3 	114.1 	125.8 	130.6 	136.9 	29.3 	42.2 	49.5 	51.3 	32.5 		hypothetical protein		0.000	0.102	0.000	0.001	0.001	0.027	0.772	0.701	0.572	0.057	0.067	0.099	0.928	0.788	0.856
383	Maq22A_c02100	480	68.1 	336.9 	355.2 	397.6 	281.7 	239.7 	231.6 	108.9 	151.9 	145.6 	175.6 	165.4 	216.5 	175.6 	195.5 	177.8 	130.0 	190.3 	221.7 	363.2 	251.0 	135.5 	185.8 	183.0 	180.7 	31.1 	26.9 	23.2 	27.0 	10.9 	46.6 	cumB	dCMP deaminase		0.013	0.000	0.000	0.000	0.000	0.000	0.101	0.006	0.003	0.073	0.417	0.544	0.307	0.225	0.839
384	Maq22A_c02105	891	68.8 	177.4 	199.4 	182.1 	191.2 	191.7 	206.6 	112.4 	152.6 	116.3 	161.4 	162.4 	172.2 	155.3 	174.6 	182.4 	143.7 	172.5 	190.5 	186.3 	196.5 	127.1 	165.3 	170.8 	168.9 	11.6 	8.8 	22.2 	5.9 	14.0 	23.6 	lysR	LysR family transcriptional regulator		0.001	0.165	0.004	0.016	0.014	0.060	0.750	0.367	0.406	0.137	0.325	0.294	0.586	0.633	0.945
385	Maq22A_c02110	993	70.2 	243.2 	274.7 	260.4 	206.8 	187.6 	190.3 	106.3 	174.0 	147.2 	176.6 	146.2 	159.7 	179.9 	199.1 	188.8 	141.6 	197.4 	197.2 	259.4 	194.9 	142.5 	160.8 	189.3 	178.7 	15.8 	10.4 	34.1 	15.3 	9.6 	32.2 	trxB	thioredoxin reductase		0.037	0.024	0.008	0.211	0.043	0.846	0.501	0.409	0.956	0.630	0.311	0.804	0.143	0.470	0.443
386	Maq22A_c02115	999	74.3 	5.0 	5.7 	3.8 	7.0 	4.8 	4.3 	1.3 	3.0 	1.2 	1.6 	3.8 	3.8 	5.1 	4.0 	4.8 	2.1 	3.8 	2.6 	4.8 	5.3 	1.8 	3.1 	4.6 	2.8 	1.0 	1.4 	1.0 	1.3 	0.5 	0.8 		nucleoside-diphosphate sugar epimerase		0.171	0.034	0.620	0.369	0.225	0.001	0.094	0.649	0.013	0.154	0.004	0.365	0.205	0.552	0.041
387	Maq22A_c02120	1365	73.9 	26.2 	27.1 	29.5 	23.4 	25.6 	28.3 	10.4 	23.5 	17.4 	21.5 	23.8 	26.5 	26.1 	28.8 	27.6 	19.3 	27.7 	37.5 	27.6 	25.8 	17.1 	23.9 	27.5 	28.1 	1.8 	2.4 	6.6 	2.5 	1.3 	9.1 	glnS	glutamyl-tRNA ligase		0.430	0.751	0.127	0.023	0.020	0.282	0.436	0.141	0.128	0.075	0.012	0.010	0.548	0.515	0.954
388	Maq22A_c02125	1407	75.3 	36.5 	42.7 	35.8 	26.6 	25.6 	28.8 	22.3 	26.4 	21.4 	24.1 	26.7 	35.6 	25.0 	28.1 	28.3 	16.0 	30.0 	38.8 	38.4 	27.0 	23.4 	28.8 	27.1 	28.3 	3.8 	1.6 	2.7 	6.0 	1.8 	11.5 	gatA	amidase		0.101	0.902	0.803	0.371	0.419	0.136	0.071	0.461	0.414	0.717	0.448	0.500	0.272	0.310	0.934
389	Maq22A_c02130	348	74.1 	63.6 	54.4 	48.0 	30.4 	42.7 	40.5 	33.0 	49.5 	35.2 	28.1 	40.5 	43.8 	28.3 	39.0 	35.4 	32.3 	36.9 	47.2 	55.3 	37.9 	39.2 	37.4 	34.2 	38.8 	7.8 	6.6 	9.0 	8.3 	5.4 	7.6 		hypothetical protein		0.081	0.431	0.576	0.081	0.394	0.014	0.300	0.993	0.388	0.208	0.014	0.111	0.298	0.819	0.385
390	Maq22A_c02135	567	67.5 	83.7 	83.5 	96.4 	46.9 	52.4 	49.8 	40.0 	50.0 	50.6 	39.6 	39.9 	54.0 	40.8 	44.1 	40.6 	40.9 	56.6 	47.2 	87.8 	49.7 	46.9 	44.5 	41.8 	48.2 	7.4 	2.8 	5.9 	8.2 	2.0 	7.9 	uma2	uncharacterized protein conserved in cyanobacteria		0.000	0.141	0.002	0.000	0.002	0.020	0.595	0.431	0.482	0.101	0.002	0.107	0.206	0.899	0.138
391	Maq22A_c02140	1434	69.2 	276.3 	280.9 	279.0 	260.0 	288.6 	292.2 	260.7 	337.6 	305.1 	354.0 	382.3 	361.8 	289.2 	297.6 	301.7 	225.2 	242.7 	316.8 	278.7 	280.3 	301.1 	366.0 	296.2 	261.6 	2.3 	17.7 	38.6 	14.6 	6.4 	48.6 		homospermidine synthase		0.028	0.000	0.000	0.000	0.011	0.000	0.000	0.059	0.721	0.719	0.000	0.000	0.000	0.000	0.126
392	Maq22A_c02145	216	66.7 	1714.8 	2326.4 	2355.0 	134.3 	184.4 	177.9 	409.2 	556.3 	428.2 	164.2 	179.9 	189.0 	55.1 	71.0 	48.4 	123.5 	98.8 	60.0 	2132.1 	165.5 	464.6 	177.7 	58.2 	94.1 	361.7 	27.2 	80.0 	12.6 	11.6 	32.0 		hypothetical protein		0.000	0.000	0.000	0.000	0.000	0.000	0.259	0.000	0.046	0.000	0.000	0.000	0.000	0.002	0.005
393	Maq22A_c02150	639	64.8 	51.3 	65.0 	57.5 	40.0 	58.3 	43.9 	55.0 	51.6 	52.5 	35.1 	34.7 	50.1 	40.4 	35.5 	41.8 	49.2 	54.6 	47.3 	57.9 	47.4 	53.0 	40.0 	39.3 	50.3 	6.9 	9.6 	1.7 	8.8 	3.3 	3.8 		hypothetical protein		0.800	0.008	0.772	0.341	0.367	0.004	0.963	0.487	0.251	0.005	0.000	0.082	0.534	0.250	0.066
394	Maq22A_c02155	1164	74.7 	40.5 	40.6 	37.0 	38.0 	32.2 	44.3 	16.7 	28.3 	19.7 	28.5 	30.1 	32.7 	34.2 	35.5 	36.5 	25.0 	36.9 	44.9 	39.3 	38.2 	21.6 	30.4 	35.4 	35.6 	2.1 	6.0 	6.0 	2.1 	1.2 	10.0 	proB	glutamate 5-kinase		0.177	0.105	0.605	0.138	0.156	0.004	0.477	0.894	0.936	0.048	0.003	0.003	0.405	0.435	0.959
395	Maq22A_c02160	399	66.4 	56.4 	67.8 	51.3 	40.5 	38.4 	33.5 	23.3 	47.7 	42.2 	28.5 	49.2 	42.1 	43.9 	38.7 	38.8 	41.8 	45.8 	41.1 	58.5 	37.5 	37.8 	39.9 	40.5 	42.9 	8.5 	3.6 	12.8 	10.5 	3.0 	2.5 		twitching motility protein PilT		0.044	0.943	0.569	0.333	0.824	0.042	0.196	0.303	0.079	0.534	0.311	0.775	0.743	0.722	0.465
396	Maq22A_c02165	273	70.0 	148.9 	179.4 	157.1 	95.7 	89.2 	86.3 	33.2 	60.2 	34.1 	57.2 	70.4 	69.7 	69.7 	53.9 	65.9 	42.3 	42.9 	57.7 	161.8 	90.4 	42.5 	65.8 	63.2 	47.6 	15.8 	4.8 	15.3 	7.4 	8.2 	8.7 		hypothetical protein		0.000	0.000	0.000	0.000	0.000	0.000	0.160	0.011	0.000	0.033	0.180	0.457	0.364	0.004	0.035
397	Maq22A_c02170	2397	72.7 	91.3 	93.1 	93.7 	34.8 	34.6 	38.2 	23.3 	39.2 	22.6 	41.0 	59.8 	57.8 	36.2 	25.1 	33.3 	20.1 	27.1 	28.9 	92.7 	35.9 	28.4 	52.9 	31.5 	25.4 	1.2 	2.1 	9.4 	10.3 	5.7 	4.6 	baeS	histidine kinase		0.000	0.000	0.027	0.000	0.000	0.567	0.000	0.692	0.033	0.000	0.334	0.007	0.000	0.000	0.083
398	Maq22A_c02175	2658	72.6 	35.5 	38.9 	39.4 	47.0 	46.7 	48.2 	34.7 	44.3 	41.4 	44.3 	51.7 	58.6 	46.8 	45.2 	49.4 	32.6 	49.6 	51.7 	37.9 	47.3 	40.1 	51.5 	47.1 	44.6 	2.1 	0.8 	4.9 	7.1 	2.2 	10.5 	pepN	aminopeptidase N		0.000	0.000	0.000	0.000	0.000	0.034	0.001	0.279	0.753	0.239	0.296	0.072	0.028	0.003	0.446
399	Maq22A_c02180	441	67.6 	948.5 	1098.1 	1098.5 	866.6 	307.1 	293.8 	356.8 	431.9 	494.9 	442.7 	307.9 	629.5 	260.9 	448.3 	209.4 	284.6 	860.0 	613.9 	1048.4 	489.1 	427.9 	460.0 	306.2 	586.2 	86.5 	326.9 	69.1 	161.5 	125.7 	288.7 	gloA	glyoxalase		0.029	0.132	0.060	0.000	0.184	0.498	0.764	0.161	0.392	0.707	0.038	0.858	0.089	0.579	0.024
400	Maq22A_c02185	171	71.3 	160.0 	203.3 	193.6 	107.3 	45.7 	58.6 	25.4 	42.4 	52.7 	47.6 	15.0 	76.1 	55.7 	71.5 	37.9 	25.0 	101.9 	98.5 	185.7 	70.5 	40.2 	46.2 	55.0 	75.1 	22.8 	32.5 	13.8 	30.6 	16.8 	43.5 		hypothetical protein		0.007	0.000	0.001	0.001	0.015	0.387	0.447	0.575	0.780	0.930	0.758	0.254	0.831	0.303	0.402
401	Maq22A_c02195	1017	76.5 	30.6 	24.1 	21.9 	48.1 	59.5 	51.8 	19.5 	37.5 	20.6 	23.4 	39.0 	43.0 	43.6 	43.1 	53.5 	48.8 	49.5 	55.2 	25.5 	53.1 	25.9 	35.1 	46.7 	51.2 	4.5 	5.8 	10.1 	10.4 	5.8 	3.5 		16S rRNA methyltransferase		0.000	0.006	0.000	0.000	0.000	0.008	0.108	0.760	0.651	0.317	0.018	0.002	0.190	0.041	0.449
402	Maq22A_c02200	447	73.2 	54.5 	52.1 	45.1 	138.9 	164.2 	127.5 	52.1 	60.4 	34.0 	69.2 	117.5 	113.9 	108.4 	84.2 	110.7 	87.7 	63.3 	46.9 	50.6 	143.5 	48.8 	100.2 	101.1 	66.0 	4.9 	18.8 	13.5 	26.9 	14.7 	20.5 		predicted secreted (periplasmic) protein		0.000	0.049	0.000	0.000	0.010	0.001	0.332	0.218	0.006	0.018	0.032	0.542	0.805	0.077	0.124
403	Maq22A_c02205	1851	68.8 	105.9 	98.2 	74.2 	137.0 	245.0 	207.7 	110.5 	124.3 	92.0 	142.2 	147.2 	146.6 	131.8 	111.7 	171.1 	161.6 	97.4 	93.7 	92.8 	196.6 	109.0 	145.3 	138.2 	117.5 	16.6 	54.8 	16.2 	2.7 	30.2 	38.2 	ftsI	penicillin-binding protein		0.000	0.004	0.001	0.005	0.014	0.240	0.491	0.223	0.116	0.628	0.965	0.691	0.597	0.378	0.723
404	Maq22A_c02210	1458	74.3 	46.0 	54.0 	41.0 	61.3 	93.2 	77.0 	39.9 	47.3 	47.4 	69.9 	64.1 	56.1 	60.4 	71.0 	64.1 	60.4 	43.8 	51.2 	47.0 	77.2 	44.9 	63.4 	65.2 	51.8 	6.6 	16.0 	4.3 	6.9 	5.4 	8.3 	murE	"UDP-N-acetylmuramoylalanyl-D-glutamate-2,6-diaminopimelate ligase"		0.000	0.008	0.000	0.001	0.016	0.174	0.761	0.578	0.104	0.298	0.422	0.793	0.805	0.193	0.286
405	Maq22A_c02215	1458	75.0 	102.3 	111.0 	98.2 	71.2 	98.4 	107.2 	71.2 	89.3 	80.9 	108.9 	100.7 	103.0 	94.1 	119.5 	106.9 	76.3 	64.9 	110.0 	103.8 	92.3 	80.5 	104.2 	106.8 	83.8 	6.5 	18.7 	9.0 	4.2 	12.7 	23.4 	murF	"UDP-N-acetylmuramoylalanyl-D-glutamyl-2,6-diaminopimelate-D-alanyl-D-alanine ligase"		0.785	0.081	0.015	0.036	0.769	0.142	0.032	0.069	0.983	0.489	0.728	0.149	0.728	0.034	0.073
406	Maq22A_c02220	1086	66.6 	124.7 	137.9 	121.5 	72.0 	127.8 	125.1 	95.5 	126.3 	107.5 	107.6 	106.5 	107.5 	89.8 	125.8 	109.6 	171.2 	89.1 	98.4 	128.1 	108.3 	109.8 	107.2 	108.4 	119.6 	8.7 	31.5 	15.5 	0.6 	18.0 	45.0 	rfe	phospho-N-acetylmuramoyl-pentapeptide-transferase		0.957	0.136	0.550	0.743	0.229	0.123	0.515	0.703	0.209	0.377	0.246	0.774	0.786	0.549	0.382
407	Maq22A_c02225	2817	73.7 	46.5 	50.0 	45.6 	40.3 	49.8 	60.1 	22.0 	39.1 	30.9 	44.7 	52.3 	50.0 	44.6 	50.2 	48.4 	36.4 	33.1 	43.8 	47.3 	50.1 	30.7 	49.0 	47.8 	37.7 	2.3 	9.9 	8.5 	3.9 	2.9 	5.5 		endonuclease		0.057	0.863	0.002	0.024	0.733	0.086	0.234	0.719	0.120	0.004	0.038	0.867	0.403	0.007	0.056
408	Maq22A_c02230	1389	74.9 	29.7 	40.0 	33.3 	30.6 	31.0 	39.0 	17.8 	24.4 	18.8 	35.6 	34.7 	33.9 	36.0 	33.4 	35.0 	19.2 	25.6 	31.1 	34.3 	33.5 	20.4 	34.8 	34.8 	25.3 	5.3 	4.8 	3.5 	0.8 	1.3 	5.9 	murD	UDP-N-acetylmuramoyl-L-alanyl-D-glutamate synthetase		0.114	0.576	0.000	0.002	0.456	0.039	0.033	0.129	0.023	0.000	0.000	0.862	0.472	0.000	0.000
409	Maq22A_c02235	1437	71.1 	15.9 	15.2 	15.3 	17.2 	19.5 	18.7 	9.1 	16.7 	12.4 	13.1 	14.6 	15.0 	17.6 	18.3 	18.4 	13.9 	20.1 	22.4 	15.5 	18.5 	12.7 	14.2 	18.1 	18.8 	0.4 	1.2 	3.8 	1.0 	0.4 	4.4 	cls	phospholipase D		0.000	0.007	0.037	0.000	0.000	0.491	0.310	0.474	0.266	0.706	0.167	0.078	0.100	0.046	0.689
410	Maq22A_c02240	1827	67.4 	408.3 	406.9 	464.9 	442.4 	435.8 	396.3 	548.0 	578.5 	534.8 	641.6 	705.3 	723.6 	408.6 	463.5 	386.6 	390.2 	463.5 	502.4 	426.7 	424.8 	553.8 	690.1 	419.6 	452.0 	33.1 	25.0 	22.4 	43.1 	39.6 	56.9 	typA	GTP-binding protein TypA		0.126	0.000	0.000	0.027	0.002	0.000	0.000	0.498	0.109	0.714	0.000	0.000	0.000	0.000	0.356
411	Maq22A_c02245	1323	75.3 	25.1 	26.3 	22.3 	27.2 	23.5 	24.8 	7.8 	14.7 	12.4 	15.0 	21.0 	15.6 	26.7 	23.4 	24.4 	17.2 	24.0 	30.4 	24.6 	25.2 	11.6 	17.2 	24.9 	23.8 	2.0 	1.9 	3.5 	3.3 	1.7 	6.6 		"TRAP transporter solute receptor, TAXI family"		0.071	0.005	0.472	0.015	0.053	0.000	0.020	0.540	0.884	0.066	0.000	0.000	0.004	0.015	0.645
412	Maq22A_c02260	195	74.9 	32.3 	34.0 	20.8 	16.7 	27.5 	28.6 	6.8 	19.2 	6.8 	0.0 	8.8 	8.6 	17.4 	11.7 	15.6 	15.9 	26.5 	25.5 	29.1 	24.2 	10.9 	5.8 	14.9 	22.6 	7.2 	6.6 	7.1 	5.0 	2.9 	5.8 		hypothetical protein		0.795	0.033	0.000	0.059	0.906	0.064	0.000	0.109	0.891	0.051	0.778	0.049	0.026	0.000	0.085
413	Maq22A_c02265	819	72.6 	7.6 	7.8 	9.4 	20.3 	22.1 	24.9 	9.4 	15.1 	17.1 	10.3 	14.6 	12.8 	21.8 	22.3 	23.7 	14.6 	22.6 	23.7 	8.2 	22.4 	13.9 	12.6 	22.6 	20.3 	1.0 	2.3 	4.0 	2.1 	1.0 	5.0 	modA	"ABC-type molybdate transport system, periplasmic component"		0.000	0.000	0.000	0.000	0.000	0.152	0.002	0.394	0.923	0.070	0.024	0.186	0.000	0.003	0.349
414	Maq22A_c02270	1320	66.8 	43.9 	76.9 	71.6 	43.8 	41.9 	37.7 	48.6 	54.0 	80.1 	75.7 	48.2 	55.5 	44.9 	55.5 	36.5 	37.6 	40.0 	59.7 	64.1 	41.1 	60.9 	59.8 	45.6 	45.8 	17.7 	3.1 	16.9 	14.2 	9.5 	12.1 	proP	major facilitator transporter		0.114	0.010	0.152	0.601	0.633	0.000	0.003	0.291	0.272	0.269	0.002	0.002	0.052	0.058	0.964
415	Maq22A_c02275	678	72.9 	68.8 	125.1 	89.9 	19.3 	24.9 	24.9 	52.0 	45.8 	85.0 	68.6 	22.7 	23.3 	34.3 	53.4 	21.7 	18.2 	22.4 	36.9 	94.6 	23.0 	60.9 	38.2 	36.5 	25.8 	28.4 	3.2 	21.1 	26.4 	16.0 	9.8 		haloacid dehalogenase		0.000	0.812	0.040	0.013	0.000	0.000	0.023	0.060	0.527	0.022	0.006	0.000	0.676	0.099	0.214
416	Maq22A_c02280	651	74.0 	83.0 	153.6 	100.8 	19.2 	35.8 	28.2 	73.3 	42.0 	79.0 	82.0 	52.5 	39.7 	27.4 	39.5 	22.6 	9.1 	11.8 	35.2 	112.5 	27.7 	64.7 	58.1 	29.8 	18.7 	36.7 	8.3 	19.9 	21.7 	8.7 	14.3 		epimerase		0.000	0.951	0.237	0.000	0.000	0.000	0.003	0.604	0.214	0.263	0.000	0.000	0.012	0.000	0.078
417	Maq22A_c02285	615	73.5 	78.1 	146.1 	101.3 	22.3 	29.4 	31.1 	44.6 	42.4 	78.8 	87.8 	33.3 	32.1 	36.5 	50.4 	23.9 	12.8 	12.9 	40.7 	108.5 	27.6 	55.3 	51.1 	36.9 	22.1 	34.6 	4.6 	20.4 	31.8 	13.3 	16.1 		heme-binding protein		0.000	0.559	0.149	0.005	0.000	0.001	0.011	0.218	0.554	0.389	0.029	0.000	0.189	0.002	0.069
418	Maq22A_c02290	1023	73.7 	30.8 	32.5 	25.0 	17.6 	24.1 	30.7 	13.2 	20.8 	17.8 	12.4 	16.7 	21.1 	18.8 	14.4 	20.6 	11.6 	18.4 	21.7 	29.5 	24.1 	17.3 	16.7 	17.9 	17.2 	3.9 	6.5 	3.8 	4.3 	3.2 	5.2 		hypothetical protein		0.684	0.611	0.120	0.075	0.038	0.916	0.245	0.173	0.096	0.293	0.214	0.123	0.899	0.676	0.758
419	Maq22A_c02295	978	73.1 	32.1 	34.6 	33.2 	65.7 	57.7 	65.3 	29.8 	40.6 	37.2 	41.6 	37.1 	40.9 	66.2 	61.8 	59.3 	46.5 	55.9 	83.0 	33.3 	62.9 	35.8 	39.9 	62.4 	61.8 	1.2 	4.5 	5.5 	2.4 	3.5 	18.9 	meaB	arginine transporter		0.000	0.000	0.000	0.000	0.000	0.003	0.001	0.378	0.497	0.571	0.000	0.000	0.000	0.000	0.843
420	Maq22A_c02300	174	69.5 	2713.0 	5727.8 	5642.0 	1356.3 	1131.5 	920.5 	1118.1 	1275.7 	2164.6 	2021.7 	753.3 	563.4 	971.8 	1396.0 	571.8 	374.7 	496.8 	1618.0 	4694.2 	1136.1 	1519.5 	1112.8 	979.9 	829.8 	1716.4 	217.9 	564.3 	792.8 	412.1 	685.3 		hypothetical protein		0.000	0.059	0.001	0.000	0.000	0.072	0.689	0.838	0.389	0.162	0.045	0.008	0.546	0.207	0.511
421	Maq22A_c02305	642	74.0 	34.8 	30.8 	34.9 	23.5 	35.8 	43.9 	17.1 	23.0 	13.3 	24.3 	27.3 	41.0 	32.3 	23.9 	34.2 	22.8 	18.0 	20.5 	33.5 	34.4 	17.8 	30.8 	30.1 	20.5 	2.4 	10.3 	4.8 	8.9 	5.5 	2.4 	acrR	TetR family transcriptional regulator		0.384	0.409	0.247	0.517	0.292	0.094	0.754	0.825	0.057	0.053	0.145	0.825	0.599	0.031	0.092
422	Maq22A_c02310	1230	77.4 	14.1 	13.0 	9.8 	9.7 	15.3 	20.4 	6.2 	8.7 	5.9 	10.8 	10.4 	15.0 	15.6 	12.1 	14.2 	7.2 	12.4 	17.6 	12.3 	15.1 	6.9 	12.1 	14.0 	12.4 	2.2 	5.3 	1.5 	2.5 	1.8 	5.2 	acrA	RND transporter MFP subunit		0.064	0.549	0.124	0.054	0.276	0.017	0.820	0.939	0.457	0.038	0.014	0.098	0.764	0.628	0.413
423	Maq22A_c02315	3102	69.7 	47.5 	49.1 	39.4 	34.9 	48.7 	51.6 	27.9 	36.6 	30.8 	41.5 	42.0 	42.9 	39.4 	36.8 	38.8 	36.2 	27.4 	33.5 	45.4 	45.0 	31.8 	42.1 	38.3 	32.4 	5.2 	8.9 	4.4 	0.7 	1.3 	4.5 	acrB	ABC transporter permease		0.304	0.414	0.106	0.632	0.707	0.835	0.549	0.584	0.162	0.421	0.736	0.235	0.254	0.047	0.394
424	Maq22A_c02320	987	39.2 	79.2 	70.0 	88.3 	126.7 	149.3 	126.0 	989.1 	530.6 	588.2 	298.7 	452.5 	393.3 	260.0 	188.5 	263.7 	757.3 	414.1 	241.9 	79.2 	134.0 	702.6 	381.5 	237.4 	471.1 	9.1 	13.3 	249.7 	77.6 	42.4 	262.4 		hypothetical protein		0.027	0.000	0.000	0.000	0.000	0.000	0.000	0.031	0.000	0.004	0.000	0.048	0.071	0.384	0.007
425	Maq22A_c02325	1515	72.8 	60.8 	65.8 	53.6 	47.8 	51.0 	55.1 	48.5 	67.5 	53.4 	72.2 	71.6 	73.8 	60.5 	58.4 	66.6 	41.9 	58.2 	83.2 	60.1 	51.3 	56.5 	72.5 	61.8 	61.1 	6.1 	3.7 	9.8 	1.1 	4.3 	20.8 	trpE	anthranilate synthase component I		0.942	0.000	0.000	0.002	0.005	0.000	0.000	0.002	0.005	0.330	0.097	0.050	0.009	0.004	0.759
426	Maq22A_c02330	1905	73.4 	101.4 	112.0 	114.9 	109.5 	134.1 	122.4 	80.7 	121.8 	87.5 	139.0 	157.3 	160.5 	128.7 	138.1 	136.8 	79.0 	108.7 	163.5 	109.5 	122.0 	96.6 	152.3 	134.5 	117.1 	7.1 	12.3 	22.0 	11.6 	5.1 	42.9 	surA	peptidylprolyl isomerase		0.004	0.000	0.000	0.000	0.002	0.417	0.000	0.050	0.795	0.001	0.253	0.581	0.037	0.000	0.090
427	Maq22A_c02335	762	74.1 	93.7 	115.8 	107.4 	118.0 	135.5 	134.2 	51.3 	99.2 	79.5 	123.0 	127.2 	126.1 	124.7 	129.9 	132.7 	65.4 	97.9 	165.2 	105.6 	129.2 	76.7 	125.4 	129.1 	109.5 	11.1 	9.7 	24.1 	2.2 	4.1 	50.9 	tpiA	triosephosphate isomerase		0.002	0.250	0.000	0.000	0.032	0.047	0.304	0.476	0.315	0.003	0.007	0.325	0.741	0.045	0.086
428	Maq22A_c02340	1020	71.1 	25.9 	31.2 	26.9 	21.6 	19.2 	23.3 	6.4 	11.4 	7.1 	12.4 	22.2 	10.3 	20.7 	20.7 	21.8 	11.9 	13.4 	11.6 	28.0 	21.4 	8.3 	15.0 	21.1 	12.3 	2.8 	2.0 	2.7 	6.3 	0.6 	0.9 	araC	AraC-type DNA-binding domain-containing proteins		0.435	0.000	0.018	0.758	0.000	0.000	0.105	0.641	0.005	0.025	0.000	0.190	0.040	0.312	0.001
429	Maq22A_c02345	378	70.1 	111.4 	122.1 	95.6 	89.4 	83.1 	95.3 	43.8 	77.4 	52.0 	59.4 	75.7 	58.1 	80.9 	80.6 	79.8 	80.3 	104.0 	108.5 	109.7 	89.3 	57.7 	64.4 	80.5 	97.6 	13.3 	6.1 	17.5 	9.8 	0.6 	15.1 		hypothetical protein		0.547	0.049	0.013	0.406	0.146	0.175	0.054	0.821	0.044	0.507	0.259	0.001	0.086	0.000	0.026
430	Maq22A_c02350	243	69.1 	272.7 	278.4 	247.7 	199.7 	198.0 	245.9 	84.0 	119.9 	84.5 	208.9 	205.6 	190.5 	188.1 	206.9 	263.0 	105.0 	121.1 	220.3 	266.3 	214.6 	96.1 	201.7 	219.3 	148.8 	16.3 	27.2 	20.6 	9.8 	38.9 	62.5 		hypothetical protein		0.581	0.000	0.871	0.736	0.003	0.000	0.489	0.377	0.017	0.000	0.000	0.147	0.871	0.003	0.001
431	Maq22A_c02355	210	40.0 	125.7 	120.5 	203.5 	237.6 	364.1 	355.3 	3285.3 	1206.0 	1384.0 	497.4 	847.8 	949.6 	799.6 	559.3 	924.3 	2682.1 	1593.5 	862.6 	149.9 	319.0 	1958.4 	764.9 	761.1 	1712.7 	46.5 	70.6 	1152.5 	237.2 	185.5 	915.6 		hypothetical protein		0.013	0.000	0.000	0.000	0.000	0.000	0.004	0.007	0.000	0.000	0.000	0.301	0.846	0.014	0.008
432	Maq22A_c02360	201	68.7 	31.4 	24.2 	29.9 	38.7 	37.4 	40.6 	20.4 	28.8 	16.9 	19.4 	25.5 	29.2 	49.0 	37.7 	51.3 	43.0 	36.1 	45.1 	28.5 	38.9 	22.0 	24.7 	46.0 	41.4 	3.8 	1.6 	6.1 	4.9 	7.3 	4.7 		hypothetical protein		0.010	0.265	0.367	0.000	0.000	0.169	0.167	0.146	0.268	0.905	0.006	0.015	0.008	0.019	0.738
433	Maq22A_c02370	360	71.7 	19.7 	22.6 	16.7 	16.1 	24.3 	16.0 	9.1 	11.3 	7.4 	12.7 	14.2 	11.7 	15.6 	12.1 	17.3 	19.7 	20.1 	15.0 	19.6 	18.8 	9.3 	12.8 	15.0 	18.3 	2.9 	4.8 	2.0 	1.3 	2.6 	2.8 		hypothetical protein		0.581	0.177	0.501	0.818	0.237	0.064	0.250	0.444	0.533	0.574	0.271	0.015	0.649	0.089	0.169
434	Maq22A_c02375	351	69.5 	7.2 	13.5 	10.3 	14.9 	20.5 	15.9 	2.8 	7.8 	5.1 	12.1 	9.7 	8.8 	7.3 	7.1 	10.9 	7.7 	10.7 	12.9 	10.3 	17.1 	5.2 	10.2 	8.4 	10.5 	3.2 	3.0 	2.5 	1.7 	2.2 	2.6 		hypothetical protein		0.001	0.383	0.238	0.801	0.209	0.000	0.071	0.002	0.041	0.059	0.279	0.045	0.355	0.970	0.331
435	Maq22A_c02380	417	67.1 	3.7 	4.9 	4.0 	3.0 	3.7 	3.1 	2.0 	1.4 	1.8 	0.8 	1.0 	2.7 	3.7 	2.7 	4.8 	2.6 	3.3 	1.6 	4.2 	3.3 	1.7 	1.5 	3.7 	2.5 	0.6 	0.3 	0.3 	1.0 	1.0 	0.9 		hypothetical protein		0.758	0.220	0.190	0.721	0.544	0.361	0.306	0.518	0.765	0.862	0.127	0.542	0.112	0.457	0.353
436	Maq22A_c02385	255	74.9 	1.5 	2.1 	1.8 	0.7 	0.6 	2.9 	0.5 	1.3 	0.6 	1.3 	0.0 	1.1 	0.0 	0.4 	1.0 	2.7 	3.3 	0.8 	1.8 	1.4 	0.8 	0.8 	0.5 	2.3 	0.3 	1.3 	0.5 	0.7 	0.5 	1.3 		hypothetical protein		0.721	0.590	0.600	0.171	0.253	0.854	0.862	0.315	0.140	0.993	0.416	0.100	0.413	0.106	0.014
437	Maq22A_c02390	729	71.6 	2.0 	1.7 	1.7 	4.8 	4.0 	4.8 	1.8 	1.2 	1.8 	4.5 	4.1 	2.1 	3.3 	1.7 	2.0 	2.5 	3.4 	1.8 	1.8 	4.6 	1.6 	3.6 	2.3 	2.6 	0.2 	0.5 	0.3 	1.3 	0.8 	0.8 		putative transmembrane protein		0.000	0.236	0.006	0.135	0.026	0.012	0.445	0.021	0.117	0.116	0.790	0.332	0.176	0.500	0.469
438	Maq22A_c02400	1851	63.0 	2.9 	4.1 	3.4 	3.9 	4.1 	2.6 	5.8 	5.5 	6.8 	3.5 	3.5 	4.2 	3.5 	2.4 	2.7 	7.9 	5.0 	2.7 	3.5 	3.6 	6.0 	3.7 	2.9 	5.2 	0.6 	0.8 	0.7 	0.4 	0.6 	2.6 		hypothetical protein		0.475	0.000	0.164	0.880	0.004	0.001	0.484	0.578	0.034	0.017	0.000	0.279	0.217	0.181	0.008
439	Maq22A_c02415	372	68.3 	1.0 	0.7 	1.6 	3.4 	5.4 	3.0 	1.3 	0.9 	0.8 	0.9 	1.1 	2.6 	0.5 	0.8 	1.4 	0.8 	0.4 	1.7 	1.1 	3.9 	1.0 	1.6 	0.9 	1.0 	0.5 	1.3 	0.3 	0.9 	0.5 	0.7 		hypothetical protein		0.001	0.460	0.136	0.891	0.895	0.013	0.106	0.002	0.002	0.451	0.555	0.554	0.182	0.184	0.996
440	Maq22A_c02420	1173	69.9 	4.2 	3.7 	3.8 	4.3 	5.0 	4.7 	2.7 	3.9 	2.6 	2.2 	4.4 	2.4 	2.9 	2.7 	3.4 	2.6 	4.4 	3.9 	3.9 	4.7 	3.1 	3.0 	3.0 	3.6 	0.3 	0.3 	0.7 	1.2 	0.4 	0.9 		hypothetical protein		0.073	0.251	0.793	0.773	0.415	0.570	0.080	0.046	0.361	0.222	0.169	0.744	0.992	0.346	0.290
441	Maq22A_c02425	450	64.9 	328.5 	338.6 	318.1 	148.6 	180.5 	209.9 	89.4 	118.7 	93.3 	92.6 	128.1 	137.4 	112.5 	100.0 	124.4 	122.7 	110.6 	184.2 	328.4 	179.7 	100.4 	119.3 	112.3 	139.2 	10.3 	30.7 	15.9 	23.6 	12.2 	39.5 		hypothetical protein		0.000	0.000	0.000	0.000	0.000	0.041	0.053	0.003	0.211	0.954	0.337	0.427	0.319	0.473	0.078
442	Maq22A_c02430	315	69.5 	164.8 	177.8 	162.0 	70.6 	83.2 	101.3 	48.3 	88.2 	59.6 	66.1 	59.6 	71.0 	68.0 	75.0 	86.1 	105.3 	108.4 	152.2 	168.2 	85.0 	65.4 	65.6 	76.4 	122.0 	8.5 	15.5 	20.6 	5.7 	9.1 	26.2 		hypothetical protein		0.000	0.000	0.000	0.000	0.485	0.665	0.483	0.915	0.000	0.275	0.591	0.000	0.548	0.000	0.000
443	Maq22A_c02435	3303	72.5 	26.6 	28.1 	26.0 	16.0 	16.2 	18.0 	9.3 	13.6 	9.8 	15.7 	14.0 	15.8 	14.3 	15.3 	13.9 	10.5 	14.5 	17.5 	26.9 	16.7 	10.9 	15.1 	14.5 	14.2 	1.1 	1.1 	2.3 	1.0 	0.7 	3.5 		hypothetical protein		0.000	0.000	0.000	0.000	0.000	0.112	0.450	0.431	0.232	0.028	0.415	0.686	0.140	0.065	0.680
444	Maq22A_c02445	1269	71.7 	6.6 	8.3 	7.6 	8.5 	6.9 	5.6 	2.4 	5.2 	3.6 	4.6 	4.7 	3.9 	4.2 	3.9 	3.0 	3.1 	4.9 	6.3 	7.5 	7.0 	3.7 	4.4 	3.7 	4.8 	0.9 	1.5 	1.4 	0.5 	0.6 	1.6 		hypothetical protein		0.462	0.144	0.154	0.005	0.157	0.034	0.043	0.001	0.037	0.924	0.202	0.949	0.282	0.877	0.175
445	Maq22A_c02460	720	67.5 	4.6 	5.1 	2.1 	2.9 	2.8 	3.4 	3.7 	3.8 	3.9 	2.7 	3.0 	3.5 	1.7 	2.9 	3.9 	4.6 	3.1 	5.7 	3.9 	3.0 	3.8 	3.1 	2.8 	4.5 	1.6 	0.3 	0.1 	0.4 	1.1 	1.3 		hypothetical protein		0.608	0.095	0.822	0.707	0.133	0.034	0.499	0.895	0.050	0.208	0.048	0.859	0.580	0.268	0.069
446	Maq22A_c02465	1428	70.3 	2.5 	3.0 	3.4 	1.5 	1.9 	3.2 	1.2 	1.7 	1.1 	1.6 	0.6 	1.5 	1.4 	0.7 	1.7 	1.8 	2.5 	2.1 	3.0 	2.2 	1.3 	1.2 	1.3 	2.2 	0.4 	0.9 	0.3 	0.5 	0.5 	0.4 		hypothetical protein		0.450	0.175	0.067	0.011	0.843	0.536	0.245	0.074	0.593	0.557	0.260	0.260	0.659	0.106	0.022
447	Maq22A_c02470	3351	71.3 	3.9 	6.1 	4.7 	3.6 	2.7 	2.2 	1.3 	1.8 	2.0 	1.4 	0.9 	2.6 	2.2 	2.0 	1.2 	2.0 	3.8 	2.3 	4.9 	2.8 	1.7 	1.6 	1.8 	2.7 	1.1 	0.7 	0.4 	0.9 	0.5 	1.0 		hypothetical protein		0.083	0.006	0.002	0.001	0.115	0.299	0.149	0.096	0.885	0.649	0.542	0.240	0.903	0.116	0.072
448	Maq22A_c02475	525	73.0 	0.6 	2.1 	1.4 	0.7 	1.2 	1.4 	1.8 	2.2 	1.4 	0.0 	0.0 	2.1 	0.0 	0.4 	0.5 	1.8 	0.8 	2.5 	1.3 	1.1 	1.8 	0.7 	0.3 	1.7 	0.8 	0.4 	0.4 	1.2 	0.3 	0.8 		chromosome segregation ATPases		0.909	0.073	0.839	0.099	0.249	0.061	0.758	0.128	0.213	0.140	0.001	0.529	0.077	0.379	0.006
449	Maq22A_c02480	1260	66.7 	4.8 	5.4 	5.5 	9.6 	10.3 	9.4 	7.5 	7.8 	6.3 	6.5 	10.2 	6.9 	5.0 	4.0 	4.2 	9.7 	6.8 	7.5 	5.2 	9.8 	7.2 	7.8 	4.4 	8.0 	0.4 	0.5 	0.8 	2.0 	0.5 	1.5 		hypothetical protein		0.000	0.000	0.001	0.735	0.000	0.909	0.584	0.000	0.773	0.517	0.000	0.691	0.003	0.784	0.001
450	Maq22A_c02485	864	72.7 	5.2 	4.5 	6.3 	5.6 	9.4 	6.2 	5.5 	5.6 	7.4 	4.1 	4.9 	5.7 	4.3 	4.9 	5.2 	8.3 	5.5 	5.5 	5.3 	7.1 	6.1 	4.9 	4.8 	6.4 	0.9 	2.0 	1.0 	0.8 	0.4 	1.6 		hypothetical protein		0.056	0.007	0.335	0.554	0.026	0.428	0.429	0.197	0.750	0.131	0.039	0.637	0.685	0.281	0.110
451	Maq22A_c02490	1404	62.5 	6.6 	9.3 	7.7 	9.7 	7.0 	5.7 	12.9 	9.8 	12.3 	8.1 	8.5 	9.6 	7.9 	7.0 	7.3 	10.8 	10.6 	6.2 	7.8 	7.4 	11.7 	8.7 	7.4 	9.2 	1.3 	2.0 	1.7 	0.7 	0.4 	2.6 		hypothetical protein		0.570	0.000	0.061	0.405	0.028	0.000	0.188	0.792	0.106	0.028	0.001	0.043	0.288	0.809	0.177
452	Maq22A_c02495	246	68.7 	3.9 	8.8 	7.3 	5.1 	3.7 	0.8 	2.5 	4.6 	3.0 	2.6 	1.7 	1.1 	1.4 	5.1 	1.6 	1.6 	6.8 	1.8 	6.7 	3.2 	3.4 	1.8 	2.7 	3.4 	2.5 	2.2 	1.1 	0.8 	2.1 	3.0 		hypothetical protein		0.253	0.595	0.050	0.161	0.329	0.557	0.376	0.794	0.878	0.153	0.400	0.667	0.525	0.306	0.681
453	Maq22A_c02500	522	70.7 	2.8 	4.4 	2.3 	2.6 	4.1 	1.8 	3.0 	2.4 	1.7 	1.2 	1.6 	2.1 	1.3 	1.2 	1.5 	4.3 	1.9 	2.9 	3.2 	2.8 	2.4 	1.7 	1.3 	3.0 	1.1 	1.2 	0.7 	0.4 	0.2 	1.2 		hypothetical protein		0.870	0.555	0.522	0.107	0.385	0.674	0.436	0.082	0.488	0.250	0.034	0.793	0.401	0.161	0.016
454	Maq22A_c02505	888	70.9 	4.8 	4.7 	4.7 	5.3 	5.9 	4.2 	0.8 	2.2 	2.8 	2.2 	2.4 	2.4 	2.1 	1.8 	2.4 	3.7 	2.0 	3.6 	4.8 	5.1 	1.9 	2.3 	2.1 	3.1 	0.0 	0.9 	1.0 	0.1 	0.3 	0.9 		hypothetical protein		0.290	0.061	0.126	0.015	0.581	0.005	0.016	0.001	0.120	0.856	0.621	0.196	0.519	0.312	0.068
455	Maq22A_c02510	2346	70.5 	5.8 	5.1 	4.8 	6.0 	5.0 	4.9 	2.4 	4.0 	2.8 	3.5 	4.9 	3.5 	3.4 	2.9 	2.9 	3.3 	4.1 	3.6 	5.2 	5.3 	3.0 	4.0 	3.1 	3.7 	0.5 	0.6 	0.8 	0.8 	0.3 	0.4 		hypothetical protein		0.222	0.520	0.889	0.030	0.518	0.074	0.229	0.001	0.071	0.664	0.147	0.997	0.074	0.664	0.141
456	Maq22A_c02520	1578	69.1 	1.2 	2.1 	2.1 	2.2 	3.1 	2.2 	1.5 	1.6 	0.9 	0.8 	1.6 	1.6 	1.4 	1.2 	1.4 	2.5 	1.4 	1.9 	1.8 	2.5 	1.3 	1.3 	1.4 	1.9 	0.5 	0.5 	0.4 	0.5 	0.1 	0.5 		hypothetical protein		0.037	0.395	0.815	0.932	0.105	0.246	0.108	0.035	0.664	0.595	0.363	0.469	0.760	0.229	0.098
457	Maq22A_c02525	438	66.2 	3.1 	2.2 	1.7 	2.7 	3.5 	1.3 	0.8 	1.0 	1.0 	0.7 	0.0 	2.2 	0.8 	1.7 	2.4 	1.1 	2.2 	3.0 	2.3 	2.5 	1.0 	1.0 	1.6 	2.1 	0.7 	1.1 	0.1 	1.1 	0.8 	0.9 		uncharacterized conserved protein		0.569	0.310	0.569	0.730	0.918	0.125	0.284	0.373	0.654	0.701	0.507	0.279	0.806	0.517	0.664
458	Maq22A_c02535	633	71.9 	2.5 	3.8 	2.9 	2.1 	5.8 	3.2 	0.6 	2.0 	0.7 	1.0 	2.7 	1.5 	3.2 	2.1 	2.1 	3.2 	1.5 	0.7 	3.1 	3.7 	1.1 	1.8 	2.5 	1.8 	0.7 	1.9 	0.8 	0.9 	0.6 	1.3 		hypothetical protein		0.325	0.173	0.506	0.946	0.803	0.022	0.119	0.368	0.228	0.532	0.159	0.273	0.473	0.673	0.756
459	Maq22A_c02540	336	72.9 	4.9 	0.8 	0.9 	1.9 	3.2 	0.6 	1.4 	1.0 	0.4 	1.0 	0.0 	0.4 	1.0 	2.2 	0.4 	0.9 	2.1 	2.6 	2.2 	1.9 	1.0 	0.5 	1.2 	1.8 	2.3 	1.3 	0.5 	0.5 	0.9 	0.9 		protein of unknown function UPF0150		0.894	0.485	0.124	0.453	0.855	0.573	0.162	0.540	0.960	0.403	0.964	0.609	0.427	0.178	0.575
460	Maq22A_c02550	216	67.6 	0.4 	2.5 	0.0 	1.3 	0.7 	1.7 	0.0 	1.6 	0.0 	0.0 	5.9 	0.0 	0.0 	1.0 	1.2 	1.3 	0.0 	3.0 	1.0 	1.2 	0.5 	2.0 	0.7 	1.4 	1.3 	0.5 	0.9 	3.4 	0.6 	1.5 		hypothetical protein		0.678	0.924	0.468	0.972	0.510	0.607	0.762	0.703	0.807	0.405	0.895	0.446	0.488	0.957	0.531
461	Maq22A_c02555	249	72.7 	0.8 	1.1 	1.2 	1.1 	0.6 	3.0 	2.4 	0.9 	0.6 	2.6 	1.7 	1.1 	0.7 	0.4 	0.0 	0.4 	0.6 	0.0 	1.0 	1.6 	1.3 	1.8 	0.4 	0.3 	0.2 	1.3 	1.0 	0.8 	0.3 	0.3 		hypothetical protein		0.427	0.229	0.285	0.445	0.505	0.681	0.775	0.121	0.146	0.903	0.051	0.063	0.068	0.084	0.922
462	Maq22A_c02565	273	72.9 	8.2 	12.4 	13.2 	7.0 	5.6 	4.1 	3.1 	5.4 	2.2 	4.8 	9.4 	4.6 	4.4 	4.2 	2.9 	7.1 	6.1 	4.7 	11.3 	5.5 	3.6 	6.3 	3.8 	6.0 	2.7 	1.4 	1.7 	2.7 	0.8 	1.2 		hypothetical protein		0.067	0.025	0.212	0.005	0.280	0.625	0.707	0.300	0.479	0.417	0.602	0.245	0.187	0.788	0.086
463	Maq22A_c02570	249	67.1 	8.2 	7.6 	5.4 	4.4 	2.5 	2.2 	3.9 	0.9 	4.7 	2.6 	1.7 	2.2 	3.4 	3.7 	3.2 	1.9 	4.5 	4.3 	7.1 	3.0 	3.2 	2.2 	3.4 	3.6 	1.4 	1.2 	2.0 	0.5 	0.3 	1.4 		hypothetical protein		0.071	0.308	0.048	0.160	0.169	0.464	0.736	0.701	0.693	0.314	0.724	0.737	0.490	0.485	0.989
464	Maq22A_c02575	864	74.9 	6.6 	8.5 	7.3 	5.1 	5.5 	5.2 	2.7 	3.5 	2.9 	4.1 	4.4 	5.8 	4.7 	5.9 	5.8 	4.5 	6.1 	6.5 	7.5 	5.3 	3.0 	4.8 	5.5 	5.7 	0.9 	0.2 	0.5 	0.9 	0.7 	1.1 		hypothetical protein		0.234	0.016	0.637	0.706	0.913	0.208	0.588	0.435	0.307	0.101	0.047	0.028	0.887	0.718	0.801
465	Maq22A_c02580	339	70.8 	6.3 	6.0 	9.8 	5.6 	3.6 	7.7 	2.8 	4.3 	2.6 	2.9 	5.0 	6.6 	5.5 	8.3 	5.1 	4.0 	5.3 	8.3 	7.3 	5.6 	3.3 	4.8 	6.3 	5.9 	2.1 	2.0 	0.9 	1.9 	1.7 	2.2 		hypothetical protein		0.656	0.258	0.909	0.667	0.979	0.491	0.782	0.395	0.688	0.372	0.134	0.288	0.628	0.930	0.663
466	Maq22A_c02585	672	72.0 	5.8 	9.1 	8.5 	5.2 	5.7 	5.0 	3.2 	5.4 	3.5 	6.8 	6.4 	4.8 	3.3 	6.9 	5.1 	5.2 	6.8 	5.8 	7.8 	5.3 	4.1 	6.0 	5.1 	5.9 	1.8 	0.4 	1.2 	1.0 	1.8 	0.8 		metal dependent phosphohydrolase		0.295	0.407	0.994	0.494	0.923	0.858	0.356	0.727	0.271	0.461	0.873	0.374	0.546	0.938	0.453
467	Maq22A_c02595	432	70.1 	20.0 	18.2 	22.3 	21.1 	33.7 	29.2 	26.0 	29.1 	28.7 	24.1 	24.7 	31.4 	27.1 	30.0 	23.3 	23.1 	29.7 	46.5 	20.1 	28.0 	28.0 	26.7 	26.8 	33.1 	2.1 	6.4 	1.7 	4.0 	3.4 	12.0 		MucR family transcriptional regulator		0.003	0.000	0.000	0.001	0.000	0.033	0.426	0.745	0.120	0.233	0.071	0.558	0.623	0.515	0.220
468	Maq22A_c02600	744	71.8 	4.7 	5.3 	5.3 	2.8 	6.8 	4.7 	3.6 	6.1 	1.8 	5.2 	6.3 	5.5 	3.7 	3.6 	3.0 	4.3 	3.6 	4.1 	5.1 	4.8 	3.8 	5.7 	3.4 	4.0 	0.3 	2.0 	2.2 	0.6 	0.4 	0.4 		hypothetical protein		0.772	0.455	0.135	0.559	0.842	0.649	0.228	0.392	0.932	0.446	0.197	0.594	0.046	0.203	0.447
469	Maq22A_c02610	939	69.1 	4.4 	3.9 	3.7 	3.4 	4.2 	4.0 	5.3 	3.1 	2.7 	6.2 	5.9 	7.7 	3.8 	5.0 	3.5 	4.4 	4.3 	5.3 	4.0 	3.9 	3.7 	6.6 	4.1 	4.7 	0.4 	0.4 	1.4 	1.0 	0.8 	0.5 		pyocin large subunit		0.674	0.069	0.001	0.263	0.071	0.170	0.003	0.493	0.174	0.093	0.486	0.980	0.018	0.086	0.498
470	Maq22A_c02625	615	70.7 	2.8 	3.1 	1.5 	2.9 	3.2 	0.9 	2.2 	1.8 	1.2 	4.8 	4.2 	2.3 	3.6 	2.2 	2.2 	1.4 	1.1 	0.4 	2.5 	2.4 	1.7 	3.7 	2.6 	1.0 	0.9 	1.3 	0.5 	1.3 	0.8 	0.6 	ime4	MT-A70 family protein		0.683	0.726	0.090	0.432	0.184	0.962	0.197	0.710	0.090	0.190	0.680	0.105	0.348	0.004	0.040
471	Maq22A_c02635	360	73.9 	4.9 	4.9 	5.0 	1.5 	4.7 	2.1 	3.7 	4.7 	4.5 	8.1 	3.6 	7.4 	5.7 	5.8 	4.4 	5.9 	6.6 	9.0 	4.9 	2.8 	4.3 	6.4 	5.3 	7.2 	0.1 	1.7 	0.5 	2.5 	0.8 	1.6 		hypothetical protein		0.128	0.228	0.035	0.249	0.016	0.009	0.001	0.010	0.000	0.348	0.936	0.267	0.301	0.934	0.221
472	Maq22A_c02640	312	59.6 	5.3 	4.3 	9.2 	9.0 	9.8 	10.1 	19.0 	14.9 	11.8 	9.4 	6.8 	7.2 	6.0 	7.3 	8.9 	20.8 	17.0 	13.8 	6.3 	9.6 	15.2 	7.8 	7.4 	17.2 	2.6 	0.6 	3.6 	1.4 	1.5 	3.5 		hypothetical protein		0.036	0.000	0.085	0.144	0.000	0.002	0.841	0.540	0.004	0.002	0.000	0.799	0.716	0.004	0.000
473	Maq22A_c02645	1815	70.6 	6.5 	8.4 	7.4 	4.6 	5.2 	4.9 	5.3 	4.4 	3.3 	5.6 	4.5 	5.5 	3.4 	4.6 	2.9 	6.9 	5.2 	5.5 	7.4 	4.9 	4.3 	5.2 	3.6 	5.9 	1.0 	0.3 	1.0 	0.6 	0.9 	0.9 		hypothetical protein		0.198	0.880	0.844	0.020	0.717	0.267	0.313	0.298	0.104	0.959	0.033	0.615	0.047	0.595	0.008
474	Maq22A_c02665	489	71.0 	1.4 	1.1 	0.9 	0.7 	2.5 	1.1 	2.7 	2.8 	2.7 	2.0 	0.9 	1.1 	1.0 	0.8 	0.8 	4.0 	3.7 	1.3 	1.1 	1.5 	2.7 	1.3 	0.9 	3.0 	0.2 	0.9 	0.0 	0.6 	0.1 	1.5 		hypothetical protein		0.463	0.001	0.359	0.991	0.001	0.012	0.820	0.468	0.013	0.035	0.001	0.968	0.363	0.037	0.002
475	Maq22A_c02670	231	65.4 	2.1 	2.9 	2.6 	5.9 	5.3 	1.6 	7.8 	4.4 	0.6 	2.8 	1.8 	4.2 	1.5 	1.8 	4.6 	2.9 	4.8 	1.9 	2.5 	4.3 	4.3 	3.0 	2.6 	3.2 	0.4 	2.3 	3.6 	1.2 	1.7 	1.5 		hypothetical protein		0.141	0.027	0.297	0.587	0.283	0.455	0.718	0.360	0.701	0.285	0.100	0.263	0.606	0.994	0.599
476	Maq22A_c02675	810	57.7 	70.7 	74.5 	77.1 	143.8 	112.2 	110.2 	140.7 	136.7 	125.5 	109.7 	130.7 	109.6 	113.7 	94.2 	119.4 	163.1 	134.1 	121.0 	74.1 	122.1 	134.3 	116.7 	109.1 	139.4 	3.2 	18.9 	7.9 	12.2 	13.2 	21.6 		putative phage repressor		0.000	0.000	0.000	0.000	0.000	0.010	0.547	0.849	0.103	0.049	0.005	0.336	0.429	0.311	0.069
477	Maq22A_c02685	279	55.6 	32.0 	34.4 	37.8 	30.8 	32.9 	31.9 	99.6 	70.3 	71.5 	33.8 	45.9 	74.7 	43.9 	36.0 	53.1 	94.2 	84.0 	54.2 	34.7 	31.9 	80.4 	51.5 	44.3 	77.5 	2.9 	1.1 	16.6 	21.0 	8.5 	20.8 		hypothetical protein		0.769	0.000	0.004	0.049	0.000	0.000	0.011	0.097	0.000	0.008	0.000	0.302	0.348	0.101	0.008
478	Maq22A_c02690	411	71.0 	15.6 	19.1 	20.5 	8.1 	10.4 	9.0 	5.9 	5.0 	3.2 	5.5 	9.3 	10.2 	4.5 	4.5 	4.8 	6.6 	8.5 	7.9 	18.4 	9.2 	4.7 	8.4 	4.6 	7.7 	2.5 	1.2 	1.3 	2.5 	0.2 	1.0 		hypothetical protein		0.003	0.000	0.030	0.000	0.001	0.138	0.681	0.009	0.765	0.083	0.282	0.242	0.005	0.502	0.022
479	Maq22A_c02695	348	75.0 	3.1 	2.7 	1.3 	0.8 	1.3 	1.1 	1.4 	2.9 	0.8 	0.0 	0.0 	0.0 	2.0 	0.3 	0.8 	3.1 	2.0 	1.9 	2.4 	1.1 	1.7 	0.0 	1.0 	2.3 	0.9 	0.3 	1.1 	0.0 	0.9 	0.7 		hypothetical protein		0.157	0.825	0.007	0.145	0.537	0.111	0.190	0.961	0.047	0.004	0.102	0.703	0.207	0.001	0.043
480	Maq22A_c02700	234	75.6 	1.7 	1.2 	1.3 	1.5 	1.3 	1.6 	2.6 	5.3 	0.6 	1.4 	1.8 	2.4 	0.7 	2.7 	1.7 	1.7 	1.2 	0.0 	1.4 	1.5 	2.8 	1.9 	1.7 	1.0 	0.3 	0.1 	2.4 	0.5 	1.0 	0.9 		hypothetical protein		0.711	0.022	0.290	0.399	0.852	0.058	0.489	0.640	0.858	0.256	0.152	0.040	0.810	0.390	0.521
481	Maq22A_c02705	939	74.3 	2.4 	1.2 	1.1 	0.9 	2.3 	2.6 	1.5 	1.7 	0.9 	1.7 	3.2 	2.4 	1.6 	2.4 	1.1 	1.1 	2.2 	2.5 	1.6 	1.9 	1.4 	2.4 	1.7 	2.0 	0.7 	0.9 	0.4 	0.7 	0.7 	0.7 		hypothetical protein		0.438	0.327	0.053	0.344	0.234	0.829	0.233	0.863	0.677	0.332	0.962	0.846	0.303	0.428	0.806
482	Maq22A_c02725	486	74.7 	2.2 	2.2 	0.9 	1.5 	1.9 	1.1 	2.5 	1.9 	2.1 	0.0 	0.9 	4.0 	1.0 	1.7 	1.1 	2.0 	2.3 	0.9 	1.8 	1.5 	2.2 	1.6 	1.3 	1.7 	0.7 	0.4 	0.3 	2.1 	0.4 	0.7 		hypothetical protein		0.962	0.118	0.337	0.849	0.508	0.114	0.322	0.888	0.485	0.607	0.087	0.380	0.263	0.747	0.404
483	Maq22A_c02730	564	70.2 	9.1 	8.6 	6.7 	8.3 	7.1 	7.9 	3.6 	5.2 	3.9 	6.9 	10.6 	5.5 	6.3 	4.0 	6.1 	5.8 	5.7 	3.4 	8.1 	7.8 	4.3 	7.7 	5.5 	5.0 	1.3 	0.6 	0.8 	2.6 	1.3 	1.3 		ATPase 		0.637	0.401	0.537	0.396	0.448	0.205	0.852	0.198	0.233	0.178	0.990	0.929	0.173	0.202	0.937
484	Maq22A_c02735	927	70.0 	3.7 	5.1 	5.4 	3.9 	3.5 	4.2 	2.7 	3.2 	2.6 	3.2 	2.3 	3.5 	3.7 	2.6 	2.3 	3.0 	2.9 	3.5 	4.7 	3.9 	2.8 	3.0 	2.8 	3.1 	0.9 	0.4 	0.3 	0.6 	0.7 	0.3 		bacteriophage protein gp37		0.878	0.900	0.673	0.182	0.556	0.983	0.778	0.249	0.669	0.769	0.255	0.664	0.459	0.921	0.479
485	Maq22A_c02740	771	72.4 	4.8 	2.3 	5.3 	3.5 	2.4 	4.1 	2.3 	3.1 	2.9 	4.6 	3.9 	3.8 	2.2 	2.2 	1.7 	1.1 	2.4 	3.4 	4.1 	3.3 	2.8 	4.1 	2.0 	2.3 	1.6 	0.9 	0.4 	0.5 	0.3 	1.1 		site-specific DNA methylase		0.761	0.835	0.326	0.067	0.109	0.622	0.218	0.132	0.200	0.451	0.051	0.084	0.009	0.017	0.838
486	Maq22A_c02745	804	64.7 	9.0 	9.3 	13.3 	11.2 	11.2 	12.5 	6.8 	5.6 	7.5 	6.1 	10.6 	8.5 	6.1 	7.0 	8.2 	5.7 	5.9 	5.1 	10.5 	11.7 	6.6 	8.4 	7.1 	5.6 	2.4 	0.7 	1.0 	2.3 	1.1 	0.4 		hypothetical protein		0.137	0.890	0.730	0.419	0.073	0.197	0.322	0.025	0.001	0.835	0.362	0.063	0.287	0.050	0.328
487	Maq22A_c02765	450	64.2 	12.5 	15.0 	10.7 	9.4 	8.5 	9.9 	13.4 	12.6 	12.5 	10.8 	9.5 	17.7 	14.4 	9.9 	12.1 	14.0 	9.9 	10.1 	12.7 	9.3 	12.8 	12.7 	12.1 	11.3 	2.2 	0.7 	0.5 	4.4 	2.2 	2.3 		hypothetical protein		0.460	0.020	0.120	0.413	0.353	0.003	0.028	0.128	0.104	0.533	0.135	0.171	0.437	0.506	0.909
488	Maq22A_c02770	480	66.9 	111.6 	115.0 	124.5 	76.3 	55.9 	71.1 	61.1 	92.6 	76.7 	68.5 	80.9 	92.6 	63.4 	60.0 	66.7 	81.9 	84.8 	85.5 	117.0 	67.8 	76.8 	80.7 	63.4 	84.0 	6.7 	10.6 	15.7 	12.1 	3.3 	1.9 		hypothetical protein		0.000	0.698	0.592	0.000	0.587	0.000	0.004	0.919	0.002	0.374	0.000	0.361	0.006	0.985	0.003
489	Maq22A_c02780	282	60.6 	44.7 	53.3 	53.9 	56.4 	49.4 	43.4 	46.7 	40.2 	41.9 	42.7 	48.4 	58.5 	48.8 	39.7 	47.4 	53.7 	42.0 	36.0 	50.6 	49.8 	42.9 	49.9 	45.3 	43.9 	5.1 	6.5 	3.4 	8.0 	4.9 	9.0 		hypothetical protein		0.423	0.074	0.120	0.497	0.355	0.326	0.434	0.905	0.899	0.871	0.272	0.395	0.370	0.511	0.806
490	Maq22A_c02785	252	64.3 	20.0 	16.6 	21.5 	21.2 	24.9 	24.3 	17.3 	15.7 	15.8 	19.4 	32.2 	22.8 	18.9 	20.2 	14.7 	17.3 	23.2 	38.6 	19.4 	23.5 	16.3 	24.8 	17.9 	26.4 	2.5 	2.0 	0.8 	6.6 	2.9 	11.0 		hypothetical protein		0.071	0.117	0.012	0.413	0.006	0.853	0.387	0.341	0.342	0.311	0.457	0.269	0.084	0.994	0.060
491	Maq22A_c02795	1155	69.3 	83.6 	97.0 	84.3 	66.1 	67.3 	66.2 	50.7 	70.5 	54.6 	48.5 	51.4 	66.1 	61.2 	49.3 	49.4 	63.8 	66.5 	58.3 	88.3 	66.5 	58.6 	55.3 	53.3 	62.9 	7.5 	0.6 	10.5 	9.5 	6.9 	4.2 		site-specific recombinase XerD		0.290	0.608	0.204	0.025	0.625	0.119	0.810	0.236	0.572	0.079	0.006	0.320	0.363	0.429	0.081
492	Maq22A_c02810	309	67.6 	2635.3 	2654.8 	2735.3 	3388.2 	3887.4 	3881.9 	341.6 	1071.6 	593.0 	879.3 	1005.9 	701.0 	1711.0 	1286.7 	1513.6 	1282.2 	1492.7 	2231.7 	2675.1 	3719.1 	668.7 	862.1 	1503.8 	1668.8 	53.0 	286.6 	370.9 	153.1 	212.3 	498.7 		hypothetical protein		0.002	0.000	0.000	0.032	0.131	0.000	0.000	0.000	0.000	0.357	0.000	0.000	0.002	0.000	0.523
493	Maq22A_c02825	711	76.4 	14.2 	12.0 	12.5 	25.6 	18.7 	21.1 	7.5 	13.6 	6.9 	15.1 	13.8 	11.0 	13.6 	15.3 	14.5 	11.3 	15.9 	22.8 	12.9 	21.8 	9.3 	13.3 	14.5 	16.7 	1.2 	3.5 	3.7 	2.1 	0.8 	5.8 		hypothetical protein		0.000	0.422	0.080	0.023	0.002	0.000	0.017	0.023	0.137	0.337	0.167	0.034	0.753	0.309	0.440
494	Maq22A_c02830	555	75.9 	35.1 	33.9 	37.2 	28.2 	35.9 	41.5 	12.2 	24.7 	17.8 	22.9 	34.6 	40.3 	41.3 	31.8 	38.4 	16.4 	22.9 	44.0 	35.4 	35.2 	18.2 	32.6 	37.2 	27.8 	1.6 	6.7 	6.3 	8.9 	4.9 	14.4 		serine protease		0.401	0.206	0.182	0.086	0.766	0.039	0.597	0.386	0.263	0.012	0.004	0.341	0.765	0.111	0.048
495	Maq22A_c02835	366	62.3 	404.5 	424.4 	460.1 	345.5 	371.7 	343.8 	347.4 	493.1 	365.8 	363.6 	431.6 	448.9 	324.1 	318.4 	312.3 	388.3 	394.3 	306.7 	429.7 	353.7 	402.1 	414.7 	318.3 	363.1 	28.2 	15.7 	79.3 	45.1 	5.9 	48.9 	nuoA	NADH:ubiquinone oxidoreductase subunit A		0.765	0.002	0.035	0.620	0.348	0.001	0.017	0.844	0.217	0.302	0.000	0.026	0.010	0.241	0.153
496	Maq22A_c02840	582	68.7 	435.4 	442.4 	499.1 	397.6 	504.4 	440.1 	352.3 	545.8 	396.3 	485.3 	586.1 	628.6 	388.9 	409.3 	405.3 	297.5 	407.8 	302.3 	459.0 	447.3 	431.5 	566.7 	401.2 	335.9 	34.9 	53.8 	101.4 	73.6 	10.8 	62.3 	nuoB	NADH dehydrogenase		0.242	0.000	0.000	0.363	0.667	0.017	0.001	0.795	0.110	0.305	0.008	0.000	0.000	0.000	0.181
497	Maq22A_c02845	663	68.3 	479.3 	485.9 	478.3 	427.9 	530.6 	443.4 	386.1 	462.7 	344.3 	529.1 	601.4 	656.0 	383.2 	393.7 	465.2 	271.4 	322.4 	341.6 	481.2 	467.3 	397.7 	595.5 	414.0 	311.8 	4.1 	55.3 	60.0 	63.6 	44.6 	36.3 	nuoC	NADH dehydrogenase		0.225	0.006	0.000	0.417	0.089	0.127	0.000	0.688	0.004	0.031	0.054	0.000	0.000	0.000	0.012
498	Maq22A_c02850	1191	67.5 	613.3 	599.8 	573.3 	477.9 	557.7 	523.1 	536.4 	659.8 	535.2 	639.3 	625.5 	597.3 	487.1 	422.3 	536.8 	373.9 	491.2 	451.0 	595.5 	519.6 	577.1 	620.7 	482.1 	438.7 	20.3 	40.0 	71.6 	21.4 	57.4 	59.6 	nuoD	NADH dehydrogenase		0.855	0.000	0.000	0.806	0.597	0.000	0.001	0.950	0.477	0.314	0.000	0.000	0.001	0.000	0.439
499	Maq22A_c02855	1104	72.4 	529.5 	570.7 	482.2 	413.1 	469.6 	454.6 	417.4 	503.7 	442.6 	528.8 	594.4 	560.6 	426.9 	410.1 	468.0 	262.6 	377.4 	460.2 	527.5 	445.8 	454.6 	561.3 	435.0 	366.7 	44.3 	29.3 	44.4 	32.8 	29.8 	99.2 	nuoE	NADH-quinone oxidoreductase subunit E		0.877	0.000	0.000	0.583	0.103	0.000	0.000	0.483	0.141	0.649	0.000	0.000	0.000	0.000	0.030
500	Maq22A_c02860	1302	68.0 	717.6 	802.8 	780.2 	435.8 	499.5 	496.9 	487.7 	637.3 	556.2 	617.3 	594.8 	592.6 	487.1 	494.0 	527.1 	332.8 	424.7 	427.8 	766.9 	477.4 	560.4 	601.6 	502.7 	395.1 	44.1 	36.1 	74.9 	13.7 	21.4 	54.0 	nuoF	NADH dehydrogenase		0.000	0.014	0.331	0.005	0.000	0.000	0.000	0.043	0.165	0.144	0.000	0.000	0.000	0.000	0.001
501	Maq22A_c02865	2082	71.5 	460.2 	510.9 	485.5 	286.2 	326.7 	344.5 	281.3 	380.1 	340.4 	379.5 	343.7 	352.6 	326.7 	348.9 	338.0 	198.6 	252.1 	327.8 	485.5 	319.1 	333.9 	358.6 	337.8 	259.5 	25.3 	29.9 	49.7 	18.6 	11.1 	64.9 	nuoG	NADH dehydrogenase		0.000	0.124	0.951	0.050	0.000	0.000	0.000	0.029	0.053	0.145	0.000	0.000	0.045	0.000	0.000
502	Maq22A_c02870	1023	66.1 	473.8 	511.1 	545.1 	253.3 	365.3 	348.7 	320.3 	435.1 	429.1 	428.5 	364.3 	397.1 	352.0 	404.1 	377.1 	388.7 	379.0 	414.5 	510.0 	322.4 	394.8 	396.6 	377.8 	394.1 	35.7 	60.4 	64.6 	32.1 	26.1 	18.3 	nuoH	NADH:ubiquinone oxidoreductase subunit H		0.009	0.063	0.633	0.587	0.914	0.000	0.002	0.039	0.007	0.170	0.016	0.080	0.309	0.712	0.515
503	Maq22A_c02875	489	67.7 	743.7 	779.4 	799.9 	340.5 	551.4 	494.9 	766.6 	841.1 	835.2 	692.1 	619.9 	740.1 	581.1 	624.4 	619.1 	518.2 	525.8 	544.8 	774.4 	462.3 	814.3 	684.0 	608.2 	529.6 	28.4 	109.2 	41.4 	60.5 	23.6 	13.7 	nuoI	NADH dehydrogenase		0.006	0.000	0.167	0.970	0.398	0.000	0.000	0.007	0.057	0.007	0.000	0.000	0.156	0.026	0.420
504	Maq22A_c02880	621	66.8 	484.9 	544.0 	495.6 	347.3 	391.5 	395.4 	327.9 	457.1 	394.5 	444.4 	390.5 	419.1 	403.4 	393.2 	404.0 	382.4 	403.9 	409.2 	508.2 	378.1 	393.2 	418.0 	400.2 	398.5 	31.5 	26.7 	64.6 	26.9 	6.1 	14.2 	nuoJ	NADH:ubiquinone oxidoreductase subunit J		0.100	0.012	0.194	0.994	0.755	0.000	0.004	0.103	0.052	0.240	0.012	0.029	0.193	0.324	0.750
505	Maq22A_c02885	306	61.8 	269.8 	285.2 	288.7 	197.6 	250.9 	210.5 	350.4 	357.5 	377.1 	309.5 	295.8 	309.4 	253.8 	274.8 	285.8 	255.8 	231.5 	224.4 	281.2 	219.6 	361.7 	304.9 	271.5 	237.2 	10.1 	27.8 	13.8 	7.9 	16.3 	16.5 	nuoK	NADH-quinone oxidoreductase subunit K		0.511	0.000	0.005	0.139	0.399	0.000	0.001	0.033	0.135	0.010	0.000	0.000	0.181	0.050	0.527
506	Maq22A_c02890	2145	67.3 	505.6 	553.6 	504.9 	413.0 	584.1 	516.0 	443.2 	585.8 	507.7 	657.7 	589.5 	572.6 	503.5 	487.4 	521.2 	433.9 	415.7 	461.2 	521.4 	504.4 	512.2 	606.6 	504.0 	436.9 	27.9 	86.2 	71.4 	45.0 	16.9 	22.9 	nuoL	NADH:ubiquinone oxidoreductase subunit L		0.265	0.000	0.000	0.069	0.401	0.003	0.003	0.480	0.785	0.976	0.025	0.001	0.023	0.001	0.328
507	Maq22A_c02895	1521	66.1 	454.6 	530.3 	470.0 	301.2 	408.6 	388.9 	532.4 	613.2 	560.9 	564.4 	500.5 	537.7 	420.3 	435.7 	441.9 	462.4 	416.7 	392.9 	484.9 	366.2 	568.8 	534.2 	432.6 	424.0 	40.0 	57.2 	41.0 	32.1 	11.1 	35.3 	nuoM	NADH-quinone oxidoreductase chain 13		0.355	0.000	0.002	0.344	0.247	0.000	0.000	0.061	0.037	0.071	0.000	0.000	0.035	0.057	0.831
508	Maq22A_c02900	1446	66.5 	399.1 	479.4 	443.3 	283.4 	364.6 	347.8 	279.5 	444.0 	380.7 	429.4 	349.9 	385.7 	349.3 	395.7 	381.7 	351.1 	366.8 	403.3 	440.6 	331.9 	368.1 	388.3 	375.6 	373.7 	40.2 	42.9 	83.0 	39.8 	23.8 	26.8 	nuoN	NADH:ubiquinone oxidoreductase subunit N		0.186	0.003	0.052	0.394	0.277	0.000	0.001	0.030	0.016	0.289	0.030	0.054	0.274	0.390	0.814
509	Maq22A_c02905	801	74.5 	160.6 	178.0 	177.9 	90.2 	114.2 	134.6 	99.2 	176.2 	139.5 	131.2 	127.9 	119.2 	131.5 	157.6 	142.7 	109.0 	148.1 	239.6 	172.2 	113.0 	138.3 	126.1 	144.0 	165.6 	10.0 	22.3 	38.5 	6.2 	13.1 	67.0 	birA	biotin		0.018	0.038	0.957	0.601	0.114	0.000	0.024	0.004	0.000	0.038	0.123	0.624	0.573	0.110	0.292
510	Maq22A_c02910	1674	69.9 	171.3 	196.0 	193.8 	188.4 	171.7 	193.8 	137.9 	172.3 	168.0 	168.7 	165.8 	161.6 	188.3 	198.9 	176.3 	146.8 	180.9 	218.7 	187.0 	184.6 	159.4 	165.4 	187.8 	182.1 	13.7 	11.5 	18.8 	3.6 	11.3 	36.0 		beta-lactamase		0.024	0.000	0.005	0.000	0.001	0.006	0.543	0.116	0.232	0.040	0.247	0.127	0.355	0.575	0.711
511	Maq22A_c02915	405	69.1 	98.0 	104.9 	111.5 	381.0 	342.7 	354.2 	167.9 	213.9 	200.3 	193.6 	206.6 	230.7 	329.0 	329.4 	311.0 	372.0 	419.0 	412.1 	104.8 	359.3 	194.0 	210.3 	323.1 	401.0 	6.8 	19.6 	23.6 	18.8 	10.5 	25.4 	gloA	methylmalonyl-CoA epimerase	EMC pathway 	0.000	0.000	0.000	0.000	0.000	0.001	0.000	0.768	0.011	0.358	0.002	0.000	0.000	0.000	0.004
512	Maq22A_c02920	267	70.8 	25.8 	23.3 	28.7 	81.9 	76.9 	118.9 	31.7 	59.0 	45.9 	26.8 	22.4 	35.6 	75.1 	90.5 	90.7 	138.1 	132.6 	115.6 	26.0 	92.6 	45.5 	28.3 	85.4 	128.8 	2.7 	22.9 	13.7 	6.7 	8.9 	11.7 		predicted secreted protein		0.000	0.000	0.024	0.000	0.000	0.013	0.000	0.934	0.002	0.002	0.011	0.000	0.000	0.000	0.003
513	Maq22A_c02925	1335	69.5 	166.7 	174.9 	204.7 	196.2 	191.8 	190.9 	99.1 	164.5 	124.1 	168.4 	210.1 	208.4 	178.2 	171.5 	180.2 	124.0 	170.8 	201.2 	182.1 	193.0 	129.2 	195.6 	176.6 	165.3 	20.0 	2.9 	33.0 	23.6 	4.6 	38.9 	proS	proline-tRNA ligase		0.002	0.104	0.000	0.003	0.046	0.160	0.024	0.914	0.297	0.000	0.195	0.715	0.018	0.001	0.350
514	Maq22A_c02930	1311	68.0 	104.7 	112.3 	111.6 	107.1 	108.0 	124.6 	77.0 	101.5 	70.4 	112.9 	119.5 	132.4 	122.4 	109.7 	133.9 	86.4 	107.3 	136.5 	109.5 	113.2 	83.0 	121.6 	122.0 	110.1 	4.2 	9.8 	16.4 	9.9 	12.1 	25.2 	lolE	multidrug ABC transporter substrate-binding protein		0.026	0.020	0.000	0.000	0.003	0.911	0.008	0.058	0.483	0.012	0.076	0.558	0.435	0.052	0.233
515	Maq22A_c02935	258	75.2 	99.3 	129.0 	93.9 	149.2 	128.3 	127.3 	43.1 	53.2 	53.3 	138.7 	124.1 	115.5 	123.8 	92.4 	106.2 	51.5 	73.5 	87.9 	107.4 	134.9 	49.8 	126.1 	107.5 	71.0 	18.9 	12.4 	5.9 	11.8 	15.7 	18.3 		hypothetical protein		0.000	0.014	0.000	0.038	0.128	0.000	0.577	0.164	0.000	0.000	0.000	0.357	0.062	0.000	0.000
516	Maq22A_c02940	702	73.4 	43.5 	39.7 	47.2 	31.8 	48.0 	49.4 	25.8 	37.3 	24.2 	39.9 	29.8 	39.8 	34.4 	44.7 	40.7 	32.1 	48.9 	62.1 	43.5 	43.1 	29.1 	36.5 	39.9 	47.7 	3.7 	9.8 	7.1 	5.8 	5.2 	15.1 	salX	ABC transporter		0.318	0.644	0.335	0.262	0.021	0.602	0.989	0.903	0.190	0.610	0.522	0.070	0.919	0.218	0.236
517	Maq22A_c02945	2694	69.6 	297.6 	326.2 	331.5 	395.9 	372.2 	383.2 	359.1 	521.7 	472.4 	481.5 	418.1 	503.8 	398.2 	404.2 	391.7 	287.4 	419.6 	373.4 	318.4 	383.8 	451.1 	467.8 	398.0 	360.1 	18.2 	11.8 	83.4 	44.5 	6.3 	67.1 	ppsA	pyruvate phosphate dikinase		0.000	0.000	0.000	0.000	0.000	0.000	0.000	0.076	0.649	0.063	0.000	0.000	0.001	0.000	0.186
518	Maq22A_c02950	1734	75.1 	20.9 	21.5 	19.9 	23.3 	24.5 	33.2 	17.3 	31.6 	28.8 	30.4 	29.5 	33.5 	28.6 	28.6 	25.0 	19.0 	28.9 	35.2 	20.8 	27.0 	25.9 	31.1 	27.4 	27.7 	0.8 	5.4 	7.6 	2.1 	2.1 	8.2 	fdx	adenylate/guanylate cyclase		0.000	0.000	0.000	0.000	0.000	0.009	0.004	0.300	0.298	0.712	0.115	0.119	0.059	0.061	0.993
519	Maq22A_c02960	1263	76.6 	15.4 	12.5 	10.4 	36.1 	49.0 	47.5 	10.1 	21.5 	9.6 	16.0 	27.7 	30.7 	36.3 	29.6 	38.1 	33.9 	25.9 	26.7 	12.8 	44.2 	13.7 	24.8 	34.7 	28.9 	2.5 	7.1 	6.7 	7.8 	4.5 	4.4 	sleB	cell wall hydrolase		0.000	0.018	0.000	0.000	0.000	0.000	0.040	0.435	0.165	0.033	0.001	0.004	0.199	0.494	0.542
520	Maq22A_c02965	1491	75.3 	45.9 	46.2 	45.5 	32.1 	33.8 	43.6 	22.3 	41.5 	28.2 	39.1 	38.1 	38.5 	41.8 	41.3 	39.6 	30.0 	40.8 	57.9 	45.9 	36.5 	30.7 	38.6 	40.9 	42.9 	0.3 	6.2 	9.8 	0.5 	1.2 	14.1 		peptidase M32		0.372	0.617	0.196	0.202	0.101	0.171	0.034	0.032	0.012	0.425	0.450	0.265	0.939	0.787	0.716
521	Maq22A_c02970	1680	74.8 	43.8 	46.6 	41.2 	49.1 	58.0 	59.3 	25.2 	49.7 	36.2 	46.7 	46.8 	47.2 	47.9 	53.7 	57.6 	47.3 	51.9 	65.2 	43.8 	55.5 	37.0 	46.9 	53.1 	54.8 	2.7 	5.5 	12.3 	0.3 	4.9 	9.3 	tar	methyl-accepting chemotaxis protein		0.000	0.002	0.000	0.000	0.000	0.229	0.850	0.646	0.336	0.333	0.098	0.031	0.529	0.266	0.614
522	Maq22A_c02975	792	73.5 	171.4 	191.2 	188.3 	150.2 	164.6 	183.3 	56.3 	115.5 	86.4 	101.9 	126.1 	122.0 	117.8 	106.2 	132.1 	93.3 	115.8 	100.0 	183.6 	166.0 	86.1 	116.7 	118.7 	103.1 	10.7 	16.6 	29.6 	13.0 	13.0 	11.6 	EgtC	"glutamine amidotransferase, egtC"		0.606	0.003	0.164	0.057	0.003	0.001	0.059	0.016	0.001	0.133	0.285	0.990	0.644	0.135	0.289
523	Maq22A_c02980	381	73.0 	476.7 	596.6 	607.1 	245.3 	240.5 	213.8 	171.8 	210.1 	243.2 	161.4 	142.3 	188.3 	199.8 	258.2 	168.4 	163.7 	265.0 	280.5 	560.1 	233.2 	208.3 	164.0 	208.8 	236.4 	72.5 	16.9 	35.7 	23.1 	45.6 	63.4 		response regulator receiver protein		0.000	0.000	0.000	0.000	0.000	0.090	0.111	0.797	0.471	0.001	0.051	0.329	0.179	0.022	0.329
524	Maq22A_c02985	303	70.3 	2350.0 	2233.6 	1886.4 	2848.8 	2295.2 	2246.1 	2130.3 	2560.2 	2312.5 	2131.8 	2198.1 	2088.0 	2335.5 	2550.0 	2348.8 	2310.0 	2489.1 	2080.6 	2156.7 	2463.4 	2334.3 	2139.3 	2411.4 	2293.2 	241.2 	334.7 	215.8 	55.4 	120.2 	204.7 	rpsU	30S ribosomal protein S21		0.022	0.000	0.019	0.006	0.007	0.031	0.944	0.635	0.695	0.038	0.094	0.079	0.687	0.748	0.935
525	Maq22A_c02990	1215	70.6 	30.7 	26.6 	32.1 	412.3 	263.7 	349.8 	121.8 	157.8 	140.6 	170.3 	208.0 	227.1 	346.3 	285.5 	287.7 	220.0 	289.7 	330.5 	29.8 	341.9 	140.0 	201.8 	306.5 	280.0 	2.8 	74.6 	18.0 	28.9 	34.5 	55.9 	depA	poly(3-hydroxybutyrate) depolymerase	PHB cycle	0.000	0.000	0.000	0.000	0.000	0.000	0.001	0.831	0.328	0.085	0.000	0.000	0.002	0.019	0.445
526	Maq22A_c02995	654	71.1 	17.7 	18.2 	16.6 	16.3 	13.4 	13.6 	4.6 	8.7 	3.4 	9.5 	5.9 	11.3 	9.9 	7.9 	11.3 	6.8 	11.1 	15.2 	17.5 	14.4 	5.6 	8.9 	9.7 	11.0 	0.8 	1.6 	2.8 	2.8 	1.7 	4.2 	gst	glutathione S-transferase		0.848	0.000	0.085	0.030	0.120	0.000	0.125	0.051	0.179	0.080	0.097	0.027	0.819	0.758	0.556
527	Maq22A_c03000	1386	74.2 	10.9 	15.2 	12.1 	8.5 	7.2 	8.6 	5.2 	11.2 	7.0 	6.3 	7.1 	6.7 	7.6 	8.7 	9.0 	7.7 	14.6 	13.6 	12.7 	8.1 	7.8 	6.7 	8.4 	11.9 	2.2 	0.8 	3.1 	0.4 	0.7 	3.7 	chrA	chromate transporter		0.023	0.827	0.020	0.188	0.167	0.050	0.755	0.353	0.000	0.040	0.295	0.126	0.255	0.001	0.009
528	Maq22A_c03005	1050	70.7 	46.5 	49.7 	46.3 	40.5 	32.0 	41.9 	21.6 	35.7 	27.9 	34.7 	37.0 	45.8 	30.9 	31.3 	30.4 	22.5 	34.7 	38.9 	47.5 	38.1 	28.4 	39.2 	30.9 	32.0 	1.9 	5.4 	7.1 	5.9 	0.5 	8.5 	ruvB	ATP-dependent DNA helicase RuvB		0.429	0.510	0.151	0.020	0.050	0.909	0.033	0.132	0.245	0.046	0.111	0.210	0.000	0.001	0.741
529	Maq22A_c03010	942	72.1 	26.7 	26.1 	21.6 	23.8 	19.8 	25.4 	14.6 	21.2 	12.4 	18.0 	20.8 	21.5 	22.9 	21.1 	26.3 	18.1 	23.1 	25.2 	24.8 	23.0 	16.1 	20.1 	23.4 	22.1 	2.8 	2.9 	4.6 	1.9 	2.6 	3.6 		metallophosphoesterase		0.531	0.807	0.468	0.135	0.264	0.717	0.882	0.394	0.627	0.631	0.231	0.403	0.525	0.764	0.719
530	Maq22A_c03015	417	73.6 	43.3 	39.6 	38.6 	33.8 	44.1 	47.2 	30.4 	40.8 	25.5 	34.3 	23.5 	22.8 	34.2 	29.6 	38.1 	32.1 	37.1 	35.7 	40.5 	41.7 	32.2 	26.9 	34.0 	35.0 	2.5 	7.0 	7.8 	6.5 	4.3 	2.6 	fcbC	acyl-CoA thioesterase		0.249	0.107	0.439	0.726	0.433	0.639	0.071	0.431	0.723	0.027	0.213	0.415	0.281	0.142	0.669
531	Maq22A_c03020	717	68.6 	312.1 	320.8 	283.4 	106.3 	210.1 	223.1 	88.6 	148.8 	97.3 	143.9 	153.0 	231.5 	162.1 	148.6 	199.7 	175.1 	127.6 	241.2 	305.4 	179.8 	111.5 	176.1 	170.1 	181.3 	19.6 	64.0 	32.5 	48.2 	26.4 	57.1 	tolQ	biopolymer transporter ExbB		0.047	0.004	0.195	0.067	0.164	0.360	0.500	0.881	0.556	0.113	0.288	0.133	0.599	0.929	0.660
532	Maq22A_c03025	447	68.7 	82.3 	75.7 	75.8 	59.9 	88.1 	74.3 	48.4 	94.9 	52.6 	54.6 	71.6 	87.3 	65.4 	52.0 	63.3 	79.2 	74.9 	75.8 	77.9 	74.1 	65.3 	71.2 	60.2 	76.6 	3.8 	14.1 	25.7 	16.3 	7.2 	2.3 	exbD	biopolymer transporter ExbD		0.526	0.094	0.185	0.870	0.102	0.300	0.479	0.429	0.318	0.763	0.069	0.968	0.140	0.793	0.074
533	Maq22A_c03030	1521	74.2 	77.0 	69.0 	64.5 	46.2 	80.1 	80.0 	57.6 	75.0 	41.1 	55.4 	72.1 	79.2 	57.3 	53.1 	70.5 	48.7 	50.6 	60.2 	70.2 	68.8 	57.9 	68.9 	60.3 	53.2 	6.3 	19.5 	16.9 	12.2 	9.1 	6.2 	olA	cell envelope biogenesis protein TolA		0.445	0.100	0.099	0.633	0.889	0.380	0.372	0.775	0.367	0.984	0.244	0.075	0.240	0.074	0.538
534	Maq22A_c03035	1341	69.9 	134.8 	152.5 	146.1 	121.9 	195.0 	173.0 	142.7 	162.8 	160.1 	209.9 	186.9 	183.9 	129.1 	136.6 	149.8 	131.4 	81.6 	103.0 	144.5 	163.3 	155.2 	193.5 	138.5 	105.4 	8.9 	37.5 	10.9 	14.2 	10.4 	25.0 	tolB	translocation protein TolB		0.107	0.001	0.001	0.261	0.940	0.115	0.067	0.626	0.092	0.799	0.039	0.001	0.021	0.000	0.231
535	Maq22A_c03040	2178	75.3 	9.4 	15.3 	20.8 	6.7 	3.4 	4.9 	2.3 	4.5 	6.4 	4.8 	2.9 	4.4 	5.7 	12.0 	3.6 	3.3 	6.2 	11.0 	15.2 	5.0 	4.4 	4.1 	7.1 	6.9 	5.7 	1.7 	2.1 	1.0 	4.4 	3.9 	coxL	aldehyde dehydrogenase		0.001	0.008	0.001	0.080	0.041	0.560	0.891	0.138	0.239	0.480	0.371	0.554	0.113	0.198	0.763
536	Maq22A_c03045	480	75.8 	21.0 	30.7 	34.5 	4.5 	3.2 	1.9 	2.5 	5.7 	13.5 	9.5 	4.4 	1.7 	5.0 	8.6 	1.4 	2.4 	3.5 	7.6 	28.7 	3.2 	7.2 	5.2 	5.0 	4.5 	7.0 	1.3 	5.7 	3.9 	3.6 	2.8 	coxS	(2Fe-2S)-binding protein		0.000	0.018	0.001	0.000	0.000	0.015	0.219	0.274	0.464	0.253	0.179	0.090	0.870	0.609	0.720
537	Maq22A_c03050	1311	77.5 	15.4 	29.2 	15.7 	3.8 	4.8 	4.1 	7.4 	7.3 	13.1 	16.9 	7.5 	6.2 	6.0 	6.5 	3.2 	1.1 	2.7 	5.8 	20.1 	4.2 	9.2 	10.2 	5.2 	3.2 	7.9 	0.5 	3.3 	5.8 	1.7 	2.4 	cccA	"cytochrome c, mono- and diheme variants"		0.000	0.335	0.213	0.000	0.000	0.000	0.001	0.349	0.379	0.770	0.007	0.000	0.018	0.000	0.071
538	Maq22A_c03055	267	70.4 	131.2 	140.4 	131.9 	74.1 	71.2 	77.2 	65.6 	79.4 	70.8 	53.6 	59.2 	90.6 	83.4 	62.5 	80.8 	61.8 	84.1 	84.9 	134.5 	74.2 	71.9 	67.8 	75.6 	76.9 	5.1 	3.0 	7.0 	19.9 	11.4 	13.1 		hypothetical protein		0.000	0.193	0.008	0.003	0.009	0.018	0.443	0.438	0.283	0.153	0.111	0.199	0.961	0.817	0.762
539	Maq22A_c03060	453	77.7 	12.4 	13.4 	13.0 	13.6 	11.5 	14.3 	2.1 	7.8 	4.2 	6.5 	16.0 	10.8 	15.8 	14.6 	11.4 	8.1 	9.8 	14.8 	12.9 	13.1 	4.7 	11.1 	13.9 	10.9 	0.5 	1.5 	2.8 	4.8 	2.3 	3.4 	wecD	histone acetyltransferase HPA2 and related acetyltransferases		0.333	0.008	0.576	0.077	0.774	0.000	0.769	0.433	0.519	0.004	0.000	0.005	0.324	0.773	0.159
540	Maq22A_c03065	1086	73.4 	27.2 	34.8 	29.7 	24.6 	21.0 	24.6 	10.6 	19.0 	14.8 	19.8 	19.3 	16.7 	20.5 	22.0 	21.9 	11.4 	20.9 	29.4 	30.5 	23.4 	14.8 	18.6 	21.5 	20.6 	3.9 	2.1 	4.2 	1.6 	0.8 	9.0 		ATP-binding protein		0.359	0.025	0.103	0.335	0.097	0.183	0.435	0.961	0.459	0.642	0.200	0.553	0.463	0.928	0.490
541	Maq22A_c03075	963	77.8 	37.9 	39.9 	27.5 	46.2 	30.4 	33.5 	15.4 	25.8 	24.6 	25.3 	22.2 	35.1 	34.8 	40.7 	27.1 	16.1 	42.4 	47.5 	35.1 	36.7 	21.9 	27.6 	34.2 	35.4 	6.7 	8.4 	5.7 	6.8 	6.8 	16.9 		hypothetical protein		0.277	0.932	0.706	0.258	0.276	0.246	0.497	0.965	0.997	0.649	0.229	0.245	0.470	0.495	0.968
542	Maq22A_c03080	330	70.6 	215.2 	252.2 	222.6 	165.4 	106.8 	105.2 	77.9 	120.2 	103.9 	81.8 	68.6 	97.0 	99.4 	121.0 	94.6 	100.5 	147.0 	153.1 	230.0 	125.8 	100.7 	82.5 	105.0 	133.6 	19.6 	34.3 	21.3 	14.2 	14.0 	28.8 	fruB	serine kinase		0.000	0.002	0.000	0.000	0.011	0.545	0.042	0.379	0.264	0.009	0.140	0.614	0.228	0.002	0.046
543	Maq22A_c03085	417	72.7 	113.3 	122.6 	117.3 	68.5 	69.1 	77.0 	42.0 	72.6 	48.5 	48.4 	75.8 	75.1 	57.5 	71.6 	64.4 	54.7 	66.9 	89.6 	117.7 	71.5 	54.4 	66.4 	64.5 	70.4 	4.7 	4.8 	16.1 	15.6 	7.1 	17.7 		hypothetical protein		0.000	0.001	0.011	0.000	0.004	0.738	0.428	0.893	0.495	0.639	0.641	0.735	0.361	0.876	0.416
544	Maq22A_c03090	393	66.9 	507.5 	598.7 	558.3 	356.5 	314.2 	418.4 	232.9 	458.9 	354.2 	284.8 	356.3 	326.3 	297.9 	266.2 	307.7 	318.9 	356.9 	438.9 	554.9 	363.0 	348.7 	322.5 	290.6 	371.6 	45.7 	52.4 	113.1 	35.9 	21.7 	61.3 	manX	PTS fructose transporter subunit IIA		0.002	0.863	0.009	0.000	0.095	0.004	0.719	0.125	0.166	0.015	0.000	0.137	0.064	0.322	0.004
545	Maq22A_c03095	471	72.2 	39.5 	50.3 	44.1 	31.7 	24.1 	19.7 	12.6 	27.9 	26.4 	15.9 	21.8 	18.1 	27.1 	32.8 	25.0 	21.2 	37.3 	34.8 	44.6 	25.1 	22.3 	18.6 	28.3 	31.1 	5.4 	6.1 	8.5 	3.0 	4.0 	8.7 	hprK	serine kinase		0.008	0.098	0.001	0.149	0.401	0.343	0.283	0.232	0.076	0.055	0.819	0.420	0.031	0.007	0.557
546	Maq22A_c03105	717	66.9 	108.2 	145.3 	150.7 	111.2 	86.8 	81.3 	102.6 	122.4 	142.4 	109.8 	109.6 	118.2 	109.3 	110.5 	93.2 	92.3 	159.1 	102.7 	134.8 	93.1 	122.5 	112.5 	104.3 	118.0 	23.1 	15.9 	19.9 	4.9 	9.6 	35.9 	ompR	response regulators consisting of a CheY-like receiver domain and a winged-helix DNA-binding domain		0.144	0.005	0.353	0.928	0.358	0.000	0.018	0.172	0.018	0.070	0.004	0.063	0.311	0.981	0.315
547	Maq22A_c03110	768	77.1 	62.4 	66.9 	55.1 	41.2 	37.7 	46.9 	39.3 	40.1 	45.4 	54.7 	48.9 	61.9 	43.8 	50.1 	38.6 	25.3 	41.8 	54.3 	61.5 	41.9 	41.6 	55.2 	44.2 	40.4 	6.0 	4.6 	3.3 	6.5 	5.8 	14.5 	hugZ	pyridoxamine 5'-phosphate oxidase		0.057	0.447	0.107	0.440	0.093	0.009	0.001	0.263	0.833	0.389	0.130	0.016	0.020	0.001	0.367
548	Maq22A_c03115	1611	68.6 	2294.5 	2506.6 	2745.4 	993.9 	1196.6 	1060.3 	1642.5 	1849.9 	1761.5 	2023.0 	1946.0 	2216.8 	1238.5 	1295.1 	1292.5 	1032.5 	1222.3 	1275.4 	2515.5 	1083.6 	1751.3 	2061.9 	1275.4 	1176.7 	225.6 	103.4 	104.1 	139.6 	32.0 	127.7 	pckA	phosphoenolpyruvate carboxykinase [ATP]	Serine cycle	0.000	0.175	0.238	0.000	0.000	0.000	0.000	0.007	0.045	0.862	0.000	0.000	0.000	0.000	0.501
549	Maq22A_c03120	1089	73.2 	80.8 	94.9 	85.0 	57.0 	60.6 	63.6 	30.2 	58.5 	41.7 	45.4 	49.4 	52.0 	50.7 	51.5 	49.6 	36.4 	58.5 	84.5 	86.9 	60.4 	43.4 	48.9 	50.6 	59.8 	7.3 	3.3 	14.3 	3.3 	1.0 	24.0 		FAD-dependent oxidoreductase		0.031	0.013	0.009	0.002	0.094	0.732	0.576	0.340	0.640	0.819	0.546	0.421	0.726	0.316	0.157
550	Maq22A_c03125	1806	66.0 	164.4 	185.6 	193.9 	154.0 	139.3 	141.8 	159.3 	184.3 	166.7 	144.1 	184.4 	204.9 	137.2 	151.7 	152.7 	146.7 	199.7 	184.2 	181.3 	145.1 	170.1 	177.8 	147.2 	176.9 	15.2 	7.9 	12.8 	30.9 	8.7 	27.2 	lepA	GTP-binding protein LepA		0.489	0.000	0.003	0.749	0.014	0.000	0.000	0.313	0.002	0.161	0.000	0.044	0.007	0.553	0.034
551	Maq22A_c03130	903	72.5 	70.2 	65.5 	63.2 	102.7 	104.2 	107.1 	34.5 	70.2 	46.1 	53.7 	61.5 	58.5 	67.8 	82.5 	74.1 	81.8 	92.8 	78.2 	66.3 	104.7 	50.3 	57.9 	74.8 	84.2 	3.6 	2.2 	18.2 	3.9 	7.4 	7.6 	pleD	desulfoferrodoxin		0.000	0.158	0.174	0.002	0.000	0.000	0.000	0.027	0.395	0.989	0.105	0.003	0.112	0.004	0.176
552	Maq22A_c03135	366	80.1 	5.6 	9.6 	10.7 	5.2 	1.3 	5.6 	4.6 	8.7 	9.7 	2.7 	2.3 	6.5 	6.0 	6.2 	2.5 	4.8 	6.1 	5.9 	8.6 	4.0 	7.7 	3.8 	4.9 	5.6 	2.7 	2.4 	2.7 	2.3 	2.1 	0.7 		conserved hypothetical protein		0.058	0.210	0.301	0.309	0.603	0.002	0.489	0.389	0.182	0.034	0.028	0.086	0.918	0.587	0.631
553	Maq22A_c03140	942	73.4 	27.2 	33.9 	30.2 	23.2 	25.7 	27.2 	8.5 	14.8 	9.7 	16.9 	19.9 	16.2 	21.1 	21.7 	24.0 	13.2 	19.4 	22.9 	30.4 	25.4 	11.0 	17.7 	22.3 	18.5 	3.4 	2.0 	3.4 	2.0 	1.5 	4.9 	iclR	IclR family transcriptional regulator		0.753	0.000	0.017	0.455	0.007	0.000	0.038	0.670	0.020	0.018	0.000	0.011	0.091	0.982	0.057
554	Maq22A_c03145	1239	64.6 	54.1 	60.2 	55.4 	134.9 	110.7 	122.4 	75.5 	92.7 	67.6 	102.2 	123.7 	95.9 	129.6 	107.4 	159.4 	119.8 	105.2 	103.3 	56.6 	122.6 	78.6 	107.3 	132.1 	109.4 	3.2 	12.1 	12.8 	14.6 	26.1 	9.0 	livK	branched-chain amino acid ABC transporter substrate-binding protein		0.000	0.000	0.000	0.000	0.000	0.412	0.919	0.287	0.907	0.360	0.060	0.349	0.341	0.989	0.344
555	Maq22A_c03150	954	66.0 	16.8 	15.7 	17.8 	27.9 	22.5 	19.6 	8.1 	15.7 	12.7 	17.1 	19.7 	19.2 	24.8 	21.5 	25.7 	17.1 	21.5 	20.4 	16.8 	23.4 	12.2 	18.6 	24.0 	19.6 	1.0 	4.2 	3.8 	1.4 	2.2 	2.3 	livH	ABC transporter permease		0.000	0.324	0.003	0.000	0.001	0.004	0.482	0.451	0.516	0.047	0.000	0.026	0.163	0.921	0.164
556	Maq22A_c03155	1329	70.3 	11.5 	14.9 	9.6 	13.8 	18.1 	20.8 	8.0 	10.5 	11.1 	19.3 	18.6 	14.1 	19.9 	17.0 	20.9 	14.2 	15.5 	20.8 	12.0 	17.6 	9.9 	17.4 	19.3 	16.8 	2.7 	3.5 	1.7 	2.8 	2.0 	3.5 	livM	ABC transporter permease		0.000	0.061	0.000	0.000	0.000	0.079	0.386	0.188	0.679	0.012	0.002	0.031	0.703	0.638	0.371
557	Maq22A_c03160	822	70.8 	19.8 	20.7 	18.9 	30.1 	35.6 	42.0 	13.1 	23.2 	17.4 	37.6 	35.3 	27.2 	35.6 	31.2 	36.5 	20.9 	23.4 	35.5 	19.8 	35.9 	17.9 	33.4 	34.4 	26.6 	0.9 	5.9 	5.1 	5.5 	2.9 	7.8 	livG	ABC transporter		0.000	0.007	0.000	0.000	0.000	0.002	0.618	0.700	0.083	0.001	0.001	0.179	0.892	0.033	0.035
558	Maq22A_c03165	741	69.1 	79.9 	85.3 	89.2 	85.5 	38.5 	49.6 	35.7 	56.9 	43.3 	47.0 	46.1 	57.9 	52.7 	53.3 	37.0 	42.5 	73.6 	68.8 	84.8 	57.9 	45.3 	50.3 	47.7 	61.6 	4.7 	24.6 	10.8 	6.6 	9.3 	16.7 	livF	mannosyltransferase		0.174	0.309	0.207	0.039	0.606	0.738	0.950	0.482	0.403	0.792	0.301	0.617	0.454	0.451	0.124
559	Maq22A_c03170	420	69.0 	776.3 	1108.8 	1059.9 	752.8 	468.0 	445.0 	506.9 	518.0 	547.4 	475.7 	381.2 	745.8 	403.0 	571.9 	318.5 	374.9 	803.7 	594.8 	981.7 	555.3 	524.1 	534.2 	431.1 	591.1 	179.5 	171.4 	20.9 	189.2 	129.0 	214.5 	fkpA	peptidylprolyl isomerase		0.042	0.513	0.134	0.004	0.178	0.168	0.596	0.386	0.493	0.399	0.025	0.489	0.163	0.877	0.120
560	Maq22A_c03175	810	75.1 	43.2 	54.8 	55.4 	28.2 	19.5 	21.8 	10.7 	20.9 	19.2 	24.5 	15.8 	20.0 	19.9 	26.6 	17.3 	9.7 	35.5 	41.8 	51.1 	23.2 	16.9 	20.1 	21.3 	29.0 	6.8 	4.5 	5.4 	4.3 	4.8 	17.0 	otsB	HAD family hydrolase		0.003	0.002	0.005	0.003	0.067	0.912	0.961	0.984	0.259	0.876	0.928	0.218	0.945	0.295	0.251
561	Maq22A_c03185	1977	70.5 	33.6 	34.4 	34.7 	59.4 	46.0 	49.1 	12.2 	18.6 	14.0 	20.7 	20.7 	22.1 	36.8 	39.3 	42.9 	38.2 	41.9 	38.1 	34.2 	51.5 	14.9 	21.2 	39.7 	39.4 	0.6 	7.0 	3.3 	0.8 	3.1 	2.2 		diguanylate cyclase/phosphodiesterase		0.000	0.001	0.121	0.000	0.000	0.000	0.000	0.077	0.139	0.088	0.000	0.000	0.000	0.000	0.778
562	Maq22A_c03190	351	72.4 	5.8 	7.7 	8.6 	12.4 	10.5 	5.3 	1.0 	5.2 	3.4 	3.7 	8.5 	2.8 	5.3 	5.0 	8.3 	3.0 	4.0 	4.9 	7.4 	9.4 	3.2 	5.0 	6.2 	4.0 	1.4 	3.7 	2.1 	3.1 	1.8 	0.9 		hypothetical protein		0.102	0.228	0.534	0.789	0.238	0.007	0.041	0.183	0.007	0.625	0.152	0.969	0.397	0.648	0.159
563	Maq22A_c03195	321	62.9 	19.6 	24.9 	21.6 	23.9 	12.9 	21.4 	12.0 	24.0 	13.8 	13.2 	17.3 	24.4 	7.4 	12.6 	12.8 	13.6 	33.4 	18.2 	22.0 	19.4 	16.6 	18.3 	10.9 	21.7 	2.6 	5.8 	6.5 	5.7 	3.0 	10.4 		hypothetical protein		0.850	0.412	0.488	0.048	0.265	0.532	0.609	0.033	0.361	0.938	0.007	0.780	0.012	0.731	0.003
564	Maq22A_c03200	2079	70.6 	277.8 	304.1 	307.9 	240.0 	171.0 	169.2 	185.8 	251.3 	235.1 	224.3 	199.8 	270.4 	190.2 	225.5 	194.9 	159.1 	333.2 	260.5 	296.6 	193.4 	224.1 	231.5 	203.5 	250.9 	16.4 	40.4 	34.1 	35.8 	19.2 	87.5 	tktA	transketolase		0.030	0.125	0.647	0.264	0.608	0.000	0.009	0.293	0.007	0.285	0.008	0.307	0.117	0.958	0.104
565	Maq22A_c03205	1887	71.2 	114.1 	142.8 	149.2 	143.7 	47.6 	52.3 	31.1 	54.8 	51.7 	60.0 	48.4 	71.7 	50.8 	72.8 	39.3 	34.8 	119.9 	80.2 	135.4 	81.2 	45.9 	60.1 	54.3 	78.3 	18.7 	54.2 	12.9 	11.7 	17.0 	42.6 	sga1	glycoside hydrolase 15-related		0.184	0.018	0.057	0.011	0.205	0.304	0.564	0.225	0.951	0.653	0.853	0.276	0.526	0.524	0.202
566	Maq22A_c03215	702	77.2 	88.7 	94.2 	68.2 	32.7 	53.3 	47.3 	16.9 	34.2 	28.8 	21.8 	11.6 	26.3 	21.8 	23.3 	22.1 	24.5 	33.6 	32.9 	83.7 	44.4 	26.6 	19.9 	22.4 	30.3 	13.7 	10.6 	8.9 	7.6 	0.8 	5.1 		hypothetical protein		0.002	0.000	0.000	0.000	0.000	0.178	0.000	0.000	0.077	0.024	0.020	0.678	0.954	0.062	0.056
567	Maq22A_c03220	615	70.4 	14.7 	13.9 	11.3 	65.4 	43.1 	54.6 	13.9 	28.2 	18.5 	21.2 	29.2 	26.4 	42.6 	44.5 	47.3 	36.8 	55.3 	57.2 	13.3 	54.4 	20.2 	25.6 	44.8 	49.8 	1.8 	11.2 	7.3 	4.1 	2.4 	11.3 	amiR	chemotaxis protein CheY		0.000	0.000	0.000	0.000	0.000	0.000	0.000	0.323	0.930	0.569	0.000	0.000	0.000	0.000	0.371
568	Maq22A_c03225	1002	76.8 	6.2 	9.5 	6.2 	25.2 	21.9 	26.7 	8.3 	14.6 	11.5 	10.4 	12.8 	11.7 	20.9 	21.3 	23.6 	17.8 	26.0 	31.9 	7.3 	24.6 	11.5 	11.6 	21.9 	25.2 	1.9 	2.5 	3.1 	1.2 	1.5 	7.1 	tauA	nitrate transporter		0.000	0.000	0.000	0.000	0.000	0.000	0.000	0.757	0.319	0.255	0.000	0.000	0.000	0.000	0.195
569	Maq22A_c03230	594	69.4 	15.4 	12.5 	13.9 	19.3 	15.7 	17.2 	2.4 	9.5 	6.0 	3.8 	4.3 	5.9 	8.0 	7.5 	8.2 	7.3 	11.3 	15.3 	13.9 	17.4 	6.0 	4.7 	7.9 	11.3 	1.4 	1.8 	3.6 	1.1 	0.4 	4.0 	acrR	transcriptional regulator		0.025	0.027	0.001	0.058	0.953	0.000	0.000	0.000	0.026	0.191	0.722	0.037	0.100	0.002	0.075
570	Maq22A_c03240	945	71.4 	6.4 	7.6 	6.7 	4.0 	3.9 	4.1 	1.8 	2.8 	3.0 	3.8 	0.9 	2.7 	2.3 	2.9 	1.5 	2.1 	3.2 	4.1 	6.9 	4.0 	2.5 	2.5 	2.2 	3.1 	0.6 	0.1 	0.6 	1.5 	0.7 	1.0 	rhaT	permeases of the drug/metabolite transporter (DMT) superfamily		0.033	0.004	0.003	0.000	0.003	0.409	0.226	0.024	0.360	0.646	0.172	0.940	0.438	0.692	0.191
571	Maq22A_c03245	1287	66.1 	10.3 	10.1 	11.2 	5.6 	4.0 	4.0 	9.4 	6.2 	11.0 	9.6 	8.0 	7.9 	6.2 	3.8 	4.6 	4.5 	5.7 	5.4 	10.5 	4.6 	8.9 	8.5 	4.9 	5.2 	0.6 	0.9 	2.5 	1.0 	1.2 	0.6 	tauA	bicarbonate-binding protein		0.001	0.095	0.699	0.008	0.031	0.000	0.001	0.581	0.301	0.235	0.000	0.000	0.004	0.016	0.628
572	Maq22A_c03250	861	69.6 	9.5 	8.5 	10.1 	6.5 	5.5 	7.5 	2.1 	4.5 	5.5 	7.6 	10.4 	4.2 	3.9 	4.1 	4.0 	3.0 	4.0 	3.8 	9.4 	6.5 	4.0 	7.4 	4.0 	3.6 	0.8 	1.0 	1.7 	3.1 	0.1 	0.5 	tauC	bicarbonate ABC transporter permease		0.271	0.049	0.876	0.003	0.001	0.374	0.400	0.065	0.031	0.100	0.357	0.215	0.011	0.005	0.738
573	Maq22A_c03255	795	67.2 	16.1 	15.0 	18.9 	11.1 	6.9 	7.7 	5.2 	6.6 	5.9 	11.9 	10.7 	10.7 	6.8 	6.5 	6.8 	4.8 	7.9 	7.1 	16.7 	8.6 	5.9 	11.1 	6.7 	6.6 	2.0 	2.2 	0.7 	0.7 	0.2 	1.6 	tauB	nitrate ABC transporter ATP-binding protein		0.001	0.000	0.462	0.000	0.000	0.573	0.033	0.241	0.219	0.010	0.563	0.521	0.001	0.001	0.942
574	Maq22A_c03265	1218	72.9 	11.6 	12.4 	13.6 	7.1 	6.8 	8.5 	2.9 	5.9 	5.7 	6.1 	5.3 	5.2 	5.2 	5.2 	4.6 	4.8 	7.8 	6.9 	12.6 	7.5 	4.8 	5.5 	5.0 	6.5 	1.0 	0.9 	1.7 	0.5 	0.4 	1.5 	nirB	FAD-dependent pyridine nucleotide-disulphide oxidoreductase		0.004	0.000	0.001	0.000	0.002	0.341	0.315	0.028	0.767	0.888	0.238	0.516	0.351	0.464	0.062
575	Maq22A_c03270	1788	68.9 	9.3 	10.6 	8.4 	5.5 	3.6 	5.0 	3.6 	5.5 	5.0 	5.1 	5.3 	6.1 	3.4 	3.7 	4.1 	2.9 	6.1 	6.5 	9.4 	4.7 	4.7 	5.5 	3.7 	5.2 	1.1 	1.0 	1.0 	0.5 	0.3 	2.0 	cysI	ferredoxin-nitrite reductase		0.000	0.069	0.123	0.000	0.004	0.049	0.050	0.297	0.357	0.900	0.003	0.297	0.004	0.274	0.052
576	Maq22A_c03275	1611	71.9 	7.0 	7.9 	7.4 	5.2 	5.4 	4.4 	3.9 	4.6 	3.6 	3.0 	4.8 	4.3 	3.0 	4.2 	4.0 	3.3 	5.3 	6.7 	7.4 	5.0 	4.0 	4.0 	3.7 	5.1 	0.4 	0.6 	0.5 	0.9 	0.7 	1.7 	cysJ	sulfite reductase		0.094	0.328	0.058	0.002	0.220	0.528	0.659	0.161	0.684	0.324	0.047	0.822	0.423	0.428	0.075
577	Maq22A_c03280	2697	72.6 	3.9 	5.0 	4.5 	2.7 	2.2 	2.1 	0.9 	1.6 	1.3 	1.9 	2.1 	1.7 	2.5 	1.5 	2.1 	1.5 	1.9 	2.2 	4.5 	2.4 	1.3 	1.9 	2.0 	1.8 	0.6 	0.3 	0.4 	0.2 	0.5 	0.3 	bisC	nitrate reductase		0.002	0.000	0.001	0.000	0.000	0.050	0.487	0.527	0.290	0.281	0.178	0.361	0.891	0.802	0.665
578	Maq22A_c03285	1464	74.7 	30.3 	35.0 	30.3 	23.0 	23.8 	26.7 	11.0 	17.0 	14.4 	19.6 	21.6 	21.2 	23.4 	26.1 	24.9 	14.4 	21.8 	30.5 	31.9 	24.5 	14.1 	20.8 	24.8 	22.3 	2.7 	2.0 	3.0 	1.1 	1.3 	8.1 	cysG	siroheme synthase		0.186	0.000	0.178	0.900	0.089	0.010	0.885	0.241	0.699	0.026	0.000	0.029	0.226	0.834	0.123
579	Maq22A_c03290	477	58.9 	113.9 	114.0 	125.6 	84.1 	64.6 	78.2 	115.4 	128.1 	90.5 	105.1 	113.7 	107.0 	88.7 	74.3 	107.6 	101.9 	111.1 	71.1 	117.8 	75.6 	111.3 	108.6 	90.2 	94.7 	6.7 	10.0 	19.2 	4.5 	16.7 	21.0 		predicted kinase		0.089	0.011	0.199	0.853	0.667	0.000	0.003	0.131	0.034	0.227	0.007	0.036	0.144	0.392	0.540
580	Maq22A_c03295	1248	68.4 	116.4 	113.2 	131.8 	123.4 	129.2 	134.3 	77.8 	128.4 	98.4 	125.2 	132.0 	126.2 	124.3 	132.9 	143.5 	104.5 	121.7 	144.1 	120.5 	129.0 	101.5 	127.8 	133.6 	123.4 	9.9 	5.4 	25.5 	3.7 	9.6 	19.9 	serA	3-phosphoglycerate dehydrogenase		0.002	0.000	0.000	0.000	0.000	0.366	0.058	0.096	0.464	0.312	0.454	0.862	0.774	0.236	0.354
581	Maq22A_c03300	594	70.7 	64.3 	72.2 	78.8 	50.4 	77.4 	69.1 	35.6 	50.8 	37.6 	53.7 	59.7 	60.5 	48.4 	47.8 	56.1 	31.8 	53.8 	44.7 	71.8 	65.6 	41.3 	57.9 	50.8 	43.4 	7.2 	13.8 	8.3 	3.7 	4.7 	11.0 		copper-binding protein		0.596	0.494	0.460	0.371	0.036	0.231	0.817	0.159	0.010	0.171	0.843	0.169	0.116	0.007	0.234
582	Maq22A_c03305	501	43.7 	104.0 	114.2 	137.6 	120.0 	162.4 	146.7 	837.6 	462.1 	447.4 	254.0 	357.1 	363.1 	265.9 	189.8 	305.6 	811.1 	486.8 	243.5 	118.6 	143.0 	582.4 	324.7 	253.7 	513.8 	17.2 	21.4 	221.2 	61.4 	58.9 	284.8 		hypothetical protein		0.269	0.000	0.000	0.001	0.000	0.000	0.002	0.034	0.000	0.007	0.000	0.300	0.310	0.096	0.007
583	Maq22A_c03310	1839	75.1 	16.6 	17.7 	16.0 	12.9 	12.7 	16.7 	3.1 	5.8 	3.1 	6.0 	7.4 	6.0 	12.7 	13.0 	16.0 	11.9 	14.3 	18.5 	16.7 	14.1 	4.0 	6.5 	13.9 	14.9 	0.9 	2.2 	1.6 	0.8 	1.8 	3.4 		glycosyl transferase		0.793	0.000	0.000	0.662	0.262	0.000	0.000	0.492	0.174	0.039	0.000	0.000	0.000	0.000	0.500
584	Maq22A_c03315	837	72.5 	32.0 	33.5 	36.3 	35.7 	34.2 	39.7 	12.1 	29.5 	17.1 	29.2 	31.6 	26.4 	40.6 	38.3 	35.6 	28.3 	36.8 	38.9 	33.9 	36.6 	19.6 	29.1 	38.1 	34.7 	2.2 	2.8 	9.0 	2.6 	2.5 	5.6 	hisJ	ABC transporter substrate-binding protein		0.037	0.370	0.263	0.001	0.013	0.004	0.425	0.246	0.683	0.057	0.000	0.001	0.062	0.242	0.458
585	Maq22A_c03325	237	55.7 	33.2 	49.7 	41.9 	58.7 	42.0 	51.7 	54.5 	56.9 	45.5 	46.7 	59.4 	71.4 	47.3 	32.8 	53.6 	55.7 	48.8 	40.1 	41.6 	50.8 	52.3 	59.2 	44.6 	48.2 	8.3 	8.4 	6.0 	12.4 	10.7 	7.8 		protein of unknown function DUF1044		0.056	0.000	0.001	0.108	0.017	0.062	0.122	0.765	0.630	0.799	0.031	0.167	0.067	0.282	0.436
586	Maq22A_c03330	327	62.1 	27.9 	23.6 	31.3 	25.2 	25.8 	26.7 	37.7 	42.3 	22.6 	30.8 	39.2 	44.5 	30.7 	16.8 	25.9 	22.0 	24.7 	21.1 	27.6 	25.9 	34.2 	38.2 	24.5 	22.6 	3.9 	0.8 	10.3 	6.9 	7.0 	1.9 		DNA-binding protein		0.661	0.000	0.002	0.606	0.693	0.002	0.007	0.938	0.969	0.739	0.002	0.002	0.009	0.007	0.908
587	Maq22A_c03335	786	75.4 	5.3 	4.0 	5.6 	3.6 	4.7 	5.2 	2.3 	4.5 	4.5 	2.5 	4.9 	5.2 	4.5 	4.4 	6.4 	3.6 	4.1 	5.5 	4.9 	4.5 	3.8 	4.2 	5.1 	4.4 	0.9 	0.8 	1.3 	1.5 	1.1 	1.0 	fabG	dehydrogenases with different specificities		0.912	0.426	0.490	0.206	0.591	0.502	0.562	0.261	0.676	0.970	0.673	0.800	0.670	0.845	0.492
588	Maq22A_c03340	783	73.7 	6.1 	6.4 	3.7 	5.1 	2.3 	5.2 	1.5 	2.5 	2.3 	3.3 	2.2 	2.5 	4.1 	2.6 	3.7 	2.1 	4.1 	10.2 	5.4 	4.2 	2.1 	2.7 	3.5 	5.5 	1.5 	1.6 	0.5 	0.6 	0.8 	4.2 	fabG	2-deoxy-D-gluconate 3-dehydrogenase		0.726	0.096	0.200	0.441	0.587	0.191	0.342	0.678	0.381	0.780	0.368	0.032	0.571	0.081	0.199
589	Maq22A_c03345	960	72.5 	140.5 	182.9 	162.4 	28.8 	27.8 	31.9 	18.5 	33.3 	32.6 	27.8 	22.7 	26.9 	23.2 	26.1 	22.5 	12.8 	23.5 	25.4 	161.9 	29.5 	28.1 	25.8 	23.9 	20.6 	21.2 	2.1 	8.4 	2.7 	1.9 	6.8 		"coenzyme F420-dependent N5,N10-methylene tetrahydromethanopterin reductase and related flavin-dependent oxidoreductases"		0.000	0.000	0.000	0.000	0.000	0.016	0.812	0.252	0.007	0.046	0.000	0.000	0.195	0.006	0.121
590	Maq22A_c03350	1704	70.7 	114.5 	131.7 	135.5 	88.7 	89.5 	93.5 	77.0 	98.7 	84.5 	90.1 	100.2 	111.4 	86.5 	94.7 	97.5 	76.4 	108.6 	106.3 	127.2 	90.5 	86.7 	100.6 	92.9 	97.1 	11.2 	2.6 	11.0 	10.7 	5.7 	18.0 	lysS	lysine-tRNA ligase		0.006	0.164	0.273	0.262	0.753	0.000	0.000	0.107	0.016	0.801	0.013	0.092	0.030	0.165	0.425
591	Maq22A_c03355	387	76.5 	87.2 	114.0 	105.4 	72.9 	66.9 	64.7 	12.8 	47.2 	31.3 	42.0 	29.8 	38.7 	43.5 	48.5 	43.4 	32.3 	55.1 	64.2 	102.2 	68.2 	30.4 	36.8 	45.1 	50.5 	13.7 	4.2 	17.2 	6.3 	2.9 	16.4 		hypothetical protein		0.102	0.000	0.000	0.000	0.001	0.001	0.005	0.029	0.119	0.628	0.193	0.057	0.452	0.185	0.539
592	Maq22A_c03360	1191	67.5 	2995.4 	3037.1 	3065.8 	3154.4 	3336.0 	3134.4 	2352.5 	3033.2 	2572.3 	3773.8 	4027.4 	3658.7 	3066.7 	3238.5 	3254.3 	2306.4 	2468.6 	3337.3 	3032.8 	3208.3 	2652.7 	3820.0 	3186.5 	2704.1 	35.4 	111.1 	347.4 	188.6 	104.0 	554.3 	tufB	elongation factor Tu		0.006	0.000	0.000	0.000	0.083	0.095	0.000	0.337	0.302	0.010	0.479	0.007	0.001	0.000	0.046
593	Maq22A_c03365	234	75.2 	92.5 	105.2 	114.5 	27.8 	31.4 	42.0 	38.7 	61.0 	66.9 	47.3 	34.7 	34.1 	35.6 	47.4 	35.1 	31.9 	51.8 	57.2 	104.1 	33.8 	55.6 	38.7 	39.3 	47.0 	11.1 	7.4 	14.9 	7.5 	7.0 	13.3 		hypothetical protein		0.000	0.205	0.000	0.000	0.000	0.000	0.083	0.082	0.005	0.001	0.000	0.005	0.882	0.411	0.285
594	Maq22A_c03370	303	75.6 	327.9 	326.9 	350.7 	172.1 	199.7 	204.0 	143.9 	306.4 	269.7 	241.6 	235.3 	229.4 	238.9 	204.9 	236.2 	172.2 	208.0 	223.0 	335.1 	191.9 	240.0 	235.4 	226.7 	201.1 	13.5 	17.3 	85.2 	6.1 	18.9 	26.1 		hypothetical protein		0.000	0.301	0.632	0.136	0.014	0.000	0.001	0.019	0.167	0.142	0.012	0.001	0.338	0.060	0.340
595	Maq22A_c03375	654	71.1 	3108.9 	7581.8 	5955.3 	943.0 	966.4 	714.6 	2647.2 	1737.9 	5167.4 	5003.1 	1359.8 	1068.1 	1282.9 	3017.7 	589.3 	482.7 	491.0 	1507.3 	5548.7 	874.6 	3184.2 	2477.0 	1630.0 	827.0 	2264.0 	139.1 	1776.7 	2192.5 	1250.9 	589.2 	erfK	ErfK/YbiS/YcfS/YnhG family protein		0.001	0.947	0.321	0.043	0.001	0.001	0.017	0.175	0.971	0.355	0.050	0.001	0.302	0.015	0.164
596	Maq22A_c03380	807	69.3 	66.5 	103.4 	91.6 	33.3 	34.9 	30.8 	39.2 	42.1 	63.2 	61.3 	40.2 	36.9 	34.1 	41.0 	30.0 	19.7 	26.1 	31.0 	87.2 	33.0 	48.2 	46.1 	35.0 	25.6 	18.9 	2.1 	13.1 	13.2 	5.5 	5.7 		transglutaminase		0.000	0.523	0.049	0.000	0.000	0.000	0.005	0.401	0.307	0.182	0.001	0.000	0.044	0.000	0.064
597	Maq22A_c03385	951	73.0 	78.8 	88.2 	87.0 	52.3 	49.1 	55.8 	26.9 	42.3 	27.8 	30.5 	46.2 	51.8 	49.3 	40.0 	44.8 	29.0 	45.5 	51.5 	84.7 	52.4 	32.4 	42.8 	44.7 	42.0 	5.2 	3.3 	8.6 	11.1 	4.7 	11.7 		transglutaminase domain protein		0.002	0.000	0.001	0.000	0.000	0.105	0.705	0.458	0.166	0.243	0.375	0.806	0.744	0.348	0.519
598	Maq22A_c03395	285	74.0 	925.9 	1049.2 	959.5 	392.6 	370.4 	423.9 	161.9 	284.8 	228.6 	358.5 	307.1 	268.9 	265.9 	236.4 	268.3 	118.5 	208.4 	268.2 	978.2 	395.7 	225.1 	311.5 	256.9 	198.3 	63.7 	26.9 	61.5 	45.0 	17.8 	75.4 		hypothetical protein		0.000	0.000	0.000	0.000	0.000	0.011	0.382	0.001	0.000	0.106	0.411	0.000	0.015	0.000	0.007
599	Maq22A_c03400	618	78.3 	149.3 	214.3 	152.0 	59.4 	38.4 	42.6 	66.0 	68.4 	86.1 	79.5 	49.0 	79.2 	43.4 	68.6 	27.8 	26.1 	41.7 	66.4 	171.9 	46.8 	73.5 	69.3 	46.6 	44.7 	36.8 	11.1 	10.9 	17.5 	20.6 	20.3 		hypothetical protein		0.000	0.088	0.005	0.000	0.000	0.000	0.011	0.722	0.991	0.265	0.001	0.000	0.030	0.012	0.731
600	Maq22A_c03405	1053	72.7 	258.8 	298.6 	282.7 	107.6 	74.9 	79.5 	102.4 	133.6 	165.7 	128.2 	94.5 	170.3 	75.4 	94.9 	62.6 	40.7 	94.9 	68.1 	280.0 	87.3 	133.9 	131.0 	77.6 	67.9 	20.0 	17.7 	31.7 	38.0 	16.3 	27.1 		transglycosylase SLT domain protein		0.000	0.125	0.009	0.000	0.000	0.000	0.001	0.830	0.302	0.273	0.000	0.000	0.001	0.000	0.414
601	Maq22A_c03410	225	77.8 	105.2 	163.6 	127.8 	70.7 	35.4 	32.2 	55.3 	65.0 	107.0 	82.4 	30.4 	39.8 	29.5 	72.8 	15.3 	26.7 	91.7 	97.9 	132.2 	46.1 	75.8 	50.9 	39.2 	72.1 	29.4 	21.4 	27.5 	27.8 	30.0 	39.4 		hypothetical protein		0.010	0.833	0.067	0.005	0.227	0.019	0.488	0.807	0.177	0.105	0.010	0.320	0.350	0.522	0.111
602	Maq22A_c03415	627	71.0 	17.5 	17.9 	18.7 	19.9 	12.0 	17.2 	9.2 	11.9 	8.5 	16.1 	4.8 	11.6 	16.8 	14.2 	13.1 	13.2 	18.2 	11.4 	18.0 	16.3 	9.9 	10.8 	14.7 	14.2 	0.6 	4.0 	1.8 	5.7 	1.9 	3.6 		tetratricopeptide TPR_2 repeat protein		0.734	0.494	0.386	0.880	0.802	0.316	0.244	0.852	0.932	0.827	0.413	0.362	0.322	0.281	0.921
603	Maq22A_c03425	300	74.7 	334.4 	321.1 	284.9 	314.8 	462.2 	505.4 	72.5 	152.7 	93.1 	174.6 	197.8 	159.9 	218.1 	158.3 	242.1 	187.2 	114.3 	130.3 	313.5 	427.5 	106.1 	177.4 	206.2 	143.9 	25.6 	99.9 	41.6 	19.1 	43.2 	38.3 		hypothetical protein		0.020	0.001	0.183	0.354	0.019	0.000	0.000	0.001	0.000	0.065	0.022	0.389	0.680	0.319	0.154
604	Maq22A_c03430	285	73.0 	155.6 	272.5 	223.9 	2722.1 	756.4 	691.6 	322.9 	251.8 	515.4 	755.9 	304.1 	239.9 	790.7 	1501.6 	345.9 	180.1 	514.7 	1033.3 	217.3 	1390.0 	363.3 	433.3 	879.4 	576.0 	58.7 	1154.0 	136.4 	281.2 	583.0 	429.9 		hypothetical protein		0.000	0.047	0.049	0.001	0.025	0.037	0.035	0.417	0.066	0.984	0.201	0.801	0.194	0.785	0.305
605	Maq22A_c03435	189	70.4 	68.3 	110.2 	76.4 	82.3 	47.8 	57.0 	132.3 	132.6 	266.6 	65.4 	33.9 	36.3 	84.5 	173.9 	46.9 	118.1 	161.6 	246.7 	85.0 	62.3 	177.1 	45.2 	101.8 	175.5 	22.3 	17.8 	77.5 	17.6 	65.2 	65.5 		hypothetical protein		0.630	0.000	0.308	0.133	0.001	0.000	0.584	0.048	0.000	0.000	0.004	0.325	0.013	0.000	0.061
606	Maq22A_c03440	213	70.9 	99.7 	179.8 	151.9 	173.1 	107.2 	106.3 	121.3 	128.8 	272.6 	191.0 	92.2 	81.4 	181.1 	354.3 	80.8 	133.0 	140.7 	277.7 	143.8 	128.9 	174.3 	121.5 	205.4 	183.8 	40.6 	38.3 	85.3 	60.4 	138.4 	81.4 		hypothetical protein		0.850	0.032	0.633	0.059	0.134	0.051	0.773	0.090	0.191	0.099	0.796	0.519	0.163	0.312	0.699
607	Maq22A_c03450	1821	73.5 	3.6 	5.7 	5.0 	4.6 	4.2 	6.4 	1.2 	4.9 	2.8 	3.9 	3.3 	4.8 	4.4 	5.5 	4.4 	3.3 	3.3 	7.9 	4.8 	5.1 	2.9 	4.0 	4.8 	4.8 	1.1 	1.2 	1.8 	0.8 	0.6 	2.7 	eriC	chloride channel protein		0.312	0.809	0.472	0.249	0.292	0.222	0.819	0.886	0.960	0.354	0.174	0.207	0.716	0.783	0.926
608	Maq22A_c03455	1080	68.1 	47.6 	54.2 	53.0 	97.8 	104.8 	98.0 	51.2 	82.3 	51.9 	71.1 	94.9 	78.9 	82.1 	82.8 	93.8 	66.7 	86.8 	105.8 	51.6 	100.2 	61.8 	81.6 	86.3 	86.4 	3.5 	4.0 	17.8 	12.1 	6.6 	19.5 	leuB	tartrate dehydrogenase		0.000	0.000	0.000	0.000	0.000	0.039	0.471	0.421	0.449	0.204	0.206	0.192	0.959	0.993	0.965
609	Maq22A_c03460	1038	67.3 	5.2 	6.1 	7.0 	8.4 	10.2 	10.5 	4.9 	5.7 	4.1 	7.5 	7.8 	7.4 	11.3 	7.7 	6.4 	6.9 	7.9 	11.0 	6.1 	9.7 	4.9 	7.6 	8.5 	8.6 	0.9 	1.2 	0.8 	0.2 	2.5 	2.1 		hypothetical protein		0.000	0.126	0.004	0.001	0.000	0.037	0.572	0.709	0.873	0.174	0.085	0.056	0.822	0.679	0.834
610	Maq22A_c03465	663	68.6 	3.8 	5.3 	5.2 	4.5 	3.9 	1.7 	1.3 	4.1 	1.8 	2.9 	1.9 	3.0 	3.6 	2.7 	2.6 	2.6 	4.2 	4.2 	4.8 	3.4 	2.4 	2.6 	2.9 	3.7 	0.8 	1.5 	1.5 	0.6 	0.6 	0.9 		hypothetical protein		0.607	0.396	0.390	0.326	0.965	0.729	0.690	0.644	0.652	0.938	0.917	0.437	0.987	0.427	0.367
611	Maq22A_c03470	855	78.6 	25.3 	34.7 	28.2 	20.9 	9.3 	8.9 	8.3 	13.7 	26.1 	15.6 	9.0 	15.7 	11.9 	24.4 	7.6 	6.5 	21.7 	25.5 	29.4 	13.0 	16.0 	13.4 	14.6 	17.9 	4.8 	6.8 	9.1 	3.8 	8.7 	10.1 		"type IV secretory pathway, TrbL components"		0.047	0.659	0.157	0.158	0.335	0.124	0.590	0.566	0.308	0.328	0.334	0.603	0.979	0.641	0.655
612	Maq22A_c03475	1158	75.5 	23.5 	35.8 	35.5 	22.3 	19.3 	24.8 	12.7 	19.7 	23.7 	18.3 	15.1 	15.2 	21.3 	27.3 	19.2 	14.2 	22.9 	39.0 	31.6 	22.2 	18.7 	16.2 	22.6 	25.4 	7.0 	2.8 	5.6 	1.8 	4.2 	12.5 		DNA-binding HTH domain-containing proteins		0.234	0.741	0.038	0.591	0.944	0.398	0.349	0.518	0.268	0.082	0.840	0.796	0.121	0.047	0.644
613	Maq22A_c03480	1203	68.3 	570.2 	605.5 	596.5 	476.1 	505.1 	472.1 	340.0 	465.4 	391.8 	412.8 	441.1 	470.6 	456.2 	432.7 	505.9 	338.9 	438.9 	491.7 	590.7 	484.4 	399.1 	441.5 	464.9 	423.2 	18.4 	18.0 	63.0 	28.9 	37.4 	77.6 		aspartate aminotransferase		0.486	0.197	0.818	0.966	0.142	0.048	0.361	0.514	0.440	0.298	0.184	0.006	0.786	0.094	0.155
614	Maq22A_c03485	237	74.3 	20.9 	27.4 	17.1 	22.9 	22.0 	25.8 	23.9 	45.0 	28.7 	17.8 	16.2 	19.5 	21.5 	28.9 	19.5 	42.6 	55.3 	41.0 	21.8 	23.6 	32.5 	17.8 	23.3 	46.3 	5.2 	2.0 	11.0 	1.6 	4.9 	7.8 		hypothetical protein		0.204	0.000	0.526	0.077	0.000	0.000	0.633	0.624	0.000	0.000	0.001	0.268	0.364	0.000	0.000
615	Maq22A_c03490	438	68.7 	31.7 	26.3 	26.1 	52.8 	43.4 	36.9 	21.5 	49.2 	26.0 	38.6 	40.0 	35.4 	31.0 	33.1 	37.2 	28.8 	25.1 	49.8 	28.0 	44.4 	32.2 	38.0 	33.8 	34.6 	3.2 	8.0 	14.9 	2.3 	3.1 	13.3 		membrane protein		0.000	0.001	0.001	0.014	0.010	0.796	0.885	0.227	0.278	0.918	0.349	0.414	0.316	0.375	0.907
616	Maq22A_c03495	909	71.7 	20.4 	34.1 	21.7 	15.6 	21.1 	19.8 	14.3 	15.0 	15.6 	16.8 	13.6 	18.2 	15.9 	15.6 	13.7 	6.2 	13.0 	16.9 	25.4 	18.8 	15.0 	16.2 	15.1 	12.0 	7.6 	2.9 	0.6 	2.3 	1.2 	5.4 	lysR	LysR family transcriptional regulator		0.387	0.824	0.472	0.088	0.001	0.530	0.923	0.402	0.016	0.619	0.146	0.003	0.375	0.018	0.115
617	Maq22A_c03500	930	79.0 	1.7 	1.5 	1.1 	1.7 	2.0 	1.6 	0.8 	1.2 	1.1 	1.0 	1.8 	2.4 	1.6 	1.9 	2.0 	1.4 	2.8 	3.5 	1.4 	1.8 	1.0 	1.8 	1.8 	2.6 	0.3 	0.2 	0.2 	0.7 	0.2 	1.1 		methyltransferase type 12		0.210	0.675	0.070	0.089	0.006	0.445	0.505	0.660	0.137	0.180	0.238	0.030	0.788	0.502	0.296
618	Maq22A_c03510	1182	71.1 	12.4 	14.4 	16.7 	23.9 	7.8 	8.0 	4.3 	7.9 	6.5 	8.3 	8.3 	10.8 	8.3 	9.5 	5.8 	6.5 	17.1 	15.9 	14.5 	13.2 	6.2 	9.1 	7.9 	13.2 	2.1 	9.3 	1.8 	1.4 	1.9 	5.8 	ysh1	putative mRNA 3-end processing factor		0.747	0.132	0.573	0.152	0.657	0.069	0.383	0.081	0.903	0.369	0.935	0.053	0.410	0.323	0.062
619	Maq22A_c03515	1695	71.0 	9.5 	12.5 	9.9 	17.7 	6.3 	6.7 	4.1 	5.6 	4.7 	7.7 	5.8 	8.3 	6.7 	7.3 	5.2 	4.5 	10.8 	8.9 	10.7 	10.2 	4.8 	7.2 	6.4 	8.1 	1.6 	6.5 	0.8 	1.3 	1.1 	3.2 	cdc9	ATP-dependent DNA ligase		0.557	0.164	0.777	0.250	0.804	0.050	0.398	0.084	0.408	0.289	0.805	0.256	0.409	0.966	0.371
620	Maq22A_c03520	438	72.6 	15.5 	17.9 	13.4 	16.7 	8.0 	11.4 	3.9 	6.2 	7.1 	8.2 	12.7 	12.8 	11.3 	9.7 	8.5 	3.5 	13.7 	9.9 	15.6 	12.1 	5.7 	11.2 	9.8 	9.0 	2.3 	4.4 	1.7 	2.6 	1.4 	5.1 		secondary thiamine-phosphate synthase enzyme		0.707	0.023	0.910	0.302	0.132	0.059	0.816	0.517	0.262	0.046	0.209	0.435	0.403	0.202	0.633
621	Maq22A_c03530	681	69.2 	145.3 	137.1 	117.1 	47.4 	47.5 	66.0 	34.9 	62.9 	53.4 	66.4 	63.3 	51.1 	47.7 	41.0 	45.3 	39.5 	46.3 	53.9 	133.2 	53.6 	50.4 	60.3 	44.6 	46.5 	14.5 	10.7 	14.2 	8.1 	3.4 	7.2 	citB	LuxR family transcriptional regulator		0.000	0.000	0.000	0.000	0.000	0.039	0.032	0.432	0.766	0.878	0.005	0.019	0.004	0.016	0.628
622	Maq22A_c03535	570	73.7 	75.1 	86.2 	86.3 	26.5 	24.5 	28.3 	15.5 	40.8 	27.5 	46.2 	53.2 	34.8 	25.9 	24.4 	23.9 	18.6 	26.7 	24.6 	82.5 	26.4 	27.9 	44.8 	24.7 	23.3 	6.5 	1.9 	12.7 	9.3 	1.1 	4.2 	lasI	N-acyl-L-homoserine lactone synthetase		0.000	0.000	0.013	0.000	0.000	0.015	0.000	0.912	0.848	0.028	0.021	0.010	0.000	0.000	0.763
623	Maq22A_c03540	738	72.9 	32.9 	43.5 	52.8 	17.1 	18.5 	18.9 	12.3 	28.6 	24.8 	26.0 	24.3 	24.4 	18.2 	15.2 	16.7 	17.5 	16.8 	16.4 	43.0 	18.2 	21.9 	24.9 	16.7 	16.9 	10.0 	0.9 	8.5 	1.0 	1.5 	0.6 	csgD	LuxR family transcriptional regulator		0.000	0.126	0.126	0.000	0.000	0.002	0.004	0.976	0.703	0.945	0.002	0.008	0.004	0.014	0.681
624	Maq22A_c03545	1710	74.4 	3.5 	3.9 	2.6 	5.4 	4.8 	5.6 	1.6 	3.4 	3.7 	2.9 	4.0 	5.2 	5.1 	6.3 	6.1 	3.1 	5.4 	7.8 	3.3 	5.3 	2.9 	4.0 	5.8 	5.4 	0.7 	0.4 	1.1 	1.1 	0.7 	2.4 	fruA	PTS fructose transporter subunit IIBC		0.000	0.091	0.006	0.000	0.000	0.085	0.621	0.271	0.701	0.272	0.005	0.038	0.136	0.401	0.480
625	Maq22A_c03550	954	77.0 	1.7 	1.8 	1.6 	2.7 	1.1 	1.9 	1.3 	2.3 	1.1 	2.4 	1.8 	2.6 	2.7 	3.8 	3.5 	1.0 	2.5 	1.8 	1.7 	1.9 	1.5 	2.3 	3.3 	1.8 	0.1 	0.8 	0.6 	0.4 	0.6 	0.7 	fruK	1-phosphofructokinase		0.272	0.200	0.036	0.000	0.359	0.832	0.282	0.015	0.877	0.392	0.033	0.721	0.268	0.231	0.012
626	Maq22A_c03555	2553	76.5 	2.2 	3.5 	2.7 	4.6 	4.6 	3.8 	1.3 	2.3 	1.6 	3.1 	2.0 	2.3 	3.9 	3.9 	4.1 	2.0 	2.8 	5.5 	2.8 	4.3 	1.7 	2.5 	4.0 	3.5 	0.7 	0.5 	0.5 	0.5 	0.2 	1.8 	ptsA	PTS fructose transporter subunit IIA		0.000	0.958	0.328	0.000	0.016	0.000	0.018	0.906	0.200	0.325	0.000	0.019	0.025	0.235	0.245
627	Maq22A_c03560	984	74.4 	17.1 	16.2 	15.9 	14.1 	11.4 	15.1 	7.4 	14.5 	6.3 	10.3 	11.7 	13.4 	14.0 	12.0 	15.7 	6.5 	12.3 	18.7 	16.4 	13.5 	9.4 	11.8 	13.9 	12.5 	0.6 	1.9 	4.5 	1.6 	1.9 	6.1 	purR	LacI family transcriptional regulator		0.794	0.527	0.905	0.691	0.604	0.711	0.902	0.516	0.798	0.639	0.313	0.908	0.628	0.717	0.368
628	Maq22A_c03565	897	74.7 	15.4 	17.6 	17.4 	11.9 	9.4 	14.7 	7.9 	11.0 	6.6 	10.5 	9.5 	9.7 	12.1 	13.1 	13.1 	7.8 	12.3 	20.0 	16.8 	12.0 	8.5 	9.9 	12.8 	13.3 	1.3 	2.6 	2.3 	0.5 	0.6 	6.2 	lysR	LysR family transcriptional regulator		0.181	0.157	0.150	0.805	0.800	0.912	0.810	0.287	0.294	0.892	0.251	0.257	0.231	0.237	0.994
629	Maq22A_c03570	1431	74.6 	10.6 	14.0 	11.9 	9.7 	13.8 	13.1 	4.9 	9.5 	7.4 	7.7 	5.1 	9.4 	8.9 	9.4 	8.9 	9.2 	13.0 	11.5 	12.2 	12.2 	7.3 	7.4 	9.1 	11.2 	1.7 	2.2 	2.3 	2.2 	0.3 	1.9 	baeS	histidine kinase		0.245	0.681	0.356	0.701	0.175	0.129	0.053	0.130	0.839	0.598	0.974	0.089	0.572	0.035	0.089
630	Maq22A_c03575	831	74.2 	20.3 	24.6 	21.7 	17.1 	14.7 	25.0 	9.7 	17.6 	14.9 	18.0 	16.4 	19.5 	17.2 	17.2 	19.3 	16.3 	14.6 	31.4 	22.2 	18.9 	14.1 	18.0 	17.9 	20.8 	2.2 	5.4 	4.0 	1.5 	1.2 	9.3 		SNARE associated Golgi family protein		0.921	0.990	0.507	0.877	0.281	0.913	0.454	0.802	0.246	0.525	0.890	0.301	0.609	0.730	0.363
631	Maq22A_c03580	654	70.8 	71.9 	84.0 	79.4 	66.3 	81.1 	71.5 	42.1 	77.7 	53.8 	70.7 	71.2 	80.6 	57.7 	73.7 	77.7 	59.9 	75.7 	106.0 	78.4 	73.0 	57.8 	74.1 	69.7 	80.5 	6.1 	7.5 	18.1 	5.6 	10.6 	23.4 	smtA	SAM-dependent methlyltransferase		0.386	0.127	0.013	0.207	0.008	0.508	0.099	0.696	0.077	0.315	0.784	0.276	0.202	0.972	0.169
632	Maq22A_c03585	1155	74.5 	77.4 	97.6 	80.9 	78.6 	60.8 	58.7 	36.0 	72.5 	55.8 	54.4 	61.4 	64.3 	69.0 	67.6 	59.5 	36.0 	59.3 	57.8 	85.3 	66.0 	54.8 	60.0 	65.3 	51.0 	10.8 	10.9 	18.3 	5.1 	5.2 	13.0 	trmU	thiouridylase		0.366	0.948	0.690	0.801	0.008	0.338	0.638	0.518	0.081	0.647	0.754	0.007	0.877	0.031	0.017
633	Maq22A_c03590	1368	79.2 	7.9 	5.4 	4.4 	14.4 	34.7 	33.6 	19.4 	20.6 	14.7 	21.4 	23.7 	23.6 	28.0 	25.6 	25.0 	26.1 	12.8 	28.6 	5.9 	27.6 	18.2 	22.9 	26.2 	22.5 	1.8 	11.4 	3.1 	1.3 	1.5 	8.5 		flagellar hook-length control protein		0.000	0.000	0.000	0.000	0.000	0.757	0.889	0.894	0.763	0.867	0.658	0.993	0.786	0.874	0.664
634	Maq22A_c03600	678	69.5 	52.1 	53.9 	44.6 	78.0 	193.0 	158.8 	176.7 	129.9 	128.1 	155.5 	150.5 	155.3 	135.4 	119.1 	130.7 	156.7 	69.5 	89.2 	50.2 	143.2 	144.9 	153.8 	128.4 	105.1 	4.9 	59.0 	27.5 	2.8 	8.4 	45.7 	flgD	flagellar hook capping protein		0.000	0.000	0.000	0.000	0.000	0.167	0.415	0.912	0.610	0.572	0.135	0.058	0.355	0.186	0.690
635	Maq22A_c03605	276	67.4 	1309.6 	1317.2 	1302.1 	1773.7 	2064.5 	1891.6 	1395.8 	1608.5 	1459.4 	1221.5 	1135.4 	1077.2 	1410.7 	1679.4 	1579.1 	1691.7 	1440.8 	1315.0 	1309.7 	1909.9 	1487.9 	1144.7 	1556.4 	1482.5 	7.5 	146.3 	109.2 	72.6 	135.8 	191.8 		hypothetical protein		0.000	0.000	0.228	0.004	0.003	0.590	0.010	0.374	0.402	0.002	0.153	0.169	0.094	0.084	0.959
636	Maq22A_c03610	1650	72.9 	20.9 	15.7 	15.8 	49.2 	49.3 	60.3 	8.3 	22.4 	7.3 	13.0 	29.2 	38.8 	35.0 	19.7 	53.2 	33.1 	39.8 	36.8 	17.5 	52.9 	12.7 	27.0 	35.9 	36.6 	3.0 	6.4 	8.4 	13.0 	16.8 	3.4 	fliF	flagellar M-ring protein FliF		0.000	0.740	0.007	0.000	0.000	0.000	0.051	0.254	0.326	0.019	0.001	0.001	0.410	0.327	0.875
637	Maq22A_c03615	1050	67.8 	15.2 	12.2 	10.7 	24.7 	39.1 	50.7 	32.7 	24.8 	8.7 	27.6 	53.3 	50.5 	31.2 	10.6 	46.6 	27.3 	22.8 	16.7 	12.7 	38.2 	22.1 	43.8 	29.5 	22.3 	2.3 	13.0 	12.2 	14.1 	18.1 	5.4 	fliG	flagellar motor switch protein FliG		0.001	0.004	0.000	0.003	0.019	0.621	0.417	0.631	0.285	0.193	0.989	0.565	0.197	0.061	0.556
638	Maq22A_c03620	633	79.5 	3.8 	3.6 	1.0 	3.1 	7.3 	8.5 	9.2 	9.1 	3.5 	9.3 	12.8 	8.0 	4.0 	4.1 	7.7 	5.2 	4.6 	2.4 	2.8 	6.3 	7.3 	10.0 	5.3 	4.1 	1.6 	2.8 	3.3 	2.5 	2.1 	1.5 	fliH	flagellar assembly protein FliH		0.013	0.000	0.000	0.024	0.071	0.144	0.087	0.837	0.513	0.777	0.096	0.036	0.056	0.019	0.654
639	Maq22A_c03625	351	69.5 	16.6 	23.1 	14.1 	9.0 	24.4 	30.1 	20.3 	20.7 	19.8 	21.3 	26.8 	25.9 	25.2 	16.8 	41.8 	18.8 	17.1 	20.3 	18.0 	21.2 	20.3 	24.7 	28.0 	18.7 	4.6 	10.9 	0.4 	2.9 	12.7 	1.6 	fliN	flagellar motor switch protein FliN		0.261	0.023	0.024	0.010	0.236	0.248	0.245	0.152	0.947	0.969	0.788	0.278	0.824	0.274	0.174
640	Maq22A_c03630	1374	73.4 	26.0 	30.0 	23.7 	12.0 	31.7 	35.5 	24.0 	31.9 	31.1 	31.3 	24.5 	33.5 	25.7 	32.4 	34.5 	23.2 	17.0 	28.8 	26.6 	26.4 	29.0 	29.8 	30.9 	23.0 	3.2 	12.6 	4.4 	4.7 	4.6 	5.9 	atoC	ATPase AAA		0.503	0.008	0.050	0.068	0.567	0.050	0.195	0.250	0.923	0.521	0.416	0.040	0.871	0.164	0.213
641	Maq22A_c03635	249	67.9 	33.1 	40.8 	34.5 	15.2 	25.8 	26.1 	20.4 	21.9 	16.0 	26.1 	22.3 	21.9 	22.5 	29.6 	22.8 	19.5 	16.8 	43.4 	36.1 	22.4 	19.4 	23.4 	25.0 	26.5 	4.1 	6.2 	3.0 	2.3 	4.0 	14.6 		hypothetical protein		0.085	0.497	0.523	0.531	0.608	0.320	0.350	0.282	0.240	0.998	0.950	0.867	0.951	0.873	0.915
642	Maq22A_c03640	1524	70.5 	6.4 	7.5 	5.9 	5.3 	5.0 	5.2 	3.3 	5.7 	3.6 	3.6 	7.0 	4.8 	5.1 	5.9 	5.4 	3.1 	4.8 	7.1 	6.6 	5.2 	4.2 	5.1 	5.5 	5.0 	0.8 	0.1 	1.3 	1.7 	0.4 	2.0 		ABC transporter ATP-binding protein		0.538	0.959	0.955	0.735	0.595	0.528	0.556	0.354	0.944	0.992	0.787	0.580	0.813	0.605	0.401
643	Maq22A_c03645	927	69.4 	4.0 	2.9 	2.4 	1.8 	3.8 	4.6 	1.0 	2.1 	0.6 	1.4 	0.9 	3.6 	3.1 	3.5 	2.0 	1.7 	4.7 	2.1 	3.1 	3.4 	1.3 	2.0 	2.9 	2.8 	0.8 	1.5 	0.7 	1.4 	0.8 	1.6 	livM	ABC transporter permease		0.562	0.203	0.910	0.681	0.703	0.069	0.516	0.869	0.848	0.279	0.098	0.106	0.622	0.642	0.978
644	Maq22A_c03650	876	68.0 	1.7 	3.9 	3.1 	3.6 	4.2 	5.5 	1.2 	1.9 	2.2 	3.0 	2.4 	3.2 	3.7 	2.6 	3.3 	4.3 	3.2 	4.4 	2.9 	4.4 	1.8 	2.9 	3.2 	4.0 	1.1 	1.0 	0.5 	0.4 	0.6 	0.7 	livH	ABC transporter permease		0.011	0.934	0.182	0.135	0.007	0.021	0.351	0.308	0.845	0.232	0.185	0.014	0.985	0.273	0.231
645	Maq22A_c03655	1266	65.6 	28.7 	32.3 	34.2 	40.9 	24.4 	36.9 	12.9 	21.5 	15.6 	17.2 	17.9 	17.7 	24.2 	28.0 	26.3 	22.6 	32.3 	26.8 	31.7 	34.1 	16.7 	17.6 	26.2 	27.2 	2.8 	8.6 	4.4 	0.3 	1.9 	4.8 	livK	ABC transporter substrate-binding protein		0.048	0.128	0.026	0.686	0.363	0.001	0.000	0.121	0.296	0.439	0.058	0.017	0.010	0.002	0.617
646	Maq22A_c03660	609	71.6 	13.1 	16.0 	19.5 	7.4 	9.1 	7.3 	3.8 	8.2 	10.4 	9.1 	8.4 	8.5 	9.8 	6.5 	5.6 	4.0 	7.1 	10.3 	16.2 	7.9 	7.5 	8.7 	7.3 	7.1 	3.2 	1.0 	3.4 	0.4 	2.2 	3.1 	leuD	3-isopropylmalate dehydratase		0.005	0.097	0.128	0.004	0.002	0.286	0.308	0.933	0.742	0.984	0.252	0.169	0.274	0.190	0.807
647	Maq22A_c03665	1407	72.7 	23.9 	31.7 	28.0 	15.6 	14.7 	16.6 	11.2 	12.7 	14.1 	16.7 	14.9 	12.5 	14.9 	14.3 	15.0 	7.0 	12.9 	10.7 	27.9 	15.6 	12.7 	14.7 	14.7 	10.2 	3.9 	1.0 	1.4 	2.1 	0.4 	3.0 	leuC	isopropylmalate isomerase		0.000	0.007	0.004	0.000	0.000	0.357	0.607	0.853	0.006	0.729	0.461	0.000	0.732	0.002	0.003
648	Maq22A_c03670	1395	74.3 	10.7 	10.9 	10.5 	7.3 	7.6 	9.7 	2.9 	7.1 	4.2 	5.4 	5.5 	4.7 	7.8 	6.6 	8.4 	3.4 	8.2 	11.9 	10.7 	8.2 	4.8 	5.2 	7.6 	7.8 	0.2 	1.3 	2.1 	0.4 	0.9 	4.3 	sdhA	3-ketosteroid dehydrogenase		0.477	0.042	0.026	0.538	0.439	0.186	0.117	0.926	0.946	0.744	0.158	0.213	0.099	0.135	0.872
649	Maq22A_c03675	612	70.1 	18.4 	20.8 	15.7 	10.0 	11.5 	18.5 	5.1 	7.4 	5.6 	7.4 	7.0 	10.1 	8.3 	12.5 	12.3 	7.6 	9.1 	11.6 	18.3 	13.4 	6.0 	8.2 	11.1 	9.5 	2.5 	4.5 	1.2 	1.7 	2.4 	2.0 	pncA	cysteine hydrolase		0.227	0.000	0.014	0.113	0.012	0.014	0.170	0.705	0.191	0.374	0.037	0.242	0.303	0.852	0.352
650	Maq22A_c03680	2067	72.7 	13.0 	15.6 	13.6 	7.3 	7.9 	7.6 	5.8 	7.8 	7.7 	10.2 	8.5 	9.0 	7.7 	10.8 	9.3 	6.1 	8.3 	8.8 	14.1 	7.6 	7.1 	9.2 	9.3 	7.7 	1.4 	0.3 	1.1 	0.9 	1.5 	1.5 	hyuA	hydantoin utilization protein A		0.000	0.033	0.273	0.093	0.001	0.028	0.004	0.006	0.338	0.400	0.627	0.220	0.685	0.047	0.082
651	Maq22A_c03685	1686	70.9 	24.0 	27.1 	23.7 	16.3 	14.9 	16.4 	11.6 	11.6 	9.1 	19.5 	15.4 	14.3 	15.8 	15.4 	15.5 	8.7 	12.5 	15.2 	25.0 	15.9 	10.8 	16.4 	15.6 	12.2 	1.9 	0.8 	1.4 	2.7 	0.2 	3.3 	hyuB	hydantoin utilization protein B		0.010	0.003	0.303	0.041	0.000	0.637	0.169	0.601	0.112	0.072	0.325	0.273	0.377	0.004	0.036
652	Maq22A_c03690	900	71.4 	18.1 	22.2 	18.7 	12.9 	9.4 	10.9 	6.0 	7.9 	8.4 	9.8 	7.6 	6.2 	9.1 	11.2 	9.6 	5.2 	7.1 	7.2 	19.7 	11.0 	7.4 	7.9 	9.9 	6.5 	2.2 	1.7 	1.2 	1.8 	1.1 	1.1 	prpB	carboxyvinyl-carboxyphosphonate phosphorylmutase		0.002	0.000	0.000	0.001	0.000	0.478	0.122	0.818	0.003	0.373	0.630	0.027	0.180	0.258	0.006
653	Maq22A_c03695	1395	74.3 	10.8 	16.2 	12.3 	8.5 	6.0 	10.0 	4.8 	6.1 	4.9 	5.1 	5.8 	6.3 	8.9 	6.6 	7.4 	3.5 	5.1 	10.5 	13.1 	8.2 	5.2 	5.8 	7.6 	6.4 	2.8 	2.0 	0.7 	0.6 	1.2 	3.7 	prpD	2-methylcitrate dehydratase		0.055	0.010	0.006	0.066	0.002	0.490	0.325	0.936	0.219	0.739	0.443	0.600	0.291	0.876	0.192
654	Maq22A_c03700	702	71.1 	8.0 	10.6 	11.6 	7.7 	7.0 	7.7 	8.4 	7.8 	5.1 	6.5 	6.1 	6.0 	8.0 	7.4 	7.4 	5.9 	7.0 	9.5 	10.1 	7.5 	7.1 	6.2 	7.6 	7.5 	1.8 	0.4 	1.8 	0.3 	0.4 	1.9 	livF	leucine/isoleucine/valine transporter ATP-binding subunit		0.458	0.384	0.368	0.820	0.780	0.120	0.805	0.618	0.660	0.107	0.290	0.272	0.493	0.527	0.957
655	Maq22A_c03705	747	71.2 	4.0 	6.7 	5.4 	3.0 	4.3 	3.7 	0.8 	2.3 	2.6 	5.2 	1.1 	3.0 	2.7 	3.3 	3.0 	3.0 	1.5 	5.2 	5.4 	3.7 	1.9 	3.1 	3.0 	3.2 	1.3 	0.6 	0.9 	2.0 	0.3 	1.9 	livG	branched-chain amino acid ABC transporter ATP-binding protein		0.380	0.033	0.452	0.217	0.294	0.202	0.966	0.722	0.854	0.223	0.354	0.278	0.713	0.834	0.866
656	Maq22A_c03710	984	73.0 	6.0 	4.4 	5.5 	5.1 	4.5 	5.7 	2.2 	3.2 	2.1 	4.0 	2.6 	3.4 	3.8 	3.8 	4.2 	2.1 	4.3 	5.3 	5.3 	5.1 	2.5 	3.3 	3.9 	3.9 	0.8 	0.6 	0.6 	0.7 	0.2 	1.6 	livM	ABC transporter permease		0.582	0.145	0.443	0.656	0.455	0.053	0.224	0.335	0.212	0.592	0.317	0.484	0.712	0.920	0.765
657	Maq22A_c03715	873	69.1 	9.3 	10.1 	11.6 	11.1 	12.8 	9.8 	3.3 	5.7 	4.2 	8.9 	6.4 	5.3 	9.9 	5.7 	8.3 	7.1 	8.8 	8.4 	10.3 	11.2 	4.4 	6.9 	8.0 	8.1 	1.1 	1.5 	1.2 	1.9 	2.1 	0.9 	livH	branched-chain amino acid ABC transporter/permease		0.131	0.036	0.462	0.843	0.877	0.001	0.041	0.096	0.191	0.243	0.063	0.029	0.585	0.394	0.732
658	Maq22A_c03720	1218	70.0 	19.4 	20.7 	19.8 	21.6 	17.6 	19.5 	9.4 	12.6 	10.8 	13.1 	16.1 	14.1 	13.1 	16.5 	15.0 	11.5 	16.7 	14.5 	20.0 	19.6 	10.9 	14.4 	14.9 	14.2 	0.6 	2.0 	1.6 	1.5 	1.7 	2.6 	livK	ABC transporter substrate-binding protein		0.154	0.195	0.754	0.610	0.432	0.009	0.121	0.060	0.033	0.398	0.435	0.614	0.889	0.699	0.784
659	Maq22A_c03725	819	75.3 	12.8 	12.6 	11.6 	15.5 	8.8 	10.9 	2.4 	4.4 	2.9 	5.2 	7.8 	5.3 	9.8 	8.4 	9.2 	3.4 	6.1 	7.4 	12.3 	11.7 	3.2 	6.1 	9.1 	5.6 	0.6 	3.4 	1.1 	1.5 	0.7 	2.0 	phnF	GntR family transcriptional regulator		0.463	0.000	0.021	0.641	0.001	0.000	0.004	0.241	0.000	0.055	0.000	0.150	0.062	0.546	0.007
660	Maq22A_c03735	435	70.6 	69.6 	66.9 	46.0 	6.0 	3.9 	6.4 	0.3 	0.3 	0.3 	0.0 	0.0 	0.6 	4.3 	5.7 	9.1 	3.6 	3.8 	5.5 	60.8 	5.4 	0.3 	0.2 	6.4 	4.3 	12.9 	1.4 	0.0 	0.4 	2.5 	1.0 	tadG	Flp pilus assembly protein TadG		0.000	0.000	0.000	0.000	0.000	0.000	0.000	0.330	0.569	0.567	0.000	0.000	0.000	0.000	0.129
661	Maq22A_c03740	1635	74.8 	23.1 	22.5 	20.0 	4.4 	2.9 	5.0 	0.4 	1.7 	0.6 	1.0 	1.3 	1.3 	2.9 	3.9 	5.3 	2.6 	3.9 	5.9 	21.9 	4.1 	0.9 	1.2 	4.0 	4.2 	1.7 	1.1 	0.7 	0.2 	1.2 	1.7 		predicted membrane protein		0.000	0.000	0.000	0.000	0.000	0.000	0.000	0.700	0.739	0.603	0.000	0.000	0.000	0.000	0.961
662	Maq22A_c03750	2448	74.0 	13.0 	14.0 	9.8 	2.6 	2.4 	1.7 	0.6 	1.3 	0.7 	0.4 	0.9 	0.6 	1.9 	2.3 	2.2 	1.9 	2.7 	3.1 	12.3 	2.2 	0.9 	0.6 	2.2 	2.5 	2.2 	0.5 	0.4 	0.2 	0.2 	0.6 		"putative diguanylate cyclase (GGDEF)/phosphodiesterase (EAL), with GAF and two PAS/PAC sensor domains"		0.000	0.000	0.000	0.000	0.000	0.002	0.000	0.860	0.303	0.125	0.001	0.000	0.000	0.000	0.395
663	Maq22A_c03755	813	75.8 	21.2 	25.8 	16.1 	19.6 	15.8 	17.8 	8.6 	18.0 	12.9 	12.4 	13.1 	14.8 	18.4 	23.0 	20.5 	10.4 	23.3 	30.8 	21.0 	17.7 	13.2 	13.4 	20.6 	21.5 	4.8 	1.9 	4.7 	1.2 	2.3 	10.3 		pentapeptide repeat-containing protein		0.936	0.895	0.442	0.169	0.185	0.959	0.493	0.150	0.165	0.529	0.142	0.156	0.044	0.049	0.965
664	Maq22A_c03760	216	76.4 	17.1 	11.3 	11.1 	7.1 	13.5 	17.2 	5.0 	7.9 	9.6 	7.5 	4.0 	10.4 	11.8 	11.0 	11.6 	4.5 	14.2 	18.0 	13.2 	12.6 	7.5 	7.3 	11.5 	12.2 	3.4 	5.1 	2.3 	3.2 	0.4 	7.0 		hypothetical protein		0.883	0.645	0.518	0.796	0.824	0.553	0.443	0.912	0.939	0.833	0.485	0.509	0.387	0.407	0.974
665	Maq22A_c03765	1551	73.6 	2.8 	4.2 	4.7 	2.2 	1.7 	0.7 	0.9 	1.6 	2.1 	1.0 	0.6 	0.9 	2.0 	2.2 	0.9 	0.9 	1.4 	2.2 	3.9 	1.5 	1.5 	0.8 	1.7 	1.5 	1.0 	0.7 	0.6 	0.3 	0.7 	0.6 	nhaP	sodium:proton antiporter		0.007	0.082	0.000	0.026	0.008	0.364	0.211	0.638	0.990	0.041	0.657	0.376	0.095	0.211	0.651
666	Maq22A_c03770	1209	69.6 	102.6 	142.6 	116.4 	126.5 	127.1 	134.5 	295.3 	217.6 	336.7 	292.3 	177.6 	189.1 	152.4 	201.1 	148.8 	119.6 	145.4 	198.4 	120.5 	129.4 	283.2 	219.7 	167.4 	154.5 	20.3 	4.4 	60.4 	63.2 	29.2 	40.2 	lldD	lactate dehydrogenase		0.179	0.000	0.000	0.001	0.004	0.000	0.000	0.049	0.132	0.008	0.000	0.000	0.046	0.014	0.646
667	Maq22A_c03775	264	68.2 	3305.0 	4737.1 	4414.1 	4752.1 	1635.4 	1385.6 	6587.9 	4480.9 	9060.0 	6673.4 	3161.6 	6356.5 	2289.1 	4706.8 	1211.8 	1522.4 	4669.4 	3252.4 	4152.0 	2591.1 	6709.6 	5397.2 	2735.9 	3148.1 	751.1 	1875.7 	2292.0 	1942.5 	1789.8 	1576.1 		hypothetical protein		0.383	0.004	0.100	0.617	0.872	0.000	0.012	0.710	0.477	0.218	0.001	0.002	0.032	0.071	0.734
668	Maq22A_c03780	141	66.7 	37.2 	71.0 	51.2 	25.6 	29.3 	15.8 	42.0 	24.9 	63.9 	62.3 	24.2 	19.8 	26.5 	20.6 	10.3 	8.3 	8.9 	29.1 	53.1 	23.6 	43.6 	35.5 	19.1 	15.4 	17.0 	7.0 	19.6 	23.4 	8.2 	11.8 		hypothetical protein		0.068	0.335	0.751	0.026	0.003	0.006	0.148	0.689	0.257	0.215	0.002	0.000	0.067	0.011	0.463
669	Maq22A_c03795	324	70.7 	25.7 	32.2 	28.3 	53.3 	37.8 	40.7 	14.2 	32.9 	33.7 	26.1 	23.7 	34.1 	28.8 	37.4 	32.7 	26.6 	51.6 	32.0 	28.7 	43.9 	26.9 	28.0 	33.0 	36.8 	3.2 	8.2 	11.1 	5.4 	4.3 	13.2 		hypothetical protein		0.001	0.032	0.102	0.029	0.004	0.224	0.128	0.223	0.605	0.710	0.989	0.484	0.697	0.301	0.487
670	Maq22A_c03810	1383	69.0 	354.0 	385.8 	381.2 	853.3 	793.0 	793.8 	437.5 	598.1 	468.4 	823.5 	869.0 	900.4 	711.0 	619.3 	679.3 	494.0 	575.4 	624.9 	373.7 	813.4 	501.3 	864.3 	669.9 	564.7 	17.2 	34.6 	85.2 	38.7 	46.6 	66.1 	aroG	phospho-2-dehydro-3-deoxyheptonate aldolase		0.000	0.000	0.000	0.000	0.000	0.013	0.002	0.100	0.000	0.000	0.401	0.163	0.000	0.000	0.025
671	Maq22A_c03815	159	73.0 	7.3 	3.4 	4.7 	3.4 	2.9 	3.5 	5.3 	3.6 	11.2 	4.1 	10.7 	6.2 	5.3 	5.2 	5.0 	3.1 	3.5 	4.1 	5.2 	3.3 	6.7 	7.0 	5.2 	3.5 	2.0 	0.3 	4.0 	3.4 	0.2 	0.5 		hypothetical protein		0.464	0.084	0.257	0.620	0.739	0.017	0.075	0.231	0.702	0.632	0.228	0.048	0.512	0.161	0.423
672	Maq22A_c03820	246	76.0 	11.8 	6.1 	15.9 	7.0 	5.0 	7.5 	16.2 	15.7 	18.6 	4.0 	8.7 	9.1 	9.7 	8.4 	8.1 	11.8 	19.3 	14.0 	11.3 	6.5 	16.8 	7.2 	8.7 	15.0 	5.0 	1.3 	1.6 	2.8 	0.8 	3.8 		AraC-type DNA-binding domain-containing proteins		0.152	0.000	0.766	0.911	0.024	0.000	0.329	0.199	0.000	0.001	0.000	0.157	0.847	0.025	0.022
673	Maq22A_c03825	1398	72.5 	52.7 	58.5 	55.0 	37.0 	37.9 	46.1 	29.4 	52.3 	45.9 	44.0 	31.5 	45.4 	44.6 	41.2 	43.8 	27.9 	48.2 	57.6 	55.4 	40.3 	42.5 	40.3 	43.2 	44.6 	2.9 	5.0 	11.8 	7.7 	1.8 	15.2 	lpd	glutathione reductase		0.100	0.061	0.988	0.907	0.993	0.001	0.121	0.130	0.102	0.072	0.048	0.065	0.924	0.981	0.901
674	Maq22A_c03830	1233	77.6 	14.2 	13.1 	13.4 	16.8 	22.0 	19.9 	11.9 	13.4 	10.5 	19.5 	17.3 	18.5 	19.8 	20.1 	22.2 	10.5 	16.3 	24.0 	13.6 	19.6 	12.0 	18.4 	20.7 	16.9 	0.6 	2.6 	1.4 	1.1 	1.3 	6.8 		O-antigen polymerase		0.000	0.010	0.000	0.000	0.002	0.222	0.495	0.264	0.494	0.068	0.021	0.589	0.714	0.186	0.074
675	Maq22A_c03840	534	69.3 	135.7 	162.7 	177.3 	162.3 	177.0 	185.6 	165.5 	220.1 	183.7 	177.9 	204.7 	244.1 	165.2 	162.3 	163.0 	114.3 	165.5 	196.1 	158.5 	175.0 	189.8 	208.9 	163.5 	158.6 	21.1 	11.8 	27.8 	33.3 	1.5 	41.3 		hypothetical protein		0.002	0.000	0.000	0.001	0.004	0.000	0.000	0.847	0.816	0.435	0.000	0.000	0.000	0.000	0.672
676	Maq22A_c03845	711	76.8 	24.8 	29.3 	37.5 	27.8 	36.0 	38.4 	33.8 	57.4 	39.3 	33.4 	31.8 	43.5 	49.5 	56.0 	52.1 	32.2 	66.5 	60.1 	30.5 	34.1 	43.5 	36.2 	52.5 	52.9 	6.4 	5.5 	12.4 	6.3 	3.3 	18.2 	rpiA	ribose 5-phosphate isomerase		0.052	0.000	0.000	0.000	0.000	0.000	0.097	0.000	0.000	0.022	0.818	0.782	0.037	0.042	0.962
677	Maq22A_c03850	537	67.4 	113.5 	136.3 	132.0 	71.9 	64.2 	73.6 	32.2 	62.7 	52.0 	65.4 	73.9 	75.5 	58.2 	53.7 	55.7 	42.3 	58.7 	59.5 	127.3 	69.9 	49.0 	71.6 	55.9 	53.5 	12.1 	5.0 	15.5 	5.4 	2.3 	9.7 		hypothetical protein		0.000	0.000	0.002	0.000	0.000	0.478	0.047	0.078	0.038	0.009	0.311	0.184	0.000	0.000	0.741
678	Maq22A_c03855	300	67.3 	90.5 	89.3 	91.8 	50.0 	65.4 	58.8 	42.7 	66.9 	42.4 	47.7 	52.7 	66.2 	49.9 	39.0 	38.4 	46.6 	45.1 	53.3 	90.5 	58.1 	50.6 	55.5 	42.4 	48.3 	1.3 	7.7 	14.1 	9.6 	6.4 	4.4 		hypothetical protein		0.022	0.355	0.225	0.000	0.006	0.188	0.368	0.088	0.637	0.737	0.003	0.077	0.013	0.183	0.222
679	Maq22A_c03860	429	74.4 	57.0 	52.4 	57.5 	24.0 	28.9 	30.7 	22.0 	38.3 	22.4 	32.6 	30.9 	41.4 	26.1 	27.8 	27.4 	21.5 	34.8 	36.2 	55.6 	27.9 	27.6 	35.0 	27.1 	30.8 	2.8 	3.5 	9.3 	5.6 	0.9 	8.1 		hypothetical protein		0.000	0.042	0.278	0.000	0.003	0.017	0.002	0.598	0.142	0.434	0.063	0.357	0.011	0.099	0.346
680	Maq22A_c03870	273	67.4 	1436.0 	2950.4 	2314.8 	533.7 	547.8 	490.8 	1782.2 	1642.3 	3088.9 	1093.1 	583.3 	561.4 	535.4 	960.0 	320.4 	643.9 	613.4 	666.7 	2233.7 	524.1 	2171.2 	745.9 	605.2 	641.3 	760.4 	29.6 	797.9 	300.8 	325.5 	26.7 		membrane protein		0.000	0.067	0.003	0.000	0.000	0.000	0.056	0.404	0.233	0.000	0.000	0.000	0.282	0.472	0.720
681	Maq22A_c03875	243	71.2 	467.1 	706.0 	592.1 	295.3 	215.6 	184.1 	415.5 	316.8 	578.9 	353.5 	238.9 	237.7 	199.3 	334.1 	137.2 	176.9 	220.9 	346.5 	588.4 	231.7 	437.0 	276.7 	223.5 	248.1 	119.5 	57.3 	132.4 	66.5 	100.6 	88.0 		hypothetical protein		0.001	0.345	0.057	0.002	0.006	0.000	0.159	0.858	0.557	0.005	0.000	0.000	0.218	0.409	0.683
682	Maq22A_c03880	639	71.4 	198.9 	240.3 	222.1 	92.4 	100.2 	113.6 	65.4 	89.9 	83.0 	90.1 	96.9 	99.6 	88.8 	86.1 	96.3 	47.2 	78.3 	108.5 	220.4 	102.1 	79.5 	95.5 	90.4 	78.0 	20.8 	10.7 	12.7 	4.9 	5.2 	30.6 	gst	glutathione S-transferase		0.000	0.000	0.000	0.000	0.000	0.475	0.363	0.704	0.025	0.826	0.276	0.003	0.204	0.002	0.063
683	Maq22A_c03885	258	77.5 	60.2 	137.9 	94.5 	15.4 	28.5 	22.3 	60.4 	35.6 	52.1 	54.2 	23.2 	34.7 	14.5 	28.1 	8.7 	10.5 	10.8 	18.4 	97.5 	22.1 	49.4 	37.4 	17.1 	13.2 	39.0 	6.5 	12.6 	15.7 	10.0 	4.5 		hypothetical protein		0.000	0.611	0.030	0.000	0.000	0.000	0.026	0.611	0.183	0.096	0.000	0.000	0.007	0.000	0.409
684	Maq22A_c03895	645	68.7 	21.1 	28.3 	30.1 	25.6 	21.4 	25.9 	21.0 	23.9 	25.7 	26.7 	28.5 	32.7 	22.1 	22.5 	20.1 	20.0 	25.3 	23.1 	26.5 	24.3 	23.5 	29.3 	21.6 	22.8 	4.8 	2.5 	2.4 	3.1 	1.3 	2.7 	acrR	TetR family transcriptional regulator		0.493	0.002	0.001	0.722	0.292	0.021	0.007	0.750	0.711	0.620	0.009	0.055	0.003	0.021	0.495
685	Maq22A_c03900	1182	72.2 	59.6 	68.9 	62.4 	52.9 	50.6 	55.1 	32.5 	49.4 	51.1 	72.7 	50.6 	64.6 	54.3 	63.2 	55.0 	27.4 	41.8 	57.0 	63.6 	52.9 	44.3 	62.6 	57.5 	42.1 	4.8 	2.3 	10.3 	11.2 	5.0 	14.8 	mhpC	3-oxoadipate enol-lactonase		0.774	0.314	0.004	0.169	0.057	0.200	0.002	0.099	0.109	0.066	0.722	0.004	0.133	0.000	0.001
686	Maq22A_c03905	1359	77.0 	14.9 	19.7 	17.4 	15.4 	14.8 	16.9 	11.2 	15.8 	12.6 	21.6 	17.3 	14.6 	20.4 	18.0 	21.8 	10.7 	12.8 	24.1 	17.3 	15.7 	13.2 	17.8 	20.1 	15.9 	2.4 	1.1 	2.3 	3.5 	1.9 	7.2 	purB	fumarate lyase		0.651	0.136	0.021	0.003	0.340	0.303	0.063	0.014	0.619	0.390	0.161	0.596	0.635	0.170	0.052
687	Maq22A_c03910	834	71.1 	108.3 	131.1 	122.3 	102.0 	122.2 	112.8 	124.8 	115.8 	144.9 	137.0 	142.8 	146.7 	121.0 	126.2 	121.7 	80.4 	120.9 	108.2 	120.6 	112.3 	128.5 	142.2 	123.0 	103.2 	11.5 	10.1 	14.9 	4.9 	2.8 	20.7 		3-keto-5-aminohexanoate cleavage protein		0.437	0.000	0.000	0.022	0.404	0.000	0.001	0.130	0.954	0.444	0.008	0.000	0.064	0.001	0.147
688	Maq22A_c03915	636	68.1 	124.6 	144.4 	136.3 	202.7 	171.3 	147.7 	81.3 	87.7 	89.0 	142.8 	188.6 	140.3 	141.9 	116.4 	149.0 	79.5 	98.0 	96.4 	135.1 	173.9 	86.0 	157.2 	135.7 	91.3 	10.0 	27.6 	4.1 	27.2 	17.1 	10.3 	pcaH	"protocatechuate 3,4-dioxygenase"		0.001	0.784	0.000	0.051	0.295	0.002	0.751	0.171	0.000	0.001	0.096	0.190	0.096	0.000	0.003
689	Maq22A_c03920	729	66.9 	90.1 	107.6 	95.2 	95.6 	99.0 	107.4 	74.4 	87.2 	81.7 	92.0 	97.8 	100.9 	79.3 	92.3 	97.3 	65.3 	93.0 	82.6 	97.6 	100.7 	81.1 	96.9 	89.6 	80.3 	9.0 	6.1 	6.4 	4.5 	9.3 	14.0 	pcaH	"protocatechuate 3,4-dioxygenase"		0.028	0.001	0.001	0.067	0.470	0.204	0.200	0.716	0.147	0.951	0.104	0.007	0.104	0.008	0.277
690	Maq22A_c03925	813	73.9 	16.5 	17.0 	13.7 	9.2 	10.7 	10.3 	3.3 	8.4 	5.3 	5.2 	1.6 	7.4 	6.7 	10.3 	9.1 	7.0 	10.5 	10.6 	15.7 	10.1 	5.6 	4.7 	8.7 	9.4 	1.8 	0.8 	2.6 	2.9 	1.9 	2.0 	iclR	IclR family transcriptional regulator		0.074	0.001	0.000	0.039	0.096	0.125	0.024	0.781	0.918	0.397	0.207	0.105	0.045	0.020	0.706
691	Maq22A_c03930	903	71.9 	35.0 	34.2 	37.2 	30.7 	31.6 	31.2 	22.7 	35.7 	25.4 	32.8 	22.7 	37.6 	27.3 	31.9 	31.5 	17.6 	25.2 	40.9 	35.5 	31.2 	27.9 	31.0 	30.2 	27.9 	1.5 	0.4 	6.8 	7.6 	2.6 	11.9 	rhaT	permeases of the drug/metabolite transporter (DMT) superfamily		0.835	0.067	0.128	0.519	0.772	0.109	0.190	0.667	0.623	0.825	0.240	0.038	0.368	0.077	0.359
692	Maq22A_c03935	1626	72.0 	66.3 	77.2 	86.5 	64.9 	58.4 	68.6 	67.2 	99.4 	85.2 	97.7 	90.6 	98.1 	73.8 	84.2 	75.1 	54.2 	82.8 	82.3 	76.7 	64.0 	83.9 	95.5 	77.7 	73.1 	10.1 	5.1 	16.1 	4.2 	5.7 	16.4 	pgm	phosphoglucomutase		0.732	0.000	0.000	0.000	0.004	0.000	0.000	0.000	0.001	0.668	0.000	0.000	0.000	0.000	0.387
693	Maq22A_c03940	2379	73.8 	10.6 	10.7 	10.0 	53.1 	48.2 	50.2 	18.1 	24.3 	21.3 	26.9 	21.4 	24.8 	52.9 	68.9 	54.8 	41.8 	58.3 	79.0 	10.4 	50.5 	21.2 	24.4 	58.9 	59.7 	0.4 	2.5 	3.1 	2.8 	8.7 	18.7 		diguanylate phosphodiesterase		0.000	0.000	0.000	0.000	0.000	0.000	0.000	0.010	0.009	0.818	0.000	0.000	0.000	0.000	0.971
694	Maq22A_c03945	534	75.7 	49.4 	55.2 	63.1 	58.7 	17.8 	17.4 	8.6 	21.9 	16.9 	25.0 	20.8 	21.5 	14.3 	23.3 	15.9 	9.6 	38.4 	29.5 	55.9 	31.3 	15.8 	22.4 	17.8 	25.8 	6.9 	23.8 	6.7 	2.3 	4.8 	14.7 	arp	ankyrin		0.155	0.005	0.041	0.002	0.049	0.162	0.518	0.100	0.582	0.467	0.808	0.397	0.332	0.916	0.274
695	Maq22A_c03950	1077	75.4 	28.2 	31.7 	29.8 	23.1 	16.5 	19.3 	12.9 	24.7 	18.8 	16.3 	15.9 	20.0 	18.8 	22.5 	20.3 	17.7 	30.4 	37.5 	29.9 	19.6 	18.8 	17.4 	20.5 	28.6 	1.7 	3.3 	5.9 	2.3 	1.9 	10.0 		membrane protein		0.024	0.931	0.080	0.232	0.124	0.036	0.760	0.299	0.000	0.103	0.283	0.115	0.516	0.002	0.007
696	Maq22A_c03955	342	72.8 	87.4 	93.4 	95.5 	51.5 	60.0 	70.5 	15.9 	50.7 	25.1 	40.9 	39.9 	29.8 	52.2 	50.6 	46.0 	29.5 	47.7 	75.8 	92.1 	60.7 	30.6 	36.9 	49.6 	51.0 	4.2 	9.5 	18.1 	6.1 	3.2 	23.3 		hypothetical protein		0.109	0.000	0.001	0.023	0.021	0.021	0.050	0.506	0.477	0.808	0.098	0.109	0.182	0.198	0.961
697	Maq22A_c03960	2118	70.5 	156.3 	183.8 	188.8 	151.3 	126.1 	135.2 	97.5 	138.5 	112.0 	132.4 	133.2 	155.8 	121.8 	116.2 	127.7 	78.1 	124.9 	116.7 	176.3 	137.5 	116.0 	140.5 	121.9 	106.6 	17.5 	12.8 	20.8 	13.3 	5.7 	25.0 		Fe-S oxidoreductase		0.204	0.464	0.250	0.067	0.000	0.046	0.017	0.576	0.017	0.670	0.011	0.000	0.003	0.000	0.066
698	Maq22A_c03965	1539	73.6 	27.0 	31.2 	28.1 	10.9 	12.2 	11.5 	8.9 	14.2 	12.7 	15.4 	12.2 	16.7 	11.8 	11.7 	14.1 	6.9 	12.5 	20.5 	28.8 	11.5 	11.9 	14.8 	12.5 	13.3 	2.2 	0.7 	2.8 	2.3 	1.4 	6.8 	hutH	histidine ammonia-lyase		0.000	0.001	0.012	0.000	0.000	0.015	0.004	0.238	0.208	0.602	0.207	0.242	0.083	0.100	0.931
699	Maq22A_c03970	825	73.1 	39.7 	42.0 	32.3 	21.0 	17.8 	26.8 	17.1 	25.3 	17.2 	28.0 	23.8 	23.1 	21.2 	20.5 	25.8 	14.2 	22.3 	26.2 	38.0 	21.9 	19.9 	25.0 	22.5 	20.9 	5.1 	4.5 	4.7 	2.7 	2.9 	6.1 	hutG	N-formylglutamate amidohydrolase		0.001	0.121	0.303	0.014	0.002	0.074	0.034	0.343	0.792	0.676	0.394	0.131	0.219	0.064	0.499
700	Maq22A_c03975	1962	69.6 	129.4 	133.7 	130.4 	160.1 	156.3 	171.3 	105.3 	145.6 	127.0 	147.9 	145.1 	161.2 	148.9 	144.4 	150.7 	133.2 	145.5 	129.3 	131.2 	162.6 	126.0 	151.4 	148.0 	136.0 	2.2 	7.8 	20.2 	8.6 	3.3 	8.4 	gyrB	DNA topoisomerase IV subunit B		0.000	0.000	0.000	0.000	0.001	0.510	0.381	0.902	0.511	0.824	0.434	0.189	0.318	0.127	0.593
701	Maq22A_c03980	204	75.0 	348.1 	627.4 	342.3 	58.0 	104.4 	101.0 	204.8 	265.6 	339.0 	229.7 	115.1 	130.9 	83.3 	113.8 	66.2 	60.4 	56.0 	104.8 	439.3 	87.8 	269.8 	158.6 	87.8 	73.7 	163.0 	25.8 	67.2 	62.1 	24.2 	27.0 		hypothetical protein		0.000	0.992	0.002	0.000	0.000	0.000	0.001	0.705	0.703	0.002	0.000	0.000	0.004	0.000	0.448
702	Maq22A_c03985	1821	70.8 	164.2 	331.3 	315.5 	58.9 	29.4 	29.5 	149.6 	139.8 	321.6 	189.8 	59.3 	58.6 	69.4 	120.0 	27.6 	37.5 	60.1 	100.1 	270.3 	39.3 	203.6 	102.6 	72.3 	65.9 	92.3 	17.0 	102.2 	75.5 	46.2 	31.7 	glgB	"1,4-alpha-glucan branching protein"		0.000	0.536	0.076	0.003	0.001	0.000	0.003	0.064	0.129	0.017	0.000	0.000	0.240	0.132	0.739
703	Maq22A_c03990	4947	73.7 	46.1 	58.8 	78.1 	70.4 	15.5 	15.8 	17.4 	29.1 	37.4 	30.3 	19.9 	38.4 	27.7 	53.8 	17.4 	20.8 	77.4 	62.9 	61.0 	33.9 	28.0 	29.5 	33.0 	53.7 	16.1 	31.6 	10.1 	9.2 	18.7 	29.4 	treY	bifunctional 4-alpha-glucanotransferase/malto-oligosyltrehalose synthase		0.238	0.381	0.249	0.298	0.838	0.762	0.980	0.890	0.166	0.781	0.868	0.280	0.910	0.175	0.213
704	Maq22A_c04000	3408	70.1 	159.1 	183.8 	180.3 	266.7 	43.1 	43.2 	68.9 	76.1 	90.4 	112.8 	78.7 	164.1 	60.1 	79.7 	49.7 	41.2 	230.9 	82.9 	174.4 	117.7 	78.5 	118.5 	63.2 	118.3 	13.4 	129.1 	11.0 	43.0 	15.2 	99.7 	amyA	alpha amylase catalytic region		0.595	0.482	0.849	0.085	0.690	0.864	0.733	0.233	0.895	0.609	0.307	0.762	0.125	0.835	0.185
705	Maq22A_c04005	3252	69.1 	195.6 	254.1 	250.5 	373.7 	107.4 	100.8 	197.7 	165.6 	218.3 	268.1 	197.8 	332.1 	116.0 	146.9 	104.2 	79.5 	312.9 	116.6 	233.4 	194.0 	193.9 	266.0 	122.4 	169.6 	32.8 	155.7 	26.6 	67.2 	22.1 	125.4 	amyA	alpha-amylase		0.941	0.312	0.169	0.207	0.777	0.278	0.147	0.236	0.835	0.715	0.023	0.196	0.008	0.097	0.328
706	Maq22A_c04010	2469	71.2 	243.1 	266.8 	262.4 	140.2 	86.5 	89.6 	99.2 	124.0 	125.1 	199.3 	142.0 	254.9 	98.1 	131.7 	86.2 	62.4 	132.8 	131.6 	257.4 	105.4 	116.1 	198.7 	105.3 	108.9 	12.6 	30.2 	14.6 	56.5 	23.6 	40.3 	glgB	glycogen branching protein		0.000	0.055	0.788	0.000	0.000	0.013	0.000	0.636	0.576	0.029	0.043	0.053	0.000	0.000	0.931
707	Maq22A_c04015	771	68.2 	183.8 	200.4 	196.6 	164.2 	135.7 	142.7 	75.7 	138.8 	106.9 	113.5 	111.9 	81.4 	118.8 	152.9 	123.2 	139.4 	140.3 	166.3 	193.6 	147.6 	107.1 	102.3 	131.6 	148.7 	8.7 	14.9 	31.6 	18.1 	18.5 	15.3 		precorrin-6B methylase 2		0.317	0.223	0.004	0.197	0.994	0.824	0.058	0.772	0.323	0.095	0.947	0.228	0.108	0.004	0.202
708	Maq22A_c04020	1200	72.5 	67.8 	78.6 	82.3 	42.0 	40.2 	47.9 	58.7 	57.2 	51.0 	47.2 	59.1 	55.5 	46.6 	44.0 	46.2 	49.0 	56.8 	49.7 	76.2 	43.4 	55.6 	53.9 	45.6 	51.8 	7.5 	4.0 	4.1 	6.1 	1.4 	4.3 		aspartate aminotransferase		0.001	0.138	0.741	0.025	0.356	0.000	0.004	0.282	0.017	0.078	0.000	0.017	0.065	0.572	0.189
709	Maq22A_c04025	297	67.7 	81.3 	90.7 	91.2 	85.8 	69.6 	83.1 	54.9 	74.4 	60.2 	81.1 	136.6 	113.0 	58.9 	44.7 	57.5 	36.6 	50.7 	51.6 	87.7 	79.5 	63.2 	110.2 	53.7 	46.3 	5.6 	8.7 	10.1 	27.8 	7.8 	8.4 	phnA	PhnA protein		0.589	0.214	0.000	0.026	0.001	0.485	0.000	0.007	0.000	0.001	0.001	0.000	0.000	0.000	0.303
710	Maq22A_c04030	888	70.8 	6.3 	7.8 	9.5 	6.6 	5.7 	4.8 	2.2 	3.4 	3.5 	11.4 	10.6 	12.0 	6.7 	9.2 	7.0 	5.5 	6.1 	8.3 	7.9 	5.7 	3.0 	11.3 	7.6 	6.6 	1.6 	0.9 	0.7 	0.7 	1.4 	1.5 	mmt1	cadmium transporter		0.436	0.009	0.000	0.135	0.608	0.066	0.000	0.028	0.214	0.000	0.000	0.003	0.006	0.000	0.354
711	Maq22A_c04035	207	78.3 	28.1 	37.9 	50.2 	17.9 	9.6 	16.1 	7.6 	10.4 	9.3 	9.4 	18.6 	14.9 	16.4 	17.0 	10.9 	1.9 	14.8 	5.2 	38.7 	14.6 	9.1 	14.3 	14.8 	7.3 	11.0 	4.4 	1.4 	4.6 	3.4 	6.7 		conserved hypothetical protein		0.002	0.000	0.012	0.005	0.000	0.566	0.728	0.755	0.041	0.380	0.380	0.147	0.954	0.024	0.019
712	Maq22A_c04040	1176	74.6 	12.9 	14.8 	14.7 	12.2 	9.8 	13.3 	4.5 	10.6 	8.8 	9.7 	14.9 	12.7 	10.5 	14.1 	13.1 	7.3 	12.4 	12.3 	14.1 	11.7 	8.0 	12.4 	12.6 	10.7 	1.1 	1.8 	3.1 	2.6 	1.8 	2.9 	queA	S-adenosylmethionine tRNA ribosyltransferase		0.822	0.350	0.227	0.308	0.736	0.483	0.165	0.223	0.911	0.045	0.059	0.560	0.788	0.140	0.189
713	Maq22A_c04045	1134	70.3 	32.3 	30.1 	32.4 	29.5 	28.2 	32.1 	21.2 	31.1 	21.6 	29.8 	41.4 	36.1 	27.9 	29.6 	38.0 	21.8 	29.6 	37.5 	31.6 	29.9 	24.6 	35.8 	31.8 	29.7 	1.3 	2.0 	5.6 	5.8 	5.4 	7.8 	tgt	queuine tRNA-ribosyltransferase		0.362	0.042	0.000	0.020	0.117	0.264	0.003	0.163	0.514	0.065	0.793	0.642	0.106	0.021	0.463
714	Maq22A_c04050	1077	75.6 	10.1 	10.3 	8.2 	10.4 	12.5 	15.9 	6.4 	13.2 	7.0 	11.5 	9.5 	10.9 	14.2 	12.5 	12.0 	7.7 	11.1 	16.2 	9.5 	12.9 	8.8 	10.6 	12.9 	11.7 	1.1 	2.7 	3.7 	1.0 	1.1 	4.3 		hypothetical protein		0.003	0.014	0.011	0.000	0.006	0.670	0.869	0.517	0.863	0.818	0.289	0.801	0.448	0.996	0.416
715	Maq22A_c04060	177	67.8 	9.9 	10.7 	6.8 	10.2 	12.1 	11.5 	15.7 	12.8 	8.3 	11.0 	9.6 	15.8 	7.7 	7.0 	13.5 	14.8 	11.8 	14.6 	9.1 	11.3 	12.3 	12.2 	9.4 	13.8 	2.1 	1.0 	3.7 	3.2 	3.5 	1.7 		hypothetical protein		0.228	0.005	0.038	0.395	0.014	0.115	0.341	0.735	0.215	0.615	0.058	0.732	0.209	0.849	0.118
716	Maq22A_c04065	675	36.7 	14.9 	13.6 	22.5 	49.9 	66.7 	47.3 	375.7 	182.4 	200.1 	93.5 	164.4 	155.6 	114.3 	73.1 	108.4 	419.7 	241.3 	103.6 	17.0 	54.7 	252.7 	137.9 	98.6 	254.9 	4.8 	10.5 	106.9 	38.6 	22.3 	158.4 		RelA/SpoT domain protein		0.000	0.000	0.000	0.000	0.000	0.000	0.002	0.055	0.000	0.012	0.000	0.595	0.246	0.047	0.002
717	Maq22A_c04075	261	65.9 	19.7 	21.3 	25.4 	18.7 	17.6 	14.2 	6.9 	16.9 	12.5 	5.0 	8.2 	14.5 	9.1 	11.5 	16.7 	13.8 	12.3 	12.4 	22.1 	16.8 	12.1 	9.2 	12.5 	12.8 	2.9 	2.3 	5.0 	4.8 	3.9 	0.8 		hypothetical protein		0.635	0.481	0.068	0.127	0.252	0.811	0.164	0.299	0.505	0.249	0.439	0.678	0.642	0.433	0.719
718	Maq22A_c04080	246	63.8 	15.4 	16.0 	15.9 	9.2 	10.0 	8.3 	3.4 	8.8 	4.8 	6.6 	6.9 	11.9 	6.9 	6.7 	8.6 	5.5 	10.2 	8.8 	15.7 	9.1 	5.7 	8.5 	7.4 	8.2 	0.3 	0.8 	2.8 	3.0 	1.0 	2.4 		hypothetical protein		0.080	0.020	0.352	0.022	0.064	0.508	0.553	0.583	0.884	0.243	0.897	0.611	0.281	0.476	0.695
719	Maq22A_c04085	495	74.9 	11.2 	11.2 	17.9 	5.8 	10.2 	10.5 	3.9 	7.8 	6.9 	11.8 	9.5 	4.5 	6.9 	8.4 	6.9 	4.9 	9.3 	14.0 	13.4 	8.9 	6.2 	8.6 	7.4 	9.4 	3.9 	2.6 	2.0 	3.7 	0.8 	4.5 		hypothetical protein		0.240	0.190	0.409	0.147	0.483	0.876	0.796	0.782	0.647	0.690	0.908	0.546	0.607	0.866	0.465
720	Maq22A_c04090	333	70.3 	33.5 	39.0 	40.2 	22.5 	13.8 	23.4 	23.2 	20.1 	29.3 	26.4 	10.3 	17.6 	11.7 	19.9 	13.1 	14.9 	22.6 	16.9 	37.6 	19.9 	24.2 	18.1 	14.9 	18.1 	3.6 	5.3 	4.7 	8.1 	4.4 	4.0 		hypothetical protein		0.016	0.811	0.056	0.001	0.021	0.010	0.760	0.366	0.947	0.037	0.001	0.013	0.252	0.810	0.336
721	Maq22A_c04095	162	69.1 	12.6 	6.7 	17.7 	7.8 	9.5 	16.0 	9.7 	9.8 	3.6 	2.0 	10.5 	6.0 	13.6 	9.6 	18.0 	21.6 	26.7 	2.7 	12.3 	11.1 	7.7 	6.2 	13.7 	17.0 	5.5 	4.4 	3.5 	4.3 	4.2 	12.6 		hypothetical protein		0.962	0.953	0.429	0.419	0.101	0.991	0.407	0.451	0.115	0.404	0.463	0.122	0.123	0.020	0.410
722	Maq22A_c04100	357	46.5 	69.8 	64.8 	57.8 	179.5 	157.1 	172.6 	412.3 	258.2 	245.9 	228.8 	385.1 	253.4 	289.9 	144.3 	271.7 	637.5 	396.0 	320.5 	64.1 	169.7 	305.5 	289.1 	235.3 	451.4 	6.1 	11.5 	92.8 	84.0 	79.3 	165.6 		hypothetical protein		0.000	0.000	0.000	0.000	0.000	0.000	0.013	0.135	0.000	0.307	0.044	0.488	0.323	0.086	0.007
723	Maq22A_c04105	759	42.4 	111.1 	105.9 	122.3 	282.8 	227.5 	250.1 	1028.0 	592.8 	608.8 	415.0 	649.1 	452.1 	523.9 	336.0 	561.3 	1200.5 	728.8 	404.8 	113.1 	253.5 	743.2 	505.4 	473.8 	778.0 	8.4 	27.8 	246.8 	125.8 	120.7 	400.2 		hypothetical protein		0.001	0.000	0.000	0.000	0.000	0.000	0.004	0.016	0.000	0.036	0.011	0.623	0.652	0.107	0.039
724	Maq22A_c04110	435	66.9 	47.1 	67.5 	84.8 	73.6 	66.9 	74.7 	12.8 	32.8 	20.4 	37.4 	42.2 	33.8 	53.9 	62.2 	54.7 	43.3 	55.5 	47.6 	66.4 	71.7 	22.0 	37.8 	57.0 	48.8 	18.9 	4.2 	10.1 	4.2 	4.6 	6.2 		conserved hypothetical protein		0.089	0.000	0.090	0.508	0.825	0.000	0.001	0.306	0.059	0.019	0.000	0.000	0.022	0.143	0.384
725	Maq22A_c04115	288	58.7 	197.4 	203.0 	269.1 	187.4 	87.2 	87.0 	129.1 	102.3 	138.5 	124.3 	112.7 	134.0 	98.5 	106.6 	85.4 	152.6 	203.8 	146.2 	223.2 	120.5 	123.3 	123.7 	96.8 	167.5 	39.9 	57.9 	18.8 	10.7 	10.7 	31.6 		hypothetical protein		0.030	0.668	0.181	0.004	0.931	0.083	0.424	0.498	0.038	0.363	0.016	0.733	0.143	0.212	0.006
726	Maq22A_c04125	342	69.9 	22.7 	30.5 	22.4 	21.9 	17.0 	21.2 	16.6 	18.2 	19.4 	20.0 	18.7 	25.4 	14.4 	14.9 	17.8 	15.9 	19.6 	13.9 	25.2 	20.0 	18.1 	21.4 	15.7 	16.4 	4.6 	2.6 	1.4 	3.5 	1.8 	2.9 		hypothetical protein		0.685	0.370	0.314	0.150	0.427	0.208	0.179	0.311	0.698	0.861	0.025	0.106	0.024	0.094	0.541
727	Maq22A_c04130	225	69.8 	9.1 	13.2 	14.7 	12.1 	8.9 	18.1 	4.3 	9.1 	9.9 	14.5 	7.6 	9.9 	9.8 	6.5 	11.8 	6.9 	12.4 	8.6 	12.3 	13.0 	7.7 	10.7 	9.3 	9.3 	2.9 	4.7 	3.0 	3.5 	2.7 	2.8 		hypothetical protein		0.392	0.999	0.536	0.878	1.000	0.420	0.886	0.329	0.414	0.555	0.885	1.000	0.461	0.551	0.883
728	Maq22A_c04135	1848	72.2 	12.8 	13.8 	14.4 	11.5 	13.4 	14.5 	11.0 	12.1 	11.4 	14.4 	8.1 	15.0 	12.0 	13.1 	12.4 	8.4 	14.5 	11.8 	13.7 	13.1 	11.5 	12.5 	12.5 	11.6 	0.8 	1.5 	0.6 	3.8 	0.6 	3.1 		hypothetical protein		0.395	0.017	0.077	0.246	0.553	0.128	0.339	0.760	0.804	0.625	0.224	0.079	0.505	0.236	0.582
729	Maq22A_c04140	1425	71.3 	4.6 	4.7 	5.4 	4.9 	3.5 	4.2 	1.4 	2.4 	2.1 	4.1 	1.5 	3.4 	3.8 	4.4 	4.5 	2.7 	4.8 	3.0 	4.9 	4.2 	2.0 	3.0 	4.3 	3.5 	0.4 	0.7 	0.5 	1.4 	0.4 	1.1 		portal protein		0.911	0.015	0.488	0.548	0.662	0.013	0.438	0.634	0.594	0.140	0.004	0.054	0.234	0.769	0.318
730	Maq22A_c04145	618	68.9 	7.1 	9.0 	11.4 	7.5 	5.7 	6.0 	3.3 	5.1 	4.5 	3.7 	6.2 	5.7 	5.2 	4.4 	6.6 	2.4 	3.8 	5.9 	9.2 	6.4 	4.3 	5.2 	5.4 	4.0 	2.2 	0.9 	0.9 	1.3 	1.1 	1.8 		hypothetical protein		0.368	0.172	0.258	0.145	0.004	0.624	0.733	0.579	0.044	0.916	0.961	0.139	0.879	0.140	0.143
731	Maq22A_c04150	282	40.4 	93.2 	117.1 	127.6 	86.5 	97.3 	85.6 	532.7 	371.4 	356.8 	154.6 	207.4 	187.9 	183.8 	125.7 	191.9 	410.7 	278.4 	101.8 	112.6 	89.8 	420.3 	183.3 	167.1 	263.6 	17.6 	6.5 	97.6 	26.7 	36.1 	155.0 		hypothetical protein		0.835	0.000	0.009	0.035	0.000	0.000	0.005	0.021	0.000	0.000	0.000	0.031	0.598	0.168	0.056
732	Maq22A_c04155	1800	67.4 	18.8 	20.6 	25.3 	28.5 	25.8 	23.0 	86.2 	64.4 	64.4 	38.3 	46.7 	46.2 	52.7 	33.3 	62.6 	73.1 	51.7 	18.8 	21.6 	25.8 	71.7 	43.8 	49.5 	47.9 	3.4 	2.7 	12.6 	4.7 	14.9 	27.3 		bacteriophage tail assembly protein		0.262	0.000	0.001	0.000	0.000	0.000	0.023	0.013	0.006	0.017	0.028	0.052	0.845	0.649	0.794
733	Maq22A_c04160	537	73.6 	1.1 	2.0 	1.1 	3.7 	2.9 	1.7 	0.4 	0.4 	1.9 	2.4 	0.8 	1.3 	1.3 	1.9 	1.5 	0.5 	1.0 	1.6 	1.4 	2.8 	0.9 	1.5 	1.6 	1.1 	0.5 	1.0 	0.9 	0.8 	0.3 	0.5 		"phage DNA packaging protein, Nu1 subunit of terminase"		0.017	0.947	0.409	0.360	0.867	0.029	0.180	0.154	0.015	0.463	0.419	0.822	0.979	0.340	0.297
734	Maq22A_c04165	354	64.4 	1.9 	3.8 	4.3 	3.6 	0.4 	3.1 	4.8 	4.8 	6.3 	4.6 	2.4 	4.3 	2.4 	2.3 	3.7 	3.8 	4.3 	3.7 	3.3 	2.4 	5.3 	3.8 	2.8 	3.9 	1.2 	1.7 	0.8 	1.2 	0.8 	0.3 		hypothetical protein		0.822	0.002	0.159	0.741	0.133	0.001	0.114	0.589	0.094	0.164	0.008	0.126	0.283	0.988	0.255
735	Maq22A_c04170	432	69.0 	7.9 	9.4 	6.6 	8.4 	7.4 	9.9 	1.1 	4.2 	2.4 	2.3 	3.0 	6.2 	3.1 	5.8 	5.2 	5.2 	4.2 	6.5 	8.0 	8.6 	2.6 	3.8 	4.7 	5.3 	1.4 	1.2 	1.5 	2.1 	1.4 	1.2 		hypothetical protein		0.332	0.013	0.277	0.265	0.528	0.001	0.059	0.044	0.124	0.242	0.165	0.070	0.920	0.611	0.648
736	Maq22A_c04175	450	72.2 	3.0 	2.4 	2.7 	2.0 	1.7 	2.9 	0.3 	3.0 	1.0 	2.9 	1.9 	0.6 	0.8 	2.1 	2.1 	2.6 	1.5 	2.9 	2.7 	2.2 	1.4 	1.8 	1.6 	2.3 	0.3 	0.6 	1.4 	1.1 	0.8 	0.7 		hypothetical protein		0.823	0.616	0.542	0.540	0.758	0.781	0.690	0.702	0.604	0.895	0.922	0.434	0.967	0.381	0.371
737	Maq22A_c04180	234	64.1 	1.2 	4.0 	0.6 	2.3 	1.3 	1.6 	0.5 	2.9 	1.9 	4.2 	5.5 	1.2 	0.7 	0.4 	0.0 	3.3 	6.0 	3.7 	2.0 	1.7 	1.8 	3.6 	0.4 	4.3 	1.8 	0.5 	1.2 	2.2 	0.4 	1.4 		hypothetical protein		0.858	0.510	0.203	0.125	0.023	0.634	0.277	0.091	0.039	0.537	0.032	0.119	0.007	0.375	0.000
738	Maq22A_c04185	657	44.9 	2.5 	2.3 	4.1 	6.5 	5.6 	5.1 	38.8 	24.0 	17.5 	8.4 	15.6 	10.4 	14.2 	7.9 	11.7 	34.8 	17.4 	9.9 	3.0 	5.7 	26.8 	11.5 	11.3 	20.7 	1.0 	0.7 	10.9 	3.7 	3.2 	12.8 		hypothetical protein		0.037	0.000	0.000	0.000	0.000	0.000	0.025	0.038	0.000	0.002	0.001	0.205	0.833	0.056	0.031
739	Maq22A_c04195	1200	68.9 	28.0 	32.8 	34.5 	16.0 	20.9 	24.1 	15.0 	27.8 	19.2 	19.0 	14.9 	17.1 	17.6 	18.8 	18.0 	21.4 	25.7 	25.4 	31.8 	20.3 	20.7 	17.0 	18.1 	24.2 	3.4 	4.1 	6.5 	2.0 	0.6 	2.4 		transposase		0.007	0.805	0.010	0.004	0.948	0.004	0.928	0.872	0.010	0.006	0.003	0.760	0.953	0.014	0.006
740	Maq22A_c04200	168	69.0 	65.3 	76.5 	77.9 	50.6 	43.8 	39.8 	15.1 	41.2 	16.7 	32.9 	25.4 	30.8 	29.3 	24.7 	22.8 	28.3 	31.5 	32.1 	73.2 	44.7 	24.3 	29.7 	25.6 	30.7 	6.9 	5.5 	14.6 	3.9 	3.3 	2.1 		integrase family protein		0.043	0.000	0.002	0.000	0.000	0.074	0.175	0.005	0.117	0.783	0.349	0.813	0.252	0.952	0.234
741	Maq22A_c04205	558	75.3 	124.5 	132.1 	117.9 	162.3 	150.2 	159.7 	52.4 	99.3 	71.0 	105.0 	139.3 	112.8 	133.1 	120.0 	136.3 	65.0 	98.7 	158.6 	124.8 	157.4 	74.2 	119.0 	129.8 	107.5 	7.1 	6.4 	23.7 	18.0 	8.6 	47.4 		hypothetical protein		0.001	0.547	0.035	0.017	0.627	0.000	0.248	0.333	0.004	0.008	0.003	0.282	0.831	0.106	0.060
742	Maq22A_c04210	927	70.1 	58.8 	70.8 	86.4 	70.2 	58.8 	60.5 	36.9 	64.0 	54.7 	65.6 	60.3 	74.7 	62.0 	59.2 	60.1 	37.9 	64.5 	58.7 	72.0 	63.2 	51.8 	66.9 	60.4 	53.7 	13.8 	6.1 	13.8 	7.3 	1.4 	14.0 	ccmA	multidrug ABC transporter ATP-binding protein		0.741	0.196	0.021	0.513	0.626	0.338	0.047	0.747	0.419	0.296	0.524	0.079	0.095	0.006	0.259
743	Maq22A_c04215	762	65.2 	57.2 	59.3 	63.8 	71.3 	54.7 	53.3 	46.9 	65.0 	58.2 	54.7 	53.8 	65.1 	44.8 	50.7 	51.6 	49.5 	62.9 	47.9 	60.1 	59.8 	56.7 	57.9 	49.0 	53.5 	3.4 	10.0 	9.1 	6.3 	3.7 	8.3 		sugar ABC transporter permease		0.179	0.000	0.024	0.766	0.182	0.030	0.335	0.301	0.999	0.261	0.001	0.031	0.051	0.337	0.304
744	Maq22A_c04220	1602	71.3 	23.3 	21.6 	25.6 	30.4 	21.3 	21.9 	14.0 	20.7 	20.4 	19.1 	21.6 	25.4 	21.0 	21.2 	24.0 	15.3 	23.3 	19.1 	23.5 	24.5 	18.4 	22.0 	22.1 	19.2 	2.0 	5.1 	3.8 	3.2 	1.7 	4.0 	ddpA	4-phytase		0.094	0.081	0.054	0.159	0.677	0.930	0.743	0.795	0.217	0.809	0.730	0.190	0.565	0.132	0.330
745	Maq22A_c04225	1386	74.9 	40.2 	45.8 	45.5 	15.1 	13.4 	15.5 	5.0 	8.0 	5.9 	9.9 	9.9 	11.5 	12.3 	14.9 	14.3 	8.2 	9.8 	23.1 	43.8 	14.7 	6.3 	10.4 	13.8 	13.7 	3.1 	1.1 	1.6 	0.9 	1.4 	8.2 	gatA	amidase		0.000	0.000	0.000	0.000	0.000	0.001	0.258	0.862	0.816	0.033	0.000	0.001	0.196	0.365	0.685
746	Maq22A_c04230	828	74.9 	46.9 	46.7 	44.5 	81.4 	68.1 	63.7 	14.7 	31.5 	28.0 	57.0 	55.7 	43.6 	86.2 	88.1 	71.4 	41.1 	56.1 	80.1 	46.0 	71.1 	24.7 	52.1 	81.9 	59.1 	1.3 	9.3 	8.8 	7.4 	9.1 	19.6 	tesA	lysophospholipase L1 and related esterases		0.000	0.180	0.002	0.000	0.000	0.000	0.182	0.080	0.343	0.000	0.000	0.000	0.003	0.677	0.007
747	Maq22A_c04240	726	71.1 	40.1 	44.5 	47.7 	25.6 	21.9 	31.2 	9.3 	19.7 	14.7 	18.8 	14.1 	17.0 	20.8 	21.6 	19.5 	16.0 	23.6 	21.7 	44.1 	26.3 	14.5 	16.6 	20.6 	20.5 	3.8 	4.7 	5.2 	2.4 	1.0 	3.9 	gntR	transcriptional regulator		0.000	0.000	0.000	0.000	0.000	0.015	0.024	0.180	0.202	0.957	0.265	0.248	0.283	0.266	0.958
748	Maq22A_c04245	1278	71.8 	17.5 	26.0 	22.3 	7.2 	7.6 	7.1 	3.4 	7.5 	6.7 	5.3 	5.0 	4.8 	4.4 	6.2 	5.0 	4.3 	6.7 	11.5 	21.9 	7.3 	5.9 	5.1 	5.2 	7.5 	4.3 	0.2 	2.2 	0.3 	0.9 	3.7 	dadA	FAD-dependent oxidoreductase		0.000	0.000	0.000	0.000	0.000	0.672	0.222	0.130	0.715	0.114	0.057	0.951	0.884	0.124	0.063
749	Maq22A_c04250	312	72.4 	10.9 	11.3 	12.1 	10.1 	10.3 	8.9 	3.1 	4.0 	2.4 	7.3 	12.3 	7.6 	3.8 	6.0 	9.3 	5.6 	8.5 	13.8 	11.4 	9.8 	3.2 	9.1 	6.4 	9.3 	0.6 	0.8 	0.8 	2.8 	2.8 	4.2 		beta-lactamase		0.963	0.003	0.998	0.157	0.937	0.003	0.971	0.154	0.904	0.007	0.108	0.005	0.214	0.944	0.200
750	Maq22A_c04255	1341	73.8 	2.7 	2.8 	2.8 	2.7 	2.4 	2.4 	1.2 	2.8 	2.3 	1.9 	3.5 	1.7 	3.2 	2.6 	1.7 	1.5 	3.1 	4.7 	2.8 	2.5 	2.1 	2.4 	2.5 	3.1 	0.0 	0.2 	0.8 	1.0 	0.7 	1.6 		ABC transporter substrate-binding protein		0.837	0.496	0.856	0.659	0.211	0.639	0.998	0.817	0.306	0.671	0.810	0.593	0.833	0.357	0.429
751	Maq22A_c04260	1314	69.9 	4.8 	5.1 	4.0 	3.4 	3.3 	3.1 	0.9 	1.8 	1.0 	2.5 	2.3 	2.2 	2.1 	2.8 	3.1 	2.1 	1.7 	3.3 	4.7 	3.3 	1.2 	2.3 	2.7 	2.4 	0.6 	0.2 	0.5 	0.1 	0.5 	0.8 	citM	citrate transporter		0.271	0.000	0.057	0.080	0.021	0.004	0.342	0.517	0.226	0.087	0.021	0.084	0.703	0.896	0.568
752	Maq22A_c04265	909	74.7 	12.9 	16.2 	13.7 	9.7 	9.8 	9.0 	4.5 	7.4 	6.8 	8.9 	6.1 	7.7 	7.9 	8.8 	5.8 	6.1 	9.2 	10.5 	14.3 	9.5 	6.2 	7.6 	7.5 	8.6 	1.7 	0.4 	1.5 	1.4 	1.5 	2.2 	lysR	LysR family transcriptional regulator		0.062	0.008	0.037	0.003	0.038	0.389	0.639	0.267	0.809	0.761	0.829	0.541	0.611	0.802	0.396
753	Maq22A_c04270	1089	73.3 	18.4 	25.8 	17.1 	11.1 	10.1 	12.3 	10.1 	13.1 	15.1 	11.1 	11.4 	12.8 	9.7 	12.7 	11.2 	11.8 	14.5 	13.5 	20.4 	11.2 	12.8 	11.8 	11.2 	13.3 	4.7 	1.1 	2.5 	1.0 	1.5 	1.3 	splB	radical SAM protein		0.001	0.984	0.095	0.006	0.208	0.001	0.146	0.501	0.033	0.108	0.008	0.231	0.404	0.612	0.145
754	Maq22A_c04275	264	67.8 	657.4 	786.2 	864.2 	875.1 	651.7 	632.0 	381.5 	639.8 	558.0 	628.6 	724.5 	579.0 	615.4 	551.0 	520.7 	475.9 	561.4 	567.6 	769.3 	719.6 	526.4 	644.0 	562.4 	534.9 	104.4 	135.0 	132.0 	74.0 	48.4 	51.3 		hypothetical protein		0.396	0.469	0.252	0.515	0.367	0.903	0.759	0.135	0.081	0.669	0.171	0.106	0.075	0.042	0.802
755	Maq22A_c04280	453	76.4 	31.9 	35.5 	34.6 	28.9 	26.4 	28.7 	15.5 	28.0 	19.6 	35.2 	23.6 	32.1 	26.3 	38.0 	24.8 	19.3 	34.8 	35.3 	34.0 	28.0 	21.0 	30.3 	29.7 	29.8 	1.9 	1.4 	6.4 	6.0 	7.2 	9.1 		predicted secreted protein		0.787	0.874	0.150	0.387	0.479	0.917	0.098	0.267	0.339	0.127	0.327	0.406	0.527	0.446	0.884
756	Maq22A_c04285	465	75.3 	60.5 	68.1 	63.4 	55.6 	47.4 	43.5 	19.7 	40.0 	27.0 	37.8 	38.6 	44.8 	43.5 	37.9 	42.7 	22.7 	51.6 	51.1 	64.0 	48.8 	28.9 	40.4 	41.4 	41.8 	3.8 	6.2 	10.3 	3.8 	3.0 	16.5 		NUDIX hydrolase		0.405	0.009	0.286	0.114	0.094	0.076	0.772	0.459	0.401	0.169	0.296	0.348	0.688	0.620	0.918
757	Maq22A_c04290	1008	80.0 	53.4 	61.6 	58.8 	59.4 	40.4 	38.5 	15.7 	28.0 	19.2 	32.9 	39.0 	43.6 	43.0 	38.2 	36.1 	15.6 	32.9 	40.9 	57.9 	46.1 	21.0 	38.5 	39.1 	29.8 	4.2 	11.5 	6.3 	5.3 	3.5 	12.9 		hypothetical protein		0.644	0.000	0.493	0.272	0.001	0.001	0.813	0.526	0.006	0.002	0.006	0.506	0.706	0.015	0.035
758	Maq22A_c04295	723	71.4 	355.3 	416.2 	402.4 	193.5 	133.5 	165.3 	105.1 	201.0 	165.5 	145.8 	139.9 	159.8 	134.0 	142.7 	137.8 	100.6 	199.4 	204.3 	391.3 	164.1 	157.2 	148.5 	138.2 	168.1 	31.9 	30.0 	48.5 	10.2 	4.4 	58.5 	fabG	dehydrogenases with different specificities		0.000	0.000	0.000	0.000	0.000	0.019	0.635	0.401	0.411	0.070	0.002	0.130	0.195	0.741	0.097
759	Maq22A_c04300	609	70.0 	221.1 	284.6 	259.7 	142.2 	130.3 	138.4 	94.6 	152.1 	126.7 	133.1 	150.7 	152.5 	140.4 	159.8 	161.6 	92.5 	138.5 	154.9 	255.1 	137.0 	124.4 	145.4 	154.0 	128.7 	32.0 	6.1 	28.8 	10.7 	11.8 	32.3 	pdxH	pyridoxamine 5'-phosphate oxidase		0.000	0.000	0.000	0.000	0.000	0.001	0.002	0.002	0.833	0.992	0.896	0.002	0.893	0.004	0.003
760	Maq22A_c04305	480	71.5 	198.7 	238.8 	214.1 	543.6 	428.4 	398.3 	155.0 	221.1 	204.1 	290.8 	242.8 	162.0 	303.1 	243.2 	325.5 	219.1 	163.5 	153.8 	217.2 	456.8 	193.4 	231.9 	290.6 	178.8 	20.2 	76.7 	34.3 	65.1 	42.6 	35.2 		surface antigen		0.000	0.057	0.045	0.004	0.549	0.003	0.005	0.045	0.000	0.906	0.339	0.194	0.405	0.158	0.024
761	Maq22A_c04310	933	73.8 	139.6 	157.3 	157.6 	167.1 	168.3 	171.7 	90.6 	124.3 	103.1 	125.6 	144.1 	152.3 	131.3 	127.2 	141.2 	106.7 	102.5 	107.6 	151.5 	169.0 	106.0 	140.7 	133.3 	105.6 	10.3 	2.4 	17.0 	13.7 	7.2 	2.7 	cbpA	molecular chaperone DnaJ		0.005	0.231	0.016	0.244	0.378	0.108	0.726	0.098	0.000	0.222	0.969	0.039	0.206	0.001	0.042
762	Maq22A_c04315	843	67.9 	498.9 	552.1 	587.0 	504.8 	440.2 	458.6 	338.6 	490.2 	376.9 	477.5 	487.7 	534.3 	435.0 	395.5 	446.7 	294.9 	410.2 	376.5 	546.0 	467.9 	401.9 	499.8 	425.7 	360.5 	44.4 	33.3 	78.8 	30.3 	26.8 	59.3 	fabI	enoyl-ACP reductase		0.969	0.022	0.002	0.883	0.022	0.025	0.002	0.853	0.020	0.421	0.015	0.000	0.001	0.000	0.033
763	Maq22A_c04320	1206	69.7 	174.5 	199.5 	202.0 	102.2 	94.5 	105.0 	63.9 	107.9 	77.2 	91.2 	99.1 	113.6 	88.6 	87.0 	89.0 	56.3 	90.1 	98.5 	192.0 	100.5 	83.0 	101.3 	88.2 	81.6 	15.2 	5.4 	22.6 	11.4 	1.1 	22.3 	pfkA	pyrophosphate-fructose-6-phosphate1-phosphotransferase		0.000	0.000	0.000	0.000	0.000	0.093	0.017	0.456	0.045	0.444	0.016	0.000	0.002	0.000	0.206
764	Maq22A_c04325	249	72.3 	171.8 	172.3 	241.8 	63.2 	72.0 	73.8 	20.4 	44.2 	34.4 	28.8 	24.0 	34.8 	65.5 	46.6 	53.7 	43.6 	53.8 	67.6 	195.3 	69.6 	33.0 	29.2 	55.3 	55.0 	40.3 	5.7 	12.0 	5.4 	9.5 	12.0 		hypothetical protein		0.000	0.000	0.000	0.000	0.000	0.003	0.000	0.288	0.313	0.208	0.053	0.049	0.002	0.002	0.964
765	Maq22A_c04330	906	75.7 	9.6 	7.9 	8.1 	12.0 	12.7 	8.6 	2.3 	8.1 	6.2 	6.1 	5.7 	4.9 	9.9 	10.3 	8.8 	11.7 	13.4 	12.2 	8.6 	11.1 	5.5 	5.6 	9.7 	12.4 	0.9 	2.2 	3.0 	0.6 	0.8 	0.9 	mltE	lytic transglycosylase		0.023	0.943	0.479	0.059	0.000	0.025	0.007	0.711	0.224	0.534	0.060	0.001	0.018	0.000	0.114
766	Maq22A_c04335	882	75.6 	31.7 	39.3 	44.0 	28.5 	21.0 	19.6 	8.6 	18.8 	18.6 	17.7 	14.0 	20.5 	17.9 	27.3 	16.2 	18.5 	33.7 	43.8 	38.3 	23.0 	15.3 	17.4 	20.5 	32.0 	6.2 	4.8 	5.8 	3.2 	6.0 	12.8 	smtA	SAM-dependent methyltransferase		0.049	0.008	0.011	0.028	0.848	0.480	0.512	0.818	0.032	0.980	0.633	0.005	0.663	0.007	0.018
767	Maq22A_c04340	354	68.1 	144.4 	170.8 	191.3 	159.1 	87.0 	102.8 	112.9 	128.4 	123.1 	129.6 	94.1 	162.0 	100.3 	96.1 	102.8 	71.0 	143.0 	143.3 	168.9 	116.3 	121.5 	128.5 	99.7 	119.1 	23.5 	37.9 	7.9 	34.0 	3.4 	41.7 		hypothetical protein		0.188	0.328	0.785	0.073	0.428	0.023	0.120	0.636	0.603	0.495	0.006	0.079	0.044	0.297	0.321
768	Maq22A_c04345	2193	72.6 	40.9 	41.7 	36.6 	34.1 	43.7 	46.4 	26.8 	39.3 	26.6 	26.4 	36.6 	46.6 	32.5 	34.0 	40.2 	39.1 	38.9 	46.6 	39.7 	41.4 	30.9 	36.5 	35.6 	41.5 	2.7 	6.4 	7.3 	10.1 	4.0 	4.4 	mrcB	penicillin-binding protein		0.146	0.110	0.100	0.346	0.021	0.882	0.830	0.610	0.396	0.945	0.511	0.485	0.474	0.536	0.175
769	Maq22A_c04350	846	75.5 	19.0 	32.3 	21.3 	15.8 	13.8 	11.2 	7.6 	7.2 	11.4 	15.4 	12.6 	8.3 	9.6 	9.9 	8.8 	7.5 	9.1 	9.4 	24.2 	13.6 	8.7 	12.1 	9.4 	8.7 	7.1 	2.3 	2.3 	3.6 	0.6 	1.1 	guaA	glutamine amidotransferase		0.028	0.004	0.033	0.000	0.000	0.489	0.945	0.127	0.065	0.559	0.416	0.256	0.171	0.094	0.741
770	Maq22A_c04355	1461	77.5 	6.2 	6.0 	6.2 	12.8 	10.5 	10.9 	6.4 	7.5 	6.9 	9.6 	11.4 	8.8 	11.7 	13.6 	14.9 	11.0 	15.1 	17.0 	6.1 	11.4 	7.0 	9.9 	13.4 	14.4 	0.1 	1.2 	0.5 	1.3 	1.6 	3.0 		chemotaxis protein		0.000	0.000	0.000	0.000	0.000	0.115	0.793	0.034	0.007	0.241	0.000	0.000	0.031	0.007	0.546
771	Maq22A_c04360	327	77.1 	0.6 	1.2 	1.4 	8.6 	7.5 	4.0 	1.8 	2.1 	1.8 	2.0 	6.5 	3.8 	4.2 	5.7 	6.9 	5.6 	5.5 	7.9 	1.1 	6.7 	1.9 	4.1 	5.6 	6.4 	0.4 	2.4 	0.1 	2.3 	1.4 	1.3 		hypothetical protein		0.000	0.020	0.000	0.000	0.000	0.003	0.162	0.625	0.993	0.175	0.013	0.004	0.336	0.169	0.637
772	Maq22A_c04365	1140	71.4 	22.0 	21.7 	22.4 	34.1 	31.3 	33.0 	15.5 	26.6 	26.8 	30.8 	30.7 	22.8 	34.1 	42.7 	35.3 	43.8 	51.4 	45.8 	22.1 	32.8 	22.9 	28.1 	37.4 	47.0 	0.4 	1.4 	6.5 	4.6 	4.6 	3.9 		acyltransferase		0.000	0.000	0.000	0.000	0.000	0.641	0.862	0.088	0.000	0.785	0.031	0.000	0.072	0.000	0.034
773	Maq22A_c04370	375	73.9 	54.3 	57.0 	66.2 	25.3 	33.5 	27.2 	15.8 	24.5 	17.3 	21.7 	28.5 	21.6 	24.5 	21.8 	20.1 	12.7 	19.0 	23.0 	59.2 	28.7 	19.2 	23.9 	22.1 	18.2 	6.2 	4.3 	4.6 	3.9 	2.2 	5.2 	mcrA	restriction endonuclease		0.000	0.000	0.000	0.000	0.000	0.543	0.690	0.201	0.009	0.878	0.523	0.051	0.457	0.050	0.175
774	Maq22A_c04380	1905	69.1 	2422.6 	2818.0 	2981.8 	934.9 	949.2 	1026.0 	1039.0 	1140.4 	1207.2 	920.0 	871.6 	898.7 	806.4 	726.2 	803.7 	633.3 	769.9 	840.7 	2740.8 	970.0 	1128.9 	896.8 	778.8 	748.0 	287.5 	49.0 	84.7 	24.3 	45.5 	105.4 	thiC	phosphomethylpyrimidine synthase		0.000	0.000	0.000	0.000	0.000	0.000	0.386	0.104	0.052	0.000	0.000	0.000	0.013	0.005	0.754
775	Maq22A_c04385	2718	74.7 	57.6 	73.8 	64.7 	27.5 	31.6 	35.0 	25.4 	39.0 	35.0 	26.6 	29.7 	33.3 	28.7 	26.6 	30.8 	21.2 	29.1 	38.8 	65.4 	31.4 	33.1 	29.9 	28.7 	29.7 	8.1 	3.7 	7.0 	3.4 	2.1 	8.9 	fhlA	multi-sensor signal transduction histidine kinase		0.000	0.008	0.000	0.000	0.000	0.000	0.203	0.971	0.783	0.003	0.000	0.000	0.191	0.315	0.755
776	Maq22A_c04395	435	65.7 	194.5 	226.1 	243.2 	173.9 	168.7 	181.3 	128.5 	188.2 	151.8 	156.3 	180.6 	216.0 	161.7 	173.0 	172.8 	138.0 	164.8 	158.3 	221.3 	174.7 	156.2 	184.3 	169.2 	153.7 	24.7 	6.3 	30.0 	30.0 	6.4 	13.9 	cheY	chemotaxis protein CheY		0.346	0.150	0.123	0.740	0.248	0.019	0.015	0.546	0.829	0.880	0.080	0.011	0.066	0.009	0.415
777	Maq22A_c04400	1038	72.9 	99.3 	105.5 	101.6 	149.2 	128.4 	146.6 	33.9 	69.1 	42.0 	77.7 	104.1 	89.6 	116.7 	113.9 	117.0 	58.3 	85.3 	147.7 	102.1 	141.4 	48.3 	90.5 	115.9 	97.1 	3.1 	11.3 	18.5 	13.2 	1.7 	45.8 		chemotaxis protein CheY		0.000	0.017	0.158	0.004	0.216	0.000	0.019	0.353	0.010	0.000	0.000	0.000	0.154	0.849	0.100
778	Maq22A_c04410	336	74.1 	46.8 	55.2 	41.2 	50.0 	36.5 	55.8 	9.3 	13.5 	16.7 	15.5 	11.4 	15.8 	63.7 	67.6 	53.6 	51.1 	72.2 	93.2 	47.7 	47.4 	13.2 	14.2 	61.6 	72.2 	7.0 	9.9 	3.7 	2.4 	7.2 	21.0 		hypothetical protein		0.263	0.000	0.000	0.000	0.000	0.000	0.000	0.006	0.000	0.894	0.000	0.000	0.000	0.000	0.236
779	Maq22A_c04415	1656	74.3 	21.4 	38.0 	39.9 	22.3 	16.7 	18.8 	12.4 	20.1 	41.5 	31.0 	13.9 	15.7 	24.9 	41.8 	15.3 	12.8 	19.4 	34.9 	33.1 	19.3 	24.7 	20.2 	27.4 	22.4 	10.2 	2.8 	15.1 	9.4 	13.4 	11.4 	ssl2	helicase		0.205	0.538	0.564	0.843	0.548	0.060	0.496	0.143	0.505	0.235	0.676	0.224	0.439	0.985	0.425
780	Maq22A_c04420	849	67.8 	277.5 	626.1 	523.1 	244.1 	190.2 	157.2 	457.6 	316.7 	851.1 	806.1 	272.1 	270.1 	254.6 	481.6 	132.0 	110.3 	121.5 	201.9 	475.6 	197.2 	541.8 	449.4 	289.4 	144.6 	179.1 	43.9 	276.9 	308.9 	177.4 	50.0 		transglutaminase		0.040	0.054	0.418	0.471	0.006	0.000	0.004	0.181	0.497	0.263	0.008	0.000	0.126	0.000	0.044
781	Maq22A_c04425	1335	70.5 	66.7 	77.2 	79.0 	54.0 	45.8 	55.9 	36.6 	57.2 	48.8 	15.8 	22.1 	15.3 	39.5 	30.9 	49.4 	29.2 	43.0 	71.6 	74.3 	51.9 	47.6 	17.7 	39.9 	48.0 	6.7 	5.4 	10.4 	3.8 	9.2 	21.6 	mntH	manganese transporter		0.141	0.903	0.000	0.006	0.101	0.113	0.000	0.200	0.866	0.000	0.004	0.080	0.000	0.000	0.266
782	Maq22A_c04430	489	75.1 	8.3 	7.2 	6.2 	9.1 	4.1 	9.9 	4.4 	3.9 	3.6 	3.3 	7.0 	3.7 	6.3 	5.1 	7.8 	2.0 	4.8 	4.0 	7.2 	7.7 	4.0 	4.7 	6.4 	3.6 	1.1 	3.1 	0.4 	2.0 	1.4 	1.5 	cumB	CMP deaminase		0.407	0.628	0.444	0.709	0.070	0.207	0.140	0.658	0.010	0.757	0.408	0.202	0.282	0.378	0.033
783	Maq22A_c04440	561	76.3 	24.7 	26.8 	32.5 	41.7 	43.4 	41.0 	19.4 	35.0 	30.8 	46.4 	52.5 	45.6 	48.2 	53.8 	59.2 	31.3 	37.3 	61.6 	28.0 	42.1 	28.4 	48.2 	53.7 	43.4 	4.0 	1.2 	8.1 	3.8 	5.5 	16.0 		DNA methyltransferase		0.000	0.000	0.000	0.000	0.000	0.421	0.027	0.004	0.422	0.003	0.000	0.113	0.642	0.149	0.042
784	Maq22A_c04445	813	75.9 	7.8 	8.3 	10.0 	7.4 	8.9 	12.1 	10.2 	13.7 	10.5 	10.0 	4.2 	11.5 	8.6 	10.2 	9.0 	7.3 	10.6 	14.6 	8.7 	9.5 	11.5 	8.6 	9.2 	10.8 	1.2 	2.4 	1.9 	3.9 	0.9 	3.7 		peptidase S1		0.184	0.000	0.041	0.063	0.007	0.001	0.415	0.600	0.183	0.030	0.006	0.052	0.736	0.687	0.419
785	Maq22A_c04450	684	72.7 	338.1 	785.3 	543.0 	42.4 	64.1 	43.4 	350.5 	191.9 	586.1 	574.2 	144.8 	105.3 	59.9 	104.4 	35.0 	20.4 	21.0 	60.3 	555.5 	50.0 	376.2 	274.8 	66.4 	33.9 	223.9 	12.2 	198.3 	260.1 	35.2 	22.9 		hypothetical protein		0.000	0.742	0.406	0.000	0.000	0.000	0.000	0.474	0.503	0.246	0.000	0.000	0.001	0.000	0.165
786	Maq22A_c04455	468	72.4 	62.8 	107.0 	101.6 	40.6 	52.1 	50.0 	52.9 	55.7 	96.3 	60.5 	37.4 	37.7 	43.9 	57.8 	42.4 	56.8 	67.6 	73.8 	90.5 	47.5 	68.3 	45.2 	48.1 	66.1 	24.1 	6.1 	24.3 	13.3 	8.5 	8.6 		hypothetical protein		0.010	0.250	0.049	0.040	0.794	0.000	0.608	0.612	0.022	0.002	0.001	0.161	0.983	0.088	0.075
787	Maq22A_c04460	318	70.4 	676.9 	802.4 	845.3 	355.6 	305.9 	325.7 	136.0 	217.5 	201.7 	219.0 	216.2 	222.1 	226.1 	255.9 	247.6 	219.3 	301.2 	315.7 	774.9 	329.1 	185.0 	219.1 	243.2 	278.8 	87.5 	25.0 	43.2 	3.0 	15.4 	52.0 		hypothetical protein		0.000	0.000	0.000	0.000	0.000	0.000	0.001	0.002	0.264	0.857	0.466	0.006	0.611	0.016	0.043
788	Maq22A_c04465	366	68.0 	630.8 	662.1 	541.5 	786.1 	969.5 	894.5 	358.7 	522.5 	529.7 	463.2 	330.1 	345.8 	544.2 	565.1 	593.9 	684.4 	594.7 	509.7 	611.5 	883.4 	470.3 	379.7 	567.7 	596.2 	62.6 	92.2 	96.7 	72.7 	25.0 	87.4 	flaF	flagellar protein FlaF		0.001	0.191	0.279	0.296	0.083	0.038	0.000	0.019	0.099	0.018	0.793	0.672	0.034	0.005	0.493
789	Maq22A_c04470	252	71.0 	198.3 	403.8 	309.4 	87.9 	96.1 	92.1 	134.2 	120.1 	351.2 	209.2 	81.3 	41.6 	75.5 	107.0 	64.6 	61.6 	64.2 	94.2 	303.8 	92.0 	201.8 	110.7 	82.4 	73.3 	102.9 	4.1 	129.6 	87.6 	22.0 	18.1 		hypothetical protein		0.002	0.769	0.036	0.001	0.000	0.001	0.304	0.928	0.680	0.017	0.000	0.000	0.264	0.151	0.747
790	Maq22A_c04475	219	67.6 	351.7 	873.6 	566.9 	89.6 	88.9 	70.3 	375.0 	150.6 	606.6 	628.5 	159.9 	107.9 	102.4 	173.3 	47.1 	44.3 	49.0 	93.7 	597.4 	82.9 	377.4 	298.8 	107.6 	62.3 	262.3 	10.9 	228.0 	286.8 	63.2 	27.2 		hypothetical protein		0.000	0.847	0.433	0.002	0.000	0.000	0.003	0.504	0.671	0.329	0.001	0.000	0.020	0.001	0.274
791	Maq22A_c04480	321	71.3 	265.0 	733.0 	396.2 	85.3 	116.5 	100.0 	339.7 	139.1 	462.6 	503.8 	139.7 	129.0 	79.9 	137.3 	63.1 	34.8 	49.1 	95.5 	464.7 	100.6 	313.8 	257.5 	93.4 	59.8 	241.4 	15.6 	163.3 	213.4 	38.9 	31.8 		hypothetical protein		0.000	0.655	0.485	0.000	0.000	0.000	0.003	0.991	0.216	0.253	0.000	0.000	0.003	0.000	0.212
792	Maq22A_c04485	513	69.6 	32.5 	46.4 	39.6 	28.4 	19.7 	23.2 	22.1 	23.4 	27.4 	30.4 	22.5 	16.1 	20.5 	19.8 	16.2 	12.7 	16.6 	20.2 	39.5 	23.7 	24.3 	23.0 	18.9 	16.5 	6.9 	4.4 	2.7 	7.2 	2.3 	3.8 		metallophosphoesterase		0.032	0.996	0.116	0.002	0.000	0.037	0.678	0.337	0.084	0.125	0.002	0.000	0.190	0.043	0.440
793	Maq22A_c04490	1011	75.8 	78.7 	94.3 	97.2 	87.7 	50.2 	56.9 	32.6 	50.6 	40.5 	57.3 	57.9 	66.0 	50.1 	65.3 	62.4 	35.8 	80.5 	68.3 	90.1 	64.9 	41.2 	60.4 	59.3 	61.6 	10.0 	20.0 	9.0 	4.9 	8.1 	23.1 		"periplasmic protein TonB, links inner and outer membranes"		0.247	0.028	0.536	0.214	0.277	0.297	0.608	0.931	0.946	0.126	0.339	0.268	0.550	0.656	0.877
794	Maq22A_c04495	477	71.7 	203.2 	242.0 	232.5 	160.3 	90.6 	97.7 	56.0 	77.2 	63.8 	132.3 	110.1 	125.2 	110.8 	139.5 	118.2 	69.1 	145.3 	140.3 	225.9 	116.2 	65.7 	122.5 	122.8 	118.2 	20.2 	38.4 	10.8 	11.4 	14.9 	42.6 	exbD	biopolymer transporter ExbD		0.000	0.000	0.037	0.009	0.003	0.072	0.173	0.355	0.598	0.002	0.007	0.020	0.646	0.399	0.693
795	Maq22A_c04500	693	72.0 	257.0 	299.1 	274.3 	194.6 	124.9 	129.4 	151.4 	170.9 	162.7 	200.0 	167.6 	230.0 	164.8 	191.8 	154.6 	136.5 	270.4 	206.6 	276.8 	149.6 	161.7 	199.2 	170.4 	204.5 	21.2 	39.0 	9.8 	31.2 	19.2 	67.0 	tolQ	flagellar motor protein MotA		0.001	0.705	0.885	0.076	0.639	0.004	0.002	0.134	0.005	0.818	0.165	0.928	0.108	0.749	0.194
796	Maq22A_c04505	543	74.4 	170.6 	209.1 	209.8 	203.6 	95.7 	126.8 	88.3 	89.1 	106.1 	150.4 	143.9 	180.0 	143.0 	167.6 	134.0 	71.1 	143.5 	148.3 	196.5 	142.0 	94.5 	158.1 	148.2 	121.0 	22.4 	55.5 	10.1 	19.3 	17.4 	43.3 		tat pathway signal protein		0.323	0.153	0.585	0.805	0.116	0.658	0.128	0.460	0.559	0.051	0.238	0.888	0.430	0.036	0.186
797	Maq22A_c04510	510	70.6 	307.8 	569.9 	432.9 	172.6 	177.2 	153.6 	244.6 	161.2 	367.4 	215.7 	105.5 	83.4 	93.3 	215.7 	78.9 	109.4 	78.2 	92.7 	436.8 	167.8 	257.7 	134.8 	129.3 	93.4 	131.1 	12.5 	103.7 	70.9 	75.2 	15.6 		PRC-barrel		0.009	0.987	0.005	0.001	0.000	0.009	0.833	0.542	0.137	0.005	0.001	0.000	0.691	0.204	0.381
798	Maq22A_c04520	405	72.3 	157.6 	314.7 	192.9 	53.3 	88.9 	82.0 	113.0 	57.1 	121.5 	65.1 	31.6 	34.5 	42.4 	85.5 	39.5 	37.4 	26.9 	49.6 	221.7 	74.8 	97.2 	43.7 	55.8 	37.9 	82.4 	18.9 	35.0 	18.5 	25.8 	11.4 	cheY	response regulator receiver protein		0.001	0.318	0.000	0.000	0.000	0.027	0.198	0.466	0.050	0.001	0.003	0.000	0.569	0.517	0.218
799	Maq22A_c04525	1014	74.6 	26.7 	28.3 	32.8 	29.9 	34.9 	33.9 	18.1 	39.4 	26.8 	24.4 	22.7 	25.2 	33.2 	33.4 	31.7 	24.5 	47.2 	51.7 	29.3 	32.9 	28.1 	24.1 	32.8 	41.1 	3.2 	2.7 	10.7 	1.3 	0.9 	14.6 		WD-repeat family protein		0.021	0.001	0.350	0.003	0.000	0.256	0.225	0.490	0.014	0.024	0.651	0.191	0.064	0.000	0.076
800	Maq22A_c04530	273	78.0 	2.5 	1.5 	4.4 	2.6 	3.4 	2.7 	0.9 	1.7 	4.9 	1.2 	7.8 	5.6 	6.2 	3.4 	5.3 	1.4 	2.6 	7.9 	2.8 	2.9 	2.5 	4.9 	5.0 	4.0 	1.5 	0.4 	2.1 	3.4 	1.4 	3.5 		hypothetical protein		0.644	0.486	0.060	0.053	0.286	0.812	0.155	0.148	0.549	0.240	0.237	0.724	0.959	0.398	0.402
801	Maq22A_c04535	1230	74.9 	15.5 	18.0 	12.4 	11.5 	16.2 	17.4 	6.6 	13.4 	9.0 	11.4 	8.0 	13.2 	11.3 	10.8 	13.6 	9.1 	14.5 	17.0 	15.3 	15.0 	9.7 	10.8 	11.9 	13.6 	2.8 	3.1 	3.4 	2.6 	1.5 	4.0 		peptide ABC transporter permease		0.399	0.930	0.946	0.896	0.486	0.365	0.401	0.338	0.890	0.988	0.968	0.446	0.957	0.481	0.416
802	Maq22A_c04540	363	75.8 	13.1 	14.2 	10.0 	14.9 	14.8 	18.4 	10.3 	18.7 	9.8 	13.4 	20.0 	22.3 	16.4 	14.6 	13.5 	8.0 	14.6 	11.9 	12.4 	16.0 	12.9 	18.6 	14.8 	11.5 	2.2 	2.1 	5.0 	4.6 	1.5 	3.3 		hypothetical protein		0.027	0.005	0.000	0.025	0.389	0.541	0.075	0.968	0.204	0.237	0.569	0.067	0.083	0.004	0.193
803	Maq22A_c04550	423	68.6 	46.3 	49.9 	47.3 	56.8 	44.2 	45.6 	27.7 	44.8 	21.7 	41.5 	50.5 	59.8 	42.2 	34.8 	37.8 	28.0 	41.9 	32.7 	47.8 	48.9 	31.4 	50.6 	38.3 	34.2 	1.8 	6.9 	12.0 	9.1 	3.7 	7.1 		Zn-dependent protease		0.184	0.766	0.011	0.946	0.594	0.319	0.200	0.215	0.068	0.027	0.820	0.419	0.014	0.003	0.555
804	Maq22A_c04555	642	70.4 	62.6 	85.1 	77.6 	103.8 	78.3 	91.6 	81.4 	98.0 	87.7 	91.2 	109.1 	114.6 	96.4 	79.4 	88.8 	70.3 	91.7 	59.9 	75.1 	91.2 	89.0 	105.0 	88.2 	73.9 	11.5 	12.7 	8.4 	12.2 	8.5 	16.2 		OmpA/MotB domain protein		0.008	0.000	0.000	0.003	0.048	0.027	0.035	0.726	0.516	0.948	0.062	0.004	0.077	0.006	0.318
805	Maq22A_c04560	732	67.2 	139.3 	180.0 	203.5 	213.7 	173.1 	174.7 	122.7 	141.9 	122.1 	174.7 	177.3 	211.7 	178.1 	146.3 	164.3 	109.7 	146.1 	115.6 	174.3 	187.2 	128.9 	187.9 	162.9 	123.8 	32.5 	23.0 	11.2 	20.6 	15.9 	19.5 		HAD family hydrolase		0.056	0.130	0.002	0.152	0.557	0.693	0.216	0.632	0.013	0.105	0.934	0.037	0.087	0.000	0.044
806	Maq22A_c04565	924	69.0 	188.4 	191.5 	205.9 	177.1 	177.9 	181.2 	114.5 	212.1 	161.2 	193.3 	189.4 	183.0 	179.9 	190.4 	219.2 	141.0 	183.8 	194.6 	195.3 	178.7 	162.6 	188.6 	196.5 	173.1 	9.3 	2.2 	48.8 	5.2 	20.4 	28.4 	argB	acetylglutamate kinase		0.363	0.000	0.000	0.001	0.080	0.006	0.007	0.015	0.400	0.993	0.737	0.057	0.736	0.062	0.115
807	Maq22A_c04570	210	75.2 	38.8 	34.1 	33.7 	64.6 	101.4 	85.7 	4.0 	21.1 	9.9 	17.0 	26.4 	28.6 	61.5 	40.0 	51.0 	40.2 	34.5 	61.7 	35.5 	83.9 	11.6 	24.0 	50.8 	45.5 	2.8 	18.5 	8.7 	6.2 	10.8 	14.3 		hypothetical protein		0.000	0.005	0.767	0.006	0.024	0.000	0.000	0.039	0.011	0.020	0.000	0.000	0.005	0.019	0.638
808	Maq22A_c04575	777	71.7 	75.8 	79.6 	69.7 	64.7 	79.7 	94.6 	20.2 	46.4 	29.1 	42.3 	45.6 	45.2 	61.7 	60.3 	71.2 	55.6 	61.7 	83.6 	75.0 	79.6 	31.9 	44.4 	64.4 	67.0 	5.0 	15.0 	13.3 	1.8 	5.9 	14.8 		molybdenum cofactor sulfurase		0.072	0.001	0.069	0.477	0.263	0.000	0.000	0.280	0.503	0.132	0.000	0.000	0.013	0.004	0.684
809	Maq22A_c04580	2640	69.6 	84.6 	104.9 	103.5 	86.7 	75.6 	71.9 	49.1 	71.8 	69.1 	72.2 	61.3 	62.4 	64.3 	78.2 	71.3 	59.8 	74.6 	90.3 	97.7 	78.0 	63.3 	65.3 	71.3 	74.9 	11.3 	7.7 	12.4 	6.0 	6.9 	15.2 	clpA	ATPase AAA		0.448	0.662	0.268	0.368	0.825	0.235	0.714	0.887	0.593	0.127	0.184	0.513	0.820	0.375	0.499
810	Maq22A_c04585	705	73.0 	36.3 	37.4 	37.4 	31.3 	24.8 	24.2 	22.1 	32.6 	28.1 	19.4 	27.3 	32.3 	21.5 	27.2 	20.3 	18.9 	39.8 	33.1 	37.0 	26.8 	27.6 	26.3 	23.0 	30.6 	0.6 	3.9 	5.3 	6.5 	3.7 	10.7 		haloacid dehalogenase		0.234	0.212	0.878	0.083	0.800	0.017	0.342	0.587	0.157	0.191	0.003	0.328	0.145	0.700	0.051
811	Maq22A_c04590	1041	68.1 	170.6 	187.9 	196.2 	232.4 	200.3 	212.9 	127.4 	229.6 	168.9 	169.4 	210.8 	192.6 	199.5 	200.0 	217.7 	152.6 	195.2 	210.7 	184.9 	215.2 	175.3 	191.0 	205.7 	186.2 	13.0 	16.2 	51.4 	20.7 	10.4 	30.1 	trpS	tryptophanyl-tRNA synthetase		0.000	0.000	0.000	0.000	0.000	0.195	0.714	0.609	0.456	0.371	0.432	0.042	0.896	0.275	0.210
812	Maq22A_c04595	765	71.1 	84.1 	153.0 	103.9 	30.8 	31.6 	28.9 	35.7 	24.3 	32.6 	47.6 	32.9 	40.4 	32.2 	30.1 	30.3 	11.5 	26.1 	22.3 	113.6 	30.5 	30.9 	40.3 	30.9 	20.0 	35.5 	1.4 	5.9 	7.4 	1.2 	7.5 	nth	Fe-S cluster assembly protein HesB		0.000	0.000	0.000	0.000	0.000	0.050	0.024	0.623	0.062	0.740	0.141	0.000	0.075	0.000	0.019
813	Maq22A_c04600	639	66.8 	63.9 	58.0 	74.0 	61.1 	59.5 	53.7 	26.8 	65.6 	42.5 	61.6 	54.8 	47.3 	64.1 	60.0 	67.3 	53.1 	61.8 	84.1 	65.3 	58.1 	45.0 	54.6 	63.8 	66.3 	8.1 	3.9 	19.5 	7.2 	3.6 	16.0 		intracellular septation protein A		0.755	0.627	0.392	0.096	0.046	0.861	0.580	0.181	0.095	0.703	0.249	0.138	0.466	0.294	0.737
814	Maq22A_c04610	240	75.0 	1.6 	2.8 	1.9 	2.3 	0.0 	0.8 	1.5 	0.9 	1.8 	1.4 	3.6 	0.6 	2.1 	0.0 	2.2 	2.0 	0.6 	1.8 	2.1 	1.0 	1.4 	1.8 	1.4 	1.5 	0.6 	1.1 	0.5 	1.5 	1.3 	0.8 		ribosomal protein S27		0.517	0.889	0.915	0.747	0.950	0.437	0.598	0.747	0.563	0.809	0.648	0.842	0.834	0.965	0.798
815	Maq22A_c04615	660	71.8 	8.1 	10.9 	9.1 	8.8 	7.4 	9.0 	5.7 	13.9 	10.7 	8.9 	9.1 	12.3 	8.2 	7.4 	4.8 	3.7 	5.9 	8.8 	9.4 	8.4 	10.1 	10.1 	6.8 	6.1 	1.4 	0.8 	4.2 	1.9 	1.8 	2.6 	apaH	metallophosphoesterase		0.752	0.002	0.027	0.664	0.247	0.007	0.060	0.466	0.153	0.543	0.001	0.000	0.011	0.002	0.478
816	Maq22A_c04620	1176	66.8 	91.6 	100.2 	98.3 	60.4 	57.2 	66.1 	49.9 	60.6 	53.8 	56.2 	50.5 	52.0 	52.3 	44.4 	54.8 	52.1 	57.0 	55.8 	96.7 	61.2 	54.8 	52.9 	50.5 	55.0 	4.5 	4.5 	5.4 	3.0 	5.4 	2.5 		site-specific recombinase XerD		0.002	0.344	0.003	0.000	0.002	0.031	0.971	0.264	0.929	0.042	0.001	0.040	0.268	0.961	0.229
817	Maq22A_c04630	612	68.5 	11.7 	11.3 	9.6 	8.1 	10.0 	8.2 	8.1 	7.4 	6.3 	10.6 	9.1 	7.3 	9.4 	7.5 	6.7 	5.4 	5.5 	8.5 	10.9 	8.8 	7.3 	9.0 	7.9 	6.4 	1.1 	1.1 	0.9 	1.7 	1.4 	1.8 		hypothetical protein		0.698	0.703	0.753	0.559	0.124	0.458	0.516	0.845	0.255	0.972	0.354	0.066	0.410	0.094	0.347
818	Maq22A_c04635	387	61.5 	4.0 	5.6 	6.6 	9.3 	5.9 	7.2 	5.0 	4.1 	4.6 	4.2 	12.1 	7.6 	2.6 	4.6 	4.4 	4.8 	5.4 	3.9 	5.4 	7.5 	4.6 	8.0 	3.9 	4.7 	1.3 	1.7 	0.4 	4.0 	1.1 	0.8 		hypothetical protein		0.037	0.223	0.017	0.874	0.492	0.434	0.632	0.031	0.188	0.237	0.185	0.608	0.014	0.094	0.415
819	Maq22A_c04640	348	73.0 	10.6 	12.1 	14.7 	9.6 	7.5 	8.0 	3.8 	7.5 	3.8 	9.4 	1.2 	8.4 	10.7 	9.8 	10.3 	9.2 	10.8 	9.9 	12.4 	8.4 	5.0 	6.3 	10.3 	10.0 	2.1 	1.1 	2.1 	4.5 	0.5 	0.8 		hypothetical protein		0.299	0.061	0.303	0.806	0.748	0.384	0.898	0.214	0.192	0.514	0.041	0.036	0.226	0.205	0.939
820	Maq22A_c04645	225	76.9 	5.2 	5.4 	5.4 	3.2 	9.5 	7.4 	2.1 	3.5 	3.3 	0.0 	3.8 	2.5 	3.8 	5.5 	2.9 	5.6 	5.0 	7.7 	5.3 	6.7 	3.0 	2.1 	4.1 	6.1 	0.1 	3.2 	0.7 	1.9 	1.3 	1.4 		hypothetical protein		0.325	0.757	0.238	0.985	0.260	0.218	0.044	0.332	0.878	0.387	0.777	0.173	0.254	0.033	0.267
821	Maq22A_c04660	933	70.1 	4.0 	5.1 	5.3 	5.3 	4.9 	6.4 	2.7 	2.4 	3.6 	6.3 	4.6 	3.7 	2.9 	4.3 	3.8 	2.2 	4.3 	6.7 	4.8 	5.5 	2.9 	4.9 	3.7 	4.4 	0.7 	0.7 	0.6 	1.3 	0.7 	2.3 		bacteriophage protein gp37		0.132	0.955	0.209	0.985	0.624	0.140	0.920	0.150	0.334	0.211	0.942	0.604	0.227	0.436	0.647
822	Maq22A_c04675	1980	73.4 	1.9 	2.9 	2.4 	1.6 	2.6 	2.9 	1.6 	2.1 	1.7 	2.0 	2.2 	1.3 	2.0 	1.9 	2.3 	2.0 	3.5 	3.6 	2.4 	2.4 	1.8 	1.8 	2.1 	3.0 	0.5 	0.7 	0.3 	0.5 	0.2 	0.9 		DNA methyltransferase		0.538	0.329	0.832	0.596	0.014	0.713	0.461	0.936	0.072	0.295	0.657	0.166	0.507	0.021	0.062
823	Maq22A_c04680	1320	71.4 	3.9 	4.4 	3.6 	4.5 	4.5 	3.4 	2.3 	2.8 	1.3 	2.5 	2.9 	1.3 	2.2 	2.7 	2.5 	1.8 	2.1 	4.1 	4.0 	4.1 	2.2 	2.2 	2.5 	2.7 	0.4 	0.6 	0.8 	0.8 	0.3 	1.2 		phosphoadenosine phosphosulfate reductase		0.315	0.528	0.106	0.272	0.346	0.117	0.015	0.041	0.060	0.311	0.667	0.771	0.522	0.448	0.890
824	Maq22A_c04685	690	71.3 	2.1 	2.4 	3.1 	2.1 	1.1 	2.4 	1.4 	2.3 	2.4 	2.4 	1.2 	2.2 	1.0 	2.1 	1.7 	2.0 	0.6 	1.3 	2.5 	1.9 	2.0 	1.9 	1.6 	1.3 	0.5 	0.7 	0.5 	0.6 	0.6 	0.7 		hypothetical protein		0.700	0.425	0.781	0.612	0.370	0.252	0.538	0.903	0.611	0.659	0.209	0.106	0.469	0.283	0.699
825	Maq22A_c04695	438	65.5 	2.0 	3.1 	3.1 	2.1 	1.7 	1.7 	3.9 	4.1 	3.4 	1.5 	1.0 	5.1 	2.7 	2.4 	3.0 	4.4 	4.1 	3.0 	2.7 	1.8 	3.8 	2.5 	2.7 	3.8 	0.6 	0.2 	0.4 	2.3 	0.3 	0.8 		hypothetical protein		0.616	0.009	0.189	0.467	0.031	0.003	0.083	0.233	0.010	0.284	0.065	0.649	0.531	0.509	0.162
826	Maq22A_c04700	357	70.9 	1.4 	1.9 	1.7 	1.3 	1.3 	1.0 	0.7 	2.2 	1.7 	1.8 	1.2 	0.8 	1.0 	2.6 	1.9 	1.4 	0.8 	1.8 	1.6 	1.2 	1.5 	1.3 	1.8 	1.3 	0.3 	0.1 	0.8 	0.5 	0.8 	0.5 		hypothetical protein		0.795	0.408	0.967	0.375	0.912	0.289	0.842	0.262	0.719	0.422	0.966	0.488	0.393	0.887	0.455
827	Maq22A_c04705	525	71.0 	8.7 	8.5 	9.2 	6.4 	5.8 	6.4 	1.2 	5.8 	2.5 	1.9 	7.3 	3.7 	3.6 	3.2 	3.8 	3.0 	4.2 	2.5 	8.8 	6.2 	3.2 	4.3 	3.5 	3.2 	0.3 	0.3 	2.4 	2.8 	0.3 	0.9 		hypothetical protein		0.378	0.020	0.066	0.005	0.005	0.146	0.290	0.052	0.050	0.780	0.659	0.634	0.487	0.468	0.967
828	Maq22A_c04710	258	72.5 	1.9 	0.0 	0.0 	2.1 	0.0 	2.9 	0.9 	0.9 	1.1 	2.5 	1.7 	0.0 	0.0 	0.4 	1.0 	0.4 	0.0 	2.5 	0.6 	1.7 	1.0 	1.4 	0.5 	1.0 	1.1 	1.5 	0.1 	1.3 	0.5 	1.4 		hypothetical protein		0.265	0.398	0.438	0.932	0.720	0.785	0.719	0.228	0.447	0.934	0.350	0.625	0.386	0.679	0.656
829	Maq22A_c04715	189	69.3 	2.1 	2.1 	1.6 	1.0 	2.4 	2.0 	0.6 	1.8 	1.6 	5.2 	2.3 	0.7 	1.8 	0.5 	1.4 	0.0 	2.2 	5.7 	1.9 	1.8 	1.3 	2.7 	1.2 	2.6 	0.3 	0.8 	0.6 	2.2 	0.6 	2.9 		hypothetical protein		0.986	0.914	0.517	0.718	0.603	0.928	0.531	0.707	0.618	0.593	0.643	0.685	0.320	0.892	0.383
830	Maq22A_c04720	246	69.1 	1.6 	0.0 	0.0 	0.7 	0.0 	3.0 	0.0 	1.4 	0.0 	0.0 	3.5 	2.3 	3.5 	1.3 	1.1 	1.6 	0.6 	0.0 	0.5 	1.3 	0.5 	1.9 	1.9 	0.7 	0.9 	1.6 	0.8 	1.8 	1.3 	0.8 		hypothetical protein		0.430	0.829	0.126	0.122	0.519	0.563	0.464	0.449	0.883	0.186	0.180	0.665	0.975	0.378	0.366
831	Maq22A_c04725	474	75.3 	0.6 	2.3 	1.6 	1.0 	1.3 	0.4 	1.3 	1.0 	1.2 	0.7 	0.9 	0.9 	0.7 	1.3 	2.0 	0.6 	1.5 	1.8 	1.5 	0.9 	1.2 	0.8 	1.3 	1.3 	0.8 	0.5 	0.2 	0.1 	0.6 	0.6 		hypothetical protein		0.567	0.566	0.720	0.669	0.849	0.265	0.858	0.328	0.457	0.380	0.881	0.710	0.456	0.598	0.820
832	Maq22A_c04730	384	69.8 	1.3 	1.8 	1.2 	1.4 	1.2 	1.9 	1.6 	3.0 	2.3 	1.7 	3.3 	2.9 	1.3 	1.1 	1.0 	1.0 	1.8 	3.4 	1.4 	1.5 	2.3 	2.6 	1.1 	2.1 	0.3 	0.4 	0.7 	0.9 	0.2 	1.2 	hipB	predicted transcriptional regulators		0.620	0.019	0.035	0.921	0.204	0.068	0.106	0.701	0.445	0.916	0.029	0.293	0.050	0.375	0.256
833	Maq22A_c04735	561	66.7 	1.7 	3.9 	1.3 	2.4 	2.7 	1.7 	2.2 	2.8 	0.5 	2.3 	0.8 	3.5 	0.9 	2.0 	1.9 	2.1 	2.2 	3.1 	2.3 	2.3 	1.8 	2.2 	1.6 	2.5 	1.4 	0.6 	1.2 	1.4 	0.6 	0.5 		"putative two component transcriptional regulator, winged helix family"		0.629	0.435	0.302	0.845	0.359	0.762	0.566	0.508	0.667	0.777	0.343	0.903	0.235	0.865	0.280
834	Maq22A_c04745	567	67.7 	0.2 	1.0 	0.8 	1.3 	1.9 	0.7 	3.0 	1.8 	2.3 	0.6 	4.5 	2.5 	0.6 	2.4 	1.4 	1.4 	1.5 	1.9 	0.6 	1.3 	2.4 	2.5 	1.5 	1.6 	0.4 	0.6 	0.6 	2.0 	0.9 	0.3 		"putative two component transcriptional regulator, winged helix family"		0.072	0.000	0.001	0.018	0.014	0.019	0.094	0.569	0.504	0.571	0.073	0.094	0.256	0.303	0.918
835	Maq22A_c04755	537	73.2 	1.3 	2.0 	2.0 	1.5 	1.7 	2.1 	1.3 	1.3 	0.8 	1.8 	4.0 	2.3 	2.8 	1.5 	0.7 	1.8 	1.8 	0.8 	1.7 	1.8 	1.1 	2.7 	1.7 	1.5 	0.4 	0.3 	0.3 	1.1 	1.1 	0.6 		hypothetical protein		0.656	0.809	0.079	0.598	0.572	0.851	0.188	0.935	0.902	0.145	0.790	0.761	0.218	0.237	0.966
836	Maq22A_c04765	630	70.3 	1.1 	1.5 	3.1 	0.7 	1.9 	2.4 	5.4 	2.5 	2.6 	4.1 	4.1 	4.2 	1.3 	2.3 	2.1 	2.8 	1.8 	1.0 	1.9 	1.7 	3.5 	4.1 	1.9 	1.9 	1.1 	0.9 	1.6 	0.1 	0.5 	0.9 		hypothetical protein		0.975	0.002	0.006	0.465	0.344	0.003	0.007	0.491	0.367	0.832	0.021	0.037	0.043	0.071	0.828
837	Maq22A_c04770	1044	70.6 	2.8 	2.5 	2.7 	4.2 	2.9 	2.5 	3.8 	3.0 	1.8 	2.8 	4.1 	2.9 	1.5 	1.8 	1.8 	4.2 	4.0 	2.7 	2.7 	3.2 	2.9 	3.3 	1.7 	3.6 	0.2 	0.9 	1.0 	0.7 	0.2 	0.8 		hypothetical protein		0.167	0.026	0.094	0.438	0.016	0.390	0.696	0.036	0.302	0.682	0.004	0.872	0.020	0.573	0.002
838	Maq22A_c04780	942	72.9 	2.4 	3.7 	2.1 	2.3 	3.4 	2.2 	4.5 	3.5 	3.0 	4.1 	5.9 	3.3 	3.6 	2.2 	3.5 	3.2 	2.8 	3.7 	2.7 	2.6 	3.7 	4.4 	3.1 	3.2 	0.9 	0.7 	0.8 	1.3 	0.8 	0.4 		"phage-related protein, predicted endonuclease"		0.636	0.002	0.007	0.168	0.085	0.009	0.027	0.376	0.220	0.790	0.080	0.163	0.167	0.295	0.728
839	Maq22A_c04785	204	64.7 	1.4 	1.3 	0.7 	4.9 	1.5 	0.9 	3.6 	2.8 	2.2 	1.6 	2.1 	2.1 	3.3 	2.0 	1.3 	0.0 	2.1 	1.1 	1.2 	2.4 	2.8 	1.9 	2.2 	1.0 	0.4 	2.1 	0.7 	0.3 	1.0 	1.0 		hypothetical protein		0.098	0.019	0.239	0.187	0.911	0.480	0.677	0.746	0.131	0.275	0.306	0.028	0.917	0.292	0.235
840	Maq22A_c04790	174	74.7 	6.7 	4.7 	2.6 	4.2 	5.3 	4.3 	2.8 	3.3 	0.0 	3.7 	2.5 	3.2 	2.0 	2.4 	2.3 	1.7 	3.2 	7.4 	4.7 	4.6 	2.0 	3.1 	2.2 	4.1 	2.0 	0.6 	1.8 	0.6 	0.2 	3.0 		hypothetical protein		0.850	0.440	0.768	0.254	0.893	0.347	0.643	0.192	0.753	0.666	0.731	0.534	0.442	0.870	0.328
841	Maq22A_c04795	243	70.8 	2.4 	6.1 	3.7 	2.6 	6.3 	3.8 	1.0 	4.2 	1.2 	2.7 	5.3 	3.5 	1.4 	2.6 	1.6 	2.4 	5.2 	2.7 	4.1 	4.2 	2.1 	3.8 	1.9 	3.4 	1.9 	1.9 	1.8 	1.3 	0.6 	1.5 		hypothetical protein		0.626	0.742	0.658	0.294	0.771	0.431	0.993	0.133	0.853	0.466	0.492	0.550	0.162	0.870	0.194
842	Maq22A_c04800	408	71.8 	3.1 	2.7 	1.5 	0.9 	2.6 	1.8 	5.3 	3.6 	2.9 	1.6 	2.1 	1.7 	0.4 	1.8 	1.3 	2.6 	4.1 	1.6 	2.4 	1.8 	3.9 	1.8 	1.2 	2.8 	0.8 	0.9 	1.2 	0.3 	0.7 	1.3 		hypothetical protein		0.590	0.008	0.967	0.323	0.276	0.002	0.651	0.655	0.113	0.015	0.000	0.127	0.384	0.303	0.044
843	Maq22A_c04805	162	71.0 	15.0 	10.9 	16.7 	8.4 	8.5 	14.9 	6.0 	12.6 	9.1 	6.0 	10.5 	7.8 	5.2 	7.7 	7.4 	6.6 	6.0 	9.3 	14.2 	10.6 	9.2 	8.1 	6.8 	7.3 	3.0 	3.7 	3.3 	2.3 	1.3 	1.8 		hypothetical protein		0.476	0.960	0.342	0.086	0.144	0.471	0.748	0.319	0.450	0.340	0.093	0.151	0.565	0.716	0.821
844	Maq22A_c04810	780	60.5 	71.9 	79.4 	73.5 	65.2 	46.0 	60.4 	79.3 	80.1 	64.2 	45.9 	60.8 	67.8 	52.7 	57.3 	57.2 	87.3 	90.1 	68.1 	74.9 	57.2 	74.5 	58.1 	55.7 	81.8 	4.0 	10.0 	8.9 	11.2 	2.6 	12.0 		hypothetical protein		0.470	0.002	0.742	0.714	0.017	0.000	0.302	0.723	0.002	0.008	0.001	0.486	0.493	0.046	0.006
845	Maq22A_c04815	234	70.1 	2.9 	6.4 	3.2 	3.5 	3.9 	3.2 	5.2 	4.8 	1.3 	2.8 	3.6 	1.2 	4.4 	4.0 	0.6 	4.1 	4.2 	1.8 	4.2 	3.5 	3.8 	2.5 	3.0 	3.4 	1.9 	0.4 	2.2 	1.2 	2.1 	1.3 		hypothetical protein		0.973	0.320	0.583	0.850	0.704	0.345	0.566	0.826	0.734	0.147	0.248	0.548	0.714	0.374	0.578
846	Maq22A_c04820	402	64.7 	1.4 	2.0 	1.1 	0.9 	3.0 	1.4 	5.1 	5.4 	3.3 	1.6 	1.1 	2.1 	1.3 	1.0 	1.0 	3.1 	3.8 	1.1 	1.5 	1.8 	4.6 	1.6 	1.1 	2.7 	0.5 	1.1 	1.1 	0.5 	0.2 	1.4 		hypothetical protein		0.558	0.000	0.343	0.870	0.025	0.000	0.692	0.465	0.102	0.004	0.000	0.048	0.281	0.261	0.019
847	Maq22A_c04825	528	68.9 	0.6 	1.3 	1.1 	0.7 	2.0 	1.4 	1.8 	1.9 	3.1 	1.8 	0.8 	1.3 	1.9 	0.8 	0.8 	3.7 	1.3 	0.4 	1.0 	1.4 	2.3 	1.3 	1.2 	1.8 	0.4 	0.7 	0.7 	0.5 	0.7 	1.7 		hypothetical protein		0.371	0.006	0.235	0.472	0.030	0.067	0.743	0.865	0.205	0.153	0.046	0.568	0.624	0.376	0.152
848	Maq22A_c04830	690	70.4 	4.1 	3.3 	4.4 	3.9 	5.1 	5.9 	4.2 	4.6 	4.7 	3.8 	3.1 	3.9 	3.4 	3.9 	2.5 	3.2 	4.2 	5.3 	3.9 	5.0 	4.5 	3.6 	3.3 	4.3 	0.5 	1.0 	0.3 	0.4 	0.7 	1.0 		hypothetical protein		0.094	0.005	0.366	0.787	0.159	0.252	0.583	0.179	0.822	0.125	0.015	0.181	0.521	0.731	0.273
849	Maq22A_c04835	270	72.6 	9.3 	13.0 	8.4 	7.0 	11.9 	8.9 	1.3 	3.4 	2.2 	7.2 	4.7 	2.1 	6.9 	3.5 	9.3 	4.7 	1.5 	7.2 	10.2 	9.3 	2.3 	4.7 	6.6 	4.5 	2.5 	2.5 	1.0 	2.6 	2.9 	2.8 		hypothetical protein		0.882	0.006	0.108	0.471	0.083	0.004	0.086	0.393	0.064	0.318	0.041	0.294	0.348	0.996	0.312
850	Maq22A_c04840	348	73.6 	2.8 	3.9 	2.2 	1.8 	1.3 	1.6 	1.0 	2.3 	1.7 	2.8 	2.5 	0.8 	2.0 	1.5 	1.5 	1.7 	1.2 	2.5 	2.9 	1.6 	1.7 	2.0 	1.7 	1.8 	0.9 	0.2 	0.6 	1.1 	0.3 	0.6 		hypothetical protein		0.264	0.753	0.520	0.361	0.501	0.447	0.705	0.846	0.675	0.737	0.572	0.735	0.844	0.987	0.822
851	Maq22A_c04845	1479	67.2 	4.7 	6.9 	5.9 	5.7 	5.2 	5.3 	4.0 	4.1 	3.3 	2.0 	3.5 	3.5 	3.1 	3.2 	4.3 	3.9 	4.3 	4.8 	5.8 	5.4 	3.8 	3.0 	3.5 	4.3 	1.1 	0.3 	0.4 	0.9 	0.7 	0.5 	dnaB	helicase DnaB		0.514	0.693	0.086	0.120	0.914	0.816	0.026	0.032	0.466	0.047	0.063	0.631	0.727	0.115	0.164
852	Maq22A_c04850	1086	67.8 	5.9 	6.5 	5.3 	10.7 	7.3 	8.5 	4.3 	4.5 	3.7 	4.2 	5.9 	4.5 	5.2 	7.4 	5.4 	4.5 	3.7 	5.0 	5.9 	8.8 	4.2 	4.9 	6.0 	4.4 	0.6 	1.7 	0.4 	0.9 	1.3 	0.6 		hypothetical protein		0.001	0.473	0.678	0.135	0.919	0.013	0.012	0.069	0.001	0.814	0.471	0.431	0.367	0.623	0.126
853	Maq22A_c04855	279	62.4 	0.7 	1.5 	1.1 	0.0 	0.0 	0.7 	1.3 	1.2 	3.7 	1.2 	1.5 	1.0 	1.8 	0.4 	0.9 	2.4 	2.0 	1.5 	1.1 	0.2 	2.1 	1.2 	1.0 	2.0 	0.4 	0.4 	1.4 	0.3 	0.7 	0.4 		hypothetical protein		0.185	0.044	0.541	0.795	0.080	0.001	0.057	0.116	0.002	0.180	0.083	0.787	0.724	0.280	0.142
854	Maq22A_c04870	255	72.2 	0.4 	2.1 	4.7 	1.8 	1.2 	1.5 	5.2 	4.0 	5.2 	1.3 	3.3 	0.5 	4.0 	1.2 	2.1 	3.4 	6.6 	4.2 	2.4 	1.5 	4.8 	1.7 	2.4 	4.7 	2.2 	0.3 	0.7 	1.5 	1.4 	1.6 		hypothetical protein		0.724	0.004	0.925	0.568	0.021	0.001	0.812	0.365	0.009	0.006	0.022	0.545	0.531	0.026	0.089
855	Maq22A_c04875	336	74.4 	0.9 	2.0 	0.4 	2.4 	2.3 	1.7 	4.7 	3.7 	2.2 	1.0 	1.3 	0.8 	0.5 	1.9 	1.2 	1.7 	0.8 	2.6 	1.1 	2.1 	3.5 	1.0 	1.2 	1.7 	0.8 	0.4 	1.2 	0.2 	0.7 	0.9 		hypothetical protein		0.090	0.000	0.627	0.482	0.184	0.036	0.272	0.332	0.732	0.003	0.003	0.017	0.857	0.443	0.537
856	Maq22A_c04880	645	69.6 	8.7 	10.1 	7.9 	9.0 	10.9 	9.8 	6.6 	7.4 	7.3 	5.0 	4.0 	5.4 	5.8 	7.9 	7.8 	5.0 	8.0 	8.4 	8.9 	9.9 	7.1 	4.8 	7.2 	7.1 	1.1 	1.0 	0.5 	0.8 	1.2 	1.9 	spo0J	predicted transcriptional regulators		0.118	0.158	0.186	0.871	0.989	0.925	0.010	0.179	0.143	0.015	0.227	0.184	0.155	0.198	0.887
857	Maq22A_c04890	1218	67.6 	2.5 	3.3 	3.6 	3.3 	3.6 	3.7 	7.8 	7.8 	3.6 	7.2 	7.0 	4.6 	3.2 	3.2 	3.9 	5.2 	4.6 	5.5 	3.1 	3.5 	6.4 	6.3 	3.5 	5.1 	0.6 	0.2 	2.4 	1.5 	0.4 	0.5 		ABC transporter related		0.217	0.000	0.000	0.140	0.001	0.000	0.004	0.808	0.033	0.252	0.000	0.036	0.008	0.395	0.060
858	Maq22A_c04895	540	44.8 	90.2 	61.6 	94.2 	221.8 	238.0 	178.0 	652.1 	447.4 	333.0 	201.9 	328.1 	334.1 	317.9 	246.5 	369.5 	1196.8 	689.4 	215.9 	82.0 	212.6 	477.5 	288.0 	311.3 	700.7 	17.8 	31.0 	161.7 	74.7 	61.8 	490.6 		hypothetical protein		0.002	0.000	0.000	0.000	0.000	0.001	0.204	0.191	0.000	0.035	0.039	0.506	0.970	0.006	0.006
859	Maq22A_c04900	390	71.0 	30.8 	33.7 	31.3 	47.3 	45.2 	49.5 	32.8 	45.6 	18.2 	28.4 	36.1 	38.4 	37.5 	44.4 	49.5 	76.4 	57.6 	35.4 	31.9 	47.3 	32.2 	34.3 	43.8 	56.5 	1.5 	2.2 	13.7 	5.2 	6.0 	20.5 		hypothetical protein		0.019	0.041	0.116	0.018	0.000	0.772	0.482	0.981	0.128	0.675	0.754	0.071	0.467	0.029	0.134
860	Maq22A_c04910	693	74.2 	5.6 	6.1 	3.7 	13.2 	11.3 	6.4 	3.0 	5.7 	4.9 	5.6 	8.0 	8.3 	8.1 	8.7 	9.0 	8.0 	9.7 	9.3 	5.1 	10.3 	4.5 	7.3 	8.6 	9.0 	1.3 	3.5 	1.4 	1.5 	0.4 	0.9 	fmt	methionyl-tRNA formyltransferase		0.000	0.133	0.003	0.000	0.000	0.006	0.296	0.481	0.763	0.132	0.038	0.015	0.684	0.446	0.693
861	Maq22A_c04920	1143	72.0 	6.6 	7.5 	6.6 	5.1 	6.3 	6.3 	5.4 	7.5 	6.7 	6.8 	3.4 	8.0 	7.9 	5.5 	7.1 	7.6 	9.6 	8.7 	6.9 	5.9 	6.5 	6.0 	6.8 	8.7 	0.5 	0.7 	1.1 	2.4 	1.2 	1.0 		hypothetical protein		0.959	0.008	0.153	0.167	0.001	0.008	0.149	0.163	0.001	0.327	0.201	0.588	0.858	0.138	0.065
862	Maq22A_c04930	393	68.2 	2.0 	0.7 	0.8 	1.1 	1.6 	1.4 	6.8 	3.7 	4.5 	2.5 	2.2 	1.1 	1.3 	1.3 	2.7 	2.7 	3.5 	1.1 	1.1 	1.4 	5.0 	1.9 	1.8 	2.5 	0.7 	0.2 	1.6 	0.7 	0.8 	1.2 		hypothetical protein		0.608	0.000	0.205	0.215	0.024	0.000	0.441	0.474	0.087	0.002	0.001	0.017	0.926	0.395	0.317
863	Maq22A_c04935	1491	69.6 	2.0 	4.0 	3.6 	2.1 	4.0 	2.9 	3.2 	2.7 	2.6 	3.3 	3.7 	2.7 	3.0 	2.7 	2.0 	3.0 	3.4 	2.9 	3.2 	3.0 	2.8 	3.2 	2.6 	3.1 	1.1 	1.0 	0.4 	0.5 	0.5 	0.2 		phage-related terminase		0.676	0.090	0.221	0.880	0.245	0.207	0.411	0.795	0.462	0.719	0.130	0.598	0.289	0.893	0.322
864	Maq22A_c04945	2940	71.5 	2.3 	3.2 	2.8 	2.9 	4.0 	3.5 	3.7 	4.4 	3.6 	1.7 	1.7 	1.8 	2.4 	2.6 	3.0 	3.2 	4.1 	3.4 	2.8 	3.5 	3.9 	1.7 	2.7 	3.6 	0.4 	0.6 	0.4 	0.1 	0.3 	0.5 		"phage-associated protein, HI1409 family"		0.011	0.000	0.432	0.167	0.000	0.002	0.004	0.263	0.275	0.000	0.000	0.046	0.053	0.000	0.029
865	Maq22A_c04960	483	68.5 	1.6 	2.8 	1.9 	1.7 	6.0 	1.5 	7.0 	2.6 	2.1 	2.0 	4.4 	6.1 	1.4 	5.2 	3.6 	4.6 	1.4 	3.6 	2.1 	3.1 	3.9 	4.2 	3.4 	3.2 	0.6 	2.6 	2.7 	2.0 	1.9 	1.6 		hypothetical protein		0.264	0.013	0.039	0.132	0.122	0.172	0.334	0.699	0.668	0.714	0.327	0.350	0.556	0.585	0.966
866	Maq22A_c04965	903	74.9 	4.9 	8.5 	7.2 	6.2 	6.3 	5.5 	3.6 	4.4 	2.5 	3.6 	3.3 	3.1 	3.8 	3.8 	4.7 	3.7 	5.2 	4.5 	6.9 	6.0 	3.5 	3.3 	4.1 	4.5 	1.8 	0.4 	1.0 	0.3 	0.5 	0.8 		collagen triple helix repeat protein		0.794	0.332	0.056	0.144	0.415	0.233	0.036	0.094	0.296	0.311	0.661	0.872	0.523	0.243	0.542
867	Maq22A_c04975	267	76.0 	1.1 	2.0 	1.1 	1.4 	2.9 	0.7 	0.5 	0.0 	0.0 	1.2 	0.0 	0.5 	1.3 	0.0 	0.0 	0.0 	0.5 	0.0 	1.4 	1.6 	0.2 	0.6 	0.4 	0.2 	0.5 	1.1 	0.3 	0.6 	0.7 	0.3 		hypothetical protein		0.613	0.096	0.410	0.162	0.078	0.030	0.182	0.057	0.023	0.386	0.798	0.917	0.549	0.332	0.720
868	Maq22A_c04985	1224	73.4 	1.0 	0.8 	1.7 	1.2 	2.4 	2.4 	2.7 	2.3 	1.9 	0.8 	1.7 	2.9 	0.8 	1.7 	1.3 	2.4 	1.3 	1.9 	1.1 	2.0 	2.3 	1.8 	1.3 	1.9 	0.5 	0.7 	0.4 	1.0 	0.4 	0.6 		hypothetical protein		0.043	0.000	0.020	0.284	0.018	0.103	0.675	0.351	0.721	0.266	0.011	0.206	0.196	0.935	0.201
869	Maq22A_c04990	447	72.7 	4.3 	4.2 	2.7 	3.0 	4.1 	5.4 	5.1 	5.6 	5.3 	3.6 	2.9 	3.1 	3.8 	4.6 	3.8 	3.3 	3.7 	3.9 	3.8 	4.2 	5.3 	3.2 	4.1 	3.6 	0.9 	1.2 	0.2 	0.4 	0.5 	0.3 		hypothetical protein		0.472	0.002	0.674	0.240	0.438	0.017	0.836	0.655	0.945	0.022	0.051	0.023	0.549	0.791	0.713
870	Maq22A_c04995	951	70.1 	5.5 	6.3 	7.1 	5.3 	8.2 	6.6 	7.9 	7.7 	7.0 	5.1 	3.6 	7.9 	4.6 	6.0 	5.4 	8.5 	6.0 	7.7 	6.3 	6.7 	7.5 	5.6 	5.4 	7.4 	0.8 	1.4 	0.5 	2.2 	0.7 	1.3 		hypothetical protein		0.295	0.001	0.263	0.679	0.026	0.028	0.882	0.537	0.241	0.059	0.005	0.303	0.471	0.349	0.075
871	Maq22A_c05000	567	74.4 	3.9 	7.2 	4.8 	2.9 	5.9 	5.9 	5.5 	4.0 	3.9 	4.0 	5.3 	4.2 	6.3 	4.0 	5.1 	6.3 	3.2 	7.2 	5.3 	4.9 	4.5 	4.5 	5.2 	5.6 	1.7 	1.8 	0.9 	0.7 	1.1 	2.1 		hypothetical protein		0.826	0.219	0.658	0.449	0.213	0.320	0.813	0.598	0.313	0.491	0.636	0.995	0.800	0.485	0.629
872	Maq22A_c05005	387	75.7 	2.8 	0.3 	1.2 	1.2 	0.4 	0.0 	0.9 	2.1 	1.9 	2.5 	3.3 	1.8 	0.9 	3.8 	1.7 	1.8 	1.4 	2.8 	1.4 	0.5 	1.6 	2.5 	2.1 	2.0 	1.2 	0.6 	0.6 	0.8 	1.5 	0.7 		hypothetical protein		0.264	0.310	0.170	0.207	0.314	0.037	0.016	0.020	0.038	0.702	0.820	0.988	0.868	0.690	0.807
873	Maq22A_c05015	999	72.8 	1.0 	2.3 	1.4 	1.8 	2.3 	1.5 	2.4 	2.4 	1.5 	2.6 	0.4 	2.0 	1.5 	2.0 	1.5 	1.6 	2.5 	1.3 	1.5 	1.9 	2.1 	1.7 	1.7 	1.8 	0.7 	0.4 	0.5 	1.1 	0.3 	0.6 		hypothetical protein		0.199	0.004	0.142	0.248	0.116	0.119	0.769	0.905	0.763	0.261	0.095	0.214	0.689	0.987	0.677
874	Maq22A_c05030	423	70.9 	1.6 	0.3 	2.1 	1.3 	2.2 	1.8 	2.0 	2.1 	0.3 	1.5 	3.0 	1.0 	0.8 	1.0 	0.9 	1.8 	1.3 	1.0 	1.4 	1.7 	1.5 	1.9 	0.9 	1.4 	0.9 	0.4 	1.0 	1.1 	0.1 	0.4 		hypothetical protein		0.440	0.211	0.393	0.786	0.448	0.629	0.903	0.306	0.995	0.736	0.137	0.628	0.274	0.900	0.314
875	Maq22A_c05035	204	65.7 	4.8 	6.6 	3.7 	17.7 	16.5 	13.6 	5.9 	6.1 	5.1 	8.0 	12.6 	4.8 	15.0 	5.6 	7.8 	5.2 	2.7 	0.0 	5.0 	16.0 	5.7 	8.4 	9.5 	2.7 	1.5 	2.1 	0.6 	3.9 	4.9 	2.6 		hypothetical protein		0.000	0.104	0.071	0.019	0.776	0.026	0.065	0.113	0.000	0.804	0.501	0.066	0.701	0.045	0.011
876	Maq22A_c05040	450	66.9 	27.4 	31.3 	23.7 	35.2 	32.0 	27.2 	15.0 	24.7 	22.7 	38.3 	28.5 	22.4 	27.9 	25.1 	22.9 	22.6 	26.6 	33.6 	27.5 	31.5 	20.8 	29.7 	25.3 	27.6 	3.8 	4.0 	5.1 	8.0 	2.5 	5.5 		hypothetical protein		0.032	0.223	0.024	0.294	0.082	0.392	0.770	0.290	0.712	0.281	0.855	0.627	0.205	0.529	0.497
877	Maq22A_c05050	375	71.5 	30.3 	28.9 	30.5 	24.8 	19.2 	25.7 	23.5 	27.8 	16.2 	27.8 	30.7 	33.2 	23.1 	25.2 	22.6 	15.5 	20.8 	23.6 	29.9 	23.3 	22.5 	30.6 	23.6 	20.0 	0.9 	3.5 	5.9 	2.7 	1.4 	4.1 		hypothetical protein		0.483	0.164	0.026	0.998	0.251	0.043	0.005	0.498	0.652	0.368	0.176	0.015	0.029	0.002	0.266
878	Maq22A_c05055	435	61.4 	56.6 	49.8 	59.5 	31.2 	21.5 	24.7 	43.9 	38.0 	34.6 	35.2 	32.4 	35.7 	31.3 	23.1 	30.1 	43.0 	42.6 	35.7 	55.3 	25.8 	38.9 	34.4 	28.2 	40.5 	5.0 	4.9 	4.7 	1.8 	4.4 	4.1 		hypothetical protein		0.001	0.422	0.349	0.012	0.875	0.000	0.023	0.395	0.001	0.092	0.001	0.343	0.147	0.436	0.020
879	Maq22A_c05060	3315	71.6 	4.3 	4.4 	3.9 	4.1 	5.7 	4.5 	2.2 	3.7 	2.7 	2.7 	2.8 	2.8 	2.9 	3.3 	3.2 	3.0 	3.6 	4.8 	4.2 	4.8 	2.9 	2.8 	3.1 	3.8 	0.3 	0.8 	0.8 	0.1 	0.2 	0.9 		phage-related minor tail protein		0.025	0.570	0.371	0.588	0.340	0.118	0.005	0.007	0.224	0.177	0.287	0.719	0.684	0.092	0.148
880	Maq22A_c05065	294	74.8 	1.0 	0.9 	1.5 	0.3 	2.1 	1.9 	0.8 	0.4 	0.5 	2.2 	0.0 	0.5 	1.7 	0.7 	0.0 	0.3 	1.4 	0.7 	1.1 	1.4 	0.6 	0.9 	0.8 	0.8 	0.3 	1.0 	0.2 	1.2 	0.9 	0.6 		hypothetical protein		0.660	0.794	0.994	0.818	0.895	0.486	0.658	0.506	0.570	0.800	0.974	0.898	0.825	0.901	0.923
881	Maq22A_c05070	372	68.3 	1.6 	2.2 	2.0 	2.7 	2.1 	1.0 	3.2 	3.0 	1.2 	0.9 	3.4 	2.6 	0.9 	0.8 	2.5 	1.3 	1.5 	1.7 	1.9 	1.9 	2.5 	2.3 	1.4 	1.5 	0.3 	0.8 	1.1 	1.3 	0.9 	0.2 		hypothetical protein		0.580	0.054	0.280	0.911	0.920	0.174	0.578	0.518	0.664	0.475	0.048	0.079	0.247	0.339	0.837
882	Maq22A_c05075	552	69.6 	8.1 	10.5 	8.7 	9.8 	10.0 	7.4 	5.3 	5.1 	5.4 	4.1 	4.6 	6.3 	7.4 	6.0 	5.8 	3.7 	4.8 	5.1 	9.1 	9.1 	5.2 	5.0 	6.4 	4.5 	1.3 	1.5 	0.1 	1.2 	0.9 	0.7 		hypothetical protein		0.333	0.678	0.307	0.497	0.030	0.192	0.071	0.112	0.003	0.533	0.813	0.096	0.672	0.371	0.141
883	Maq22A_c05085	396	73.7 	0.2 	0.3 	1.1 	0.2 	0.8 	1.9 	2.4 	1.4 	0.7 	0.8 	1.1 	1.4 	0.9 	1.0 	0.7 	1.5 	0.4 	2.2 	0.6 	1.0 	1.5 	1.1 	0.9 	1.3 	0.5 	0.8 	0.9 	0.3 	0.2 	0.9 		NLP/P60 protein		0.399	0.010	0.120	0.303	0.074	0.082	0.467	0.852	0.349	0.334	0.121	0.422	0.586	0.852	0.454
884	Maq22A_c05090	4743	69.3 	3.1 	3.7 	3.6 	3.1 	3.6 	3.7 	2.9 	2.9 	2.7 	2.5 	2.7 	2.8 	2.4 	2.0 	2.5 	2.9 	4.0 	4.2 	3.5 	3.5 	2.9 	2.7 	2.3 	3.7 	0.3 	0.3 	0.1 	0.2 	0.3 	0.7 		methyl-accepting chemotaxis protein		0.198	0.013	0.680	0.164	0.008	0.228	0.467	0.009	0.174	0.072	0.000	0.890	0.102	0.053	0.000
885	Maq22A_c05095	831	73.2 	3.9 	4.1 	2.9 	3.9 	2.9 	2.5 	2.3 	3.7 	2.3 	2.0 	2.6 	2.2 	3.5 	3.5 	3.7 	3.0 	3.2 	5.2 	3.6 	3.1 	2.8 	2.2 	3.5 	3.8 	0.6 	0.7 	0.8 	0.3 	0.1 	1.2 		hypothetical protein		0.874	0.381	0.472	0.336	0.212	0.483	0.403	0.436	0.290	0.155	0.956	0.738	0.134	0.083	0.774
886	Maq22A_c05100	189	66.1 	8.2 	9.3 	14.3 	10.0 	5.7 	6.9 	7.7 	6.0 	7.8 	6.9 	9.0 	7.4 	3.6 	8.2 	5.6 	5.6 	6.6 	6.9 	10.6 	7.5 	7.2 	7.8 	5.8 	6.4 	3.3 	2.3 	1.0 	1.1 	2.3 	0.6 		hypothetical protein		0.661	0.755	0.939	0.315	0.463	0.471	0.756	0.578	0.765	0.727	0.209	0.319	0.415	0.564	0.803
887	Maq22A_c05105	2364	57.8 	3.3 	3.9 	3.1 	4.4 	5.1 	3.6 	15.3 	11.0 	10.9 	4.4 	6.3 	6.9 	6.0 	4.4 	4.7 	10.3 	9.3 	4.8 	3.4 	4.4 	12.4 	5.9 	5.0 	8.1 	0.4 	0.7 	2.5 	1.3 	0.9 	2.9 		metallophosphoesterase		0.112	0.000	0.001	0.014	0.000	0.000	0.081	0.380	0.002	0.000	0.000	0.010	0.373	0.181	0.022
888	Maq22A_c05110	768	68.2 	4.2 	6.0 	8.4 	10.8 	7.6 	10.1 	4.4 	4.7 	4.4 	3.8 	5.6 	4.2 	5.1 	5.5 	6.0 	6.7 	6.5 	5.6 	6.2 	9.5 	4.5 	4.5 	5.6 	6.3 	2.1 	1.7 	0.2 	0.9 	0.5 	0.6 		hypothetical protein		0.001	0.376	0.963	0.447	0.091	0.029	0.005	0.018	0.149	0.413	0.891	0.451	0.480	0.130	0.363
889	Maq22A_c05115	699	71.8 	4.6 	4.1 	5.4 	3.5 	2.2 	3.5 	0.9 	4.2 	1.9 	2.3 	3.7 	1.8 	2.7 	2.4 	2.3 	3.3 	2.8 	3.7 	4.7 	3.0 	2.3 	2.6 	2.4 	3.3 	0.7 	0.7 	1.7 	1.0 	0.2 	0.5 		peptidoglycan-binding protein		0.296	0.338	0.197	0.110	0.743	0.958	0.717	0.580	0.493	0.688	0.555	0.539	0.890	0.332	0.220
890	Maq22A_c05120	696	71.1 	12.5 	12.2 	14.9 	12.7 	10.3 	10.7 	5.2 	6.5 	4.2 	7.0 	6.7 	6.0 	7.1 	6.7 	7.2 	7.2 	7.6 	8.1 	13.2 	11.2 	5.3 	6.6 	7.0 	7.6 	1.5 	1.3 	1.1 	0.5 	0.3 	0.4 		"conserved in methylobacterium species, unknown protein"		0.965	0.008	0.022	0.010	0.080	0.008	0.022	0.011	0.080	0.928	0.863	0.362	0.948	0.461	0.445
891	Maq22A_c05130	507	68.4 	10.1 	12.5 	16.3 	14.8 	14.5 	16.5 	10.7 	11.2 	8.5 	9.6 	14.3 	10.8 	10.7 	7.2 	15.4 	11.1 	12.1 	12.3 	13.0 	15.3 	10.1 	11.6 	11.1 	11.8 	3.1 	1.1 	1.5 	2.4 	4.1 	0.7 		"conserved in methylobacterium species, unknown protein"		0.091	0.215	0.416	0.681	0.330	0.682	0.472	0.212	0.494	0.740	0.415	0.790	0.669	0.932	0.581
892	Maq22A_c05135	354	68.1 	35.6 	33.3 	42.9 	47.5 	54.1 	56.6 	52.2 	39.7 	38.4 	51.5 	69.9 	64.8 	51.8 	41.3 	56.1 	52.1 	42.9 	22.6 	37.3 	52.7 	43.4 	62.1 	49.7 	39.2 	5.0 	4.7 	7.6 	9.5 	7.6 	15.1 		"conserved in methylobacterium species, unknown protein "		0.034	0.005	0.001	0.026	0.109	0.488	0.189	0.917	0.608	0.530	0.556	0.229	0.226	0.070	0.538
893	Maq22A_c05140	738	72.5 	98.9 	104.0 	102.4 	137.3 	172.3 	168.0 	419.1 	268.0 	285.3 	217.4 	251.1 	282.3 	204.7 	182.9 	236.6 	360.6 	273.6 	153.0 	101.7 	159.2 	324.1 	250.3 	208.1 	262.4 	2.6 	19.1 	82.7 	32.5 	27.0 	104.2 		tRNA (1-methyladenosine) methyltransferase or collagen triple helix repeat		0.015	0.000	0.000	0.000	0.000	0.000	0.015	0.156	0.006	0.050	0.003	0.093	0.307	0.774	0.190
894	Maq22A_c05145	255	70.2 	21.7 	29.2 	26.0 	30.1 	24.6 	22.6 	7.6 	13.3 	8.7 	14.0 	10.0 	8.2 	18.0 	9.4 	12.5 	13.7 	12.0 	35.6 	25.6 	25.8 	9.9 	10.8 	13.3 	20.4 	3.8 	3.9 	3.1 	3.0 	4.4 	13.1 		hypothetical protein		0.399	0.040	0.024	0.055	0.878	0.005	0.003	0.007	0.332	0.716	0.855	0.062	0.590	0.037	0.086
895	Maq22A_c05150	462	68.8 	10.1 	12.6 	8.8 	10.8 	9.9 	9.2 	4.7 	8.3 	5.8 	6.3 	8.3 	7.3 	8.1 	4.7 	7.2 	6.5 	8.5 	6.5 	10.5 	10.0 	6.3 	7.3 	6.7 	7.2 	1.9 	0.8 	1.9 	1.0 	1.7 	1.1 	lexA	peptidase S24		0.529	0.779	0.724	0.203	0.607	0.389	0.380	0.066	0.272	0.924	0.353	0.828	0.452	0.919	0.473
896	Maq22A_c05155	1296	69.8 	38.0 	63.5 	43.9 	25.1 	31.7 	26.5 	66.3 	37.4 	53.5 	56.5 	40.2 	32.5 	28.5 	26.6 	28.2 	22.5 	23.3 	19.7 	48.5 	27.8 	52.4 	43.1 	27.8 	21.8 	13.3 	3.5 	14.5 	12.3 	1.0 	1.9 	dinP	DNA polymerase		0.075	0.004	0.364	0.156	0.022	0.000	0.008	0.718	0.602	0.055	0.000	0.000	0.021	0.001	0.378
897	Maq22A_c05160	165	56.4 	88.2 	116.4 	93.9 	82.7 	92.9 	84.4 	223.2 	162.1 	165.7 	142.0 	144.9 	130.5 	91.7 	75.4 	87.4 	155.2 	129.3 	73.3 	99.5 	86.6 	183.7 	139.1 	84.8 	119.3 	14.9 	5.4 	34.3 	7.6 	8.4 	41.9 		hypothetical protein		0.917	0.000	0.005	0.720	0.024	0.000	0.008	0.800	0.033	0.030	0.000	0.005	0.015	0.566	0.060
898	Maq22A_c05170	255	67.1 	51.7 	50.4 	55.5 	65.9 	75.7 	94.6 	262.8 	216.1 	225.4 	137.8 	140.6 	119.6 	108.6 	88.2 	121.4 	198.2 	172.8 	99.1 	52.5 	78.8 	234.8 	132.7 	106.1 	156.7 	2.6 	14.6 	24.8 	11.4 	16.7 	51.5 		hypothetical protein		0.014	0.000	0.000	0.000	0.000	0.000	0.003	0.081	0.000	0.000	0.000	0.006	0.192	0.412	0.031
899	Maq22A_c05175	372	40.3 	93.1 	105.5 	131.5 	265.6 	304.8 	228.5 	2218.5 	1169.0 	1418.8 	693.7 	1089.1 	962.0 	601.2 	360.3 	622.4 	1151.6 	664.9 	582.1 	110.0 	266.3 	1602.1 	914.9 	528.0 	799.5 	19.6 	38.1 	548.2 	201.9 	145.6 	307.7 		hypothetical protein		0.000	0.000	0.000	0.000	0.000	0.000	0.000	0.006	0.000	0.004	0.000	0.001	0.026	0.689	0.067
900	Maq22A_c05180	372	68.3 	31.0 	33.8 	40.9 	28.4 	30.1 	25.9 	24.0 	36.0 	22.6 	33.2 	18.4 	28.6 	27.9 	23.7 	28.8 	22.9 	28.9 	27.3 	35.2 	28.1 	27.5 	26.7 	26.8 	26.4 	5.1 	2.1 	7.3 	7.6 	2.7 	3.1 		hypothetical protein		0.663	0.091	0.712	0.779	0.886	0.039	0.456	0.881	0.780	0.257	0.056	0.078	0.543	0.629	0.895
901	Maq22A_c05200	1002	73.7 	46.9 	52.5 	71.8 	52.3 	67.4 	78.3 	39.9 	67.8 	43.2 	74.4 	66.5 	67.4 	61.2 	54.7 	77.1 	35.5 	60.7 	76.1 	57.1 	66.0 	50.3 	69.4 	64.4 	57.4 	13.1 	13.1 	15.2 	4.3 	11.5 	20.5 	ansB	asparaginase		0.033	0.018	0.000	0.010	0.108	0.816	0.152	0.666	0.602	0.230	0.844	0.452	0.313	0.052	0.341
902	Maq22A_c05205	498	73.9 	53.2 	64.1 	50.2 	34.3 	44.6 	50.7 	13.1 	32.8 	30.3 	34.6 	29.1 	31.7 	29.0 	36.2 	39.3 	24.7 	31.1 	52.9 	55.8 	43.2 	25.4 	31.8 	34.8 	36.2 	7.3 	8.3 	10.7 	2.7 	5.3 	14.8 		VirR		0.475	0.026	0.118	0.133	0.160	0.130	0.376	0.433	0.489	0.579	0.460	0.410	0.884	0.819	0.929
903	Maq22A_c05210	969	74.1 	26.6 	28.9 	26.4 	33.8 	27.4 	35.6 	192.2 	211.3 	149.4 	167.6 	225.6 	223.0 	31.2 	29.4 	30.4 	24.5 	27.9 	45.2 	27.3 	32.2 	184.3 	205.4 	30.4 	32.6 	1.4 	4.3 	31.7 	32.8 	0.9 	11.1 	gloB	beta-lactamase		0.018	0.000	0.000	0.012	0.003	0.000	0.000	0.865	0.531	0.550	0.000	0.000	0.000	0.000	0.648
904	Maq22A_c05215	1824	65.2 	97.5 	102.1 	103.6 	258.3 	259.3 	277.2 	6551.3 	6569.5 	6470.2 	7539.1 	7595.0 	7520.4 	257.1 	260.9 	284.8 	266.6 	251.7 	253.5 	101.1 	264.9 	6530.4 	7551.5 	267.6 	257.3 	3.2 	10.6 	52.9 	38.8 	15.0 	8.1 	xoxF1	methanol dehydrogenase XoxF1	XoxF cluster	0.000	0.000	0.000	0.000	0.000	0.000	0.000	0.439	0.433	0.729	0.000	0.000	0.000	0.000	0.991
905	Maq22A_c05220	624	65.5 	63.6 	59.8 	59.8 	641.4 	427.2 	465.8 	4247.2 	4267.5 	4216.9 	5647.3 	6876.1 	5865.1 	460.3 	407.4 	448.9 	328.7 	351.7 	368.8 	61.1 	511.5 	4243.9 	6129.5 	438.8 	349.7 	2.2 	114.2 	25.5 	655.7 	27.8 	20.2 	cytC	cytochrome C	XoxF cluster	0.000	0.000	0.000	0.000	0.000	0.000	0.000	0.592	0.041	0.166	0.000	0.000	0.000	0.000	0.132
906	Maq22A_c05225	852	71.9 	15.5 	17.3 	16.1 	75.4 	61.7 	87.8 	499.8 	688.3 	608.2 	678.3 	722.6 	868.9 	75.6 	83.8 	83.2 	49.2 	73.5 	97.6 	16.3 	75.0 	598.8 	756.6 	80.9 	73.4 	0.9 	13.1 	94.6 	99.8 	4.6 	24.2 	mxaJ	extracellular solute-binding protein family MxaJ	XoxF cluster	0.000	0.000	0.000	0.000	0.000	0.000	0.000	0.072	0.587	0.417	0.000	0.000	0.000	0.000	0.213
907	Maq22A_c05230	540	77.0 	1.6 	1.5 	1.1 	7.0 	5.7 	7.6 	22.6 	33.6 	22.2 	24.7 	32.4 	41.2 	6.9 	4.4 	5.4 	5.6 	3.6 	6.0 	1.4 	6.8 	26.1 	32.8 	5.6 	5.1 	0.3 	1.0 	6.5 	8.2 	1.3 	1.3 	pspE	rhodanese	XoxF cluster	0.000	0.000	0.000	0.000	0.000	0.000	0.000	0.546	0.479	0.659	0.000	0.000	0.000	0.000	0.911
908	Maq22A_c05235	705	72.1 	37.0 	34.5 	34.2 	22.2 	23.0 	23.2 	45.2 	76.7 	60.4 	42.5 	47.2 	54.7 	19.3 	22.4 	23.5 	20.5 	29.3 	24.8 	35.2 	22.8 	60.8 	48.1 	21.7 	24.9 	1.6 	0.5 	15.7 	6.2 	2.2 	4.4 	fabG	3-oxoacyl-ACP reductase		0.006	0.000	0.000	0.017	0.370	0.000	0.000	0.729	0.075	0.000	0.000	0.000	0.000	0.000	0.152
909	Maq22A_c05240	501	74.5 	26.7 	27.8 	33.3 	53.0 	47.1 	52.6 	17.6 	36.9 	19.8 	34.4 	34.9 	38.8 	51.2 	44.5 	45.7 	28.7 	39.8 	47.4 	29.3 	50.9 	24.7 	36.1 	47.1 	38.6 	3.5 	3.3 	10.6 	2.4 	3.6 	9.4 	folK	2-amino-4-hydroxy-6-hydroxymethyldihydropteridine pyrophosphokinase		0.000	0.015	0.000	0.000	0.000	0.000	0.116	0.994	0.074	0.071	0.000	0.061	0.119	0.943	0.076
910	Maq22A_c05245	378	72.5 	28.7 	27.2 	34.2 	62.2 	47.8 	54.5 	20.4 	36.9 	24.6 	37.0 	32.8 	41.4 	60.2 	48.0 	52.9 	30.3 	44.6 	52.5 	30.1 	54.8 	27.3 	37.1 	53.7 	42.5 	3.7 	7.2 	8.5 	4.3 	6.2 	11.3 	folB	dienelactone hydrolase		0.000	0.005	0.000	0.000	0.000	0.001	0.076	0.682	0.111	0.221	0.000	0.095	0.032	0.749	0.046
911	Maq22A_c05250	843	72.0 	24.7 	30.7 	29.6 	41.6 	34.9 	45.6 	17.6 	30.9 	24.2 	27.8 	17.7 	29.9 	37.9 	39.5 	40.6 	30.4 	44.3 	54.0 	28.3 	40.7 	24.2 	25.1 	39.3 	42.9 	3.2 	5.4 	6.7 	6.5 	1.4 	11.9 	folP	dihydropteroate synthase		0.000	0.002	0.035	0.000	0.000	0.029	0.006	0.586	0.170	0.473	0.007	0.000	0.001	0.000	0.407
912	Maq22A_c05255	876	71.3 	21.0 	26.6 	27.5 	50.6 	38.5 	44.7 	14.5 	26.9 	24.3 	27.9 	27.3 	29.1 	45.2 	42.5 	44.4 	28.5 	43.0 	43.6 	25.0 	44.6 	21.9 	28.1 	44.0 	38.4 	3.5 	6.0 	6.6 	0.9 	1.4 	8.6 		signal peptide protein		0.000	0.001	0.000	0.000	0.000	0.000	0.003	0.505	0.456	0.355	0.000	0.001	0.000	0.022	0.160
913	Maq22A_c05260	390	73.1 	40.8 	44.1 	33.6 	95.5 	73.9 	99.5 	33.4 	59.0 	44.3 	45.9 	40.5 	45.2 	75.4 	68.8 	79.4 	55.5 	71.9 	82.5 	39.5 	89.6 	45.6 	43.9 	74.5 	69.9 	5.4 	13.8 	12.8 	2.9 	5.3 	13.6 		glyoxalase		0.000	0.000	0.001	0.000	0.000	0.000	0.000	0.277	0.102	0.111	0.008	0.037	0.000	0.000	0.580
914	Maq22A_c05265	369	68.3 	158.0 	192.9 	170.5 	721.1 	484.1 	537.2 	98.8 	162.8 	137.4 	250.5 	241.8 	197.8 	405.8 	390.5 	438.5 	227.7 	292.5 	301.3 	173.8 	580.8 	133.0 	230.0 	411.6 	273.8 	17.7 	124.4 	32.2 	28.2 	24.5 	40.2 		hypothetical protein		0.000	0.073	0.000	0.000	0.000	0.000	0.000	0.011	0.000	0.000	0.000	0.000	0.000	0.247	0.000
915	Maq22A_c05270	786	71.1 	81.0 	96.2 	89.2 	211.0 	174.7 	202.1 	64.5 	86.1 	61.5 	105.2 	83.6 	112.1 	170.4 	170.1 	196.3 	96.1 	148.5 	164.8 	88.8 	195.9 	70.7 	100.3 	178.9 	136.5 	7.6 	19.0 	13.4 	14.8 	15.0 	35.9 		hypothetical protein		0.000	0.005	0.000	0.000	0.000	0.000	0.000	0.916	0.001	0.035	0.000	0.000	0.000	0.012	0.001
916	Maq22A_c05275	1143	72.7 	59.9 	75.8 	63.2 	151.9 	120.6 	160.9 	46.0 	66.4 	51.8 	60.1 	53.0 	71.9 	129.2 	130.2 	144.8 	91.7 	155.5 	144.7 	66.3 	144.5 	54.7 	61.7 	134.8 	130.6 	8.4 	21.1 	10.5 	9.6 	8.7 	34.2 	pqqE	pyrroloquinoline quinone biosynthesis protein PqqE	PQQ synthesis	0.000	0.002	0.008	0.000	0.000	0.000	0.000	0.864	0.845	0.752	0.000	0.000	0.000	0.000	0.714
917	Maq22A_c05280	288	72.9 	40.4 	57.8 	55.9 	187.4 	191.0 	206.2 	23.1 	46.8 	35.4 	47.5 	77.1 	97.6 	155.8 	155.1 	166.8 	74.1 	151.1 	161.2 	51.4 	194.9 	35.1 	74.0 	159.2 	128.8 	9.5 	10.0 	11.9 	25.2 	6.5 	47.6 	pqqD	pyrroloquinoline quinone biosynthesis protein PqqD	PQQ synthesis	0.000	0.589	0.000	0.000	0.000	0.000	0.000	0.378	0.009	0.000	0.000	0.000	0.000	0.003	0.086
918	Maq22A_c05285	885	69.9 	78.5 	100.1 	127.5 	348.7 	281.7 	290.7 	75.6 	111.2 	97.0 	105.9 	111.0 	117.9 	242.9 	222.1 	239.7 	199.2 	299.0 	252.0 	102.1 	307.0 	94.6 	111.6 	234.9 	250.1 	24.6 	36.4 	17.9 	6.0 	11.2 	50.0 	pqqC	pyrroloquinoline quinone biosynthesis protein PqqC	PQQ synthesis	0.000	0.000	0.000	0.000	0.000	0.000	0.000	0.079	0.297	0.955	0.000	0.000	0.000	0.000	0.476
919	Maq22A_c05290	900	70.9 	110.9 	116.1 	124.7 	514.2 	405.3 	532.2 	69.4 	121.6 	96.7 	99.1 	117.6 	111.4 	504.0 	470.3 	512.9 	439.1 	457.5 	430.6 	117.2 	483.9 	95.9 	109.4 	495.7 	442.4 	7.0 	68.7 	26.1 	9.5 	22.5 	13.7 	pqqB	pyrroloquinoline quinone biosynthesis protein PqqB	PQQ synthesis	0.000	0.018	0.031	0.000	0.000	0.000	0.000	0.292	0.762	0.870	0.000	0.000	0.000	0.000	0.454
920	Maq22A_c05295	90	60.0 	1312.9 	1725.8 	2152.1 	5927.3 	4908.0 	6066.9 	3991.9 	3812.8 	3424.8 	1580.1 	1655.6 	1979.6 	6850.7 	6943.7 	6980.0 	17232.1 	14327.5 	5774.2 	1730.3 	5634.1 	3743.2 	1738.4 	6924.8 	12444.6 	419.6 	632.7 	289.9 	212.2 	66.7 	5956.5 	pqqA2	coenzyme PQQ biosynthesis protein A2	PQQ synthesis	0.000	0.000	0.207	0.000	0.000	0.791	0.000	0.237	0.000	0.000	0.148	0.000	0.000	0.000	0.005
921	Maq22A_c05300	90	57.8 	2110.5 	3602.0 	2719.0 	15544.5 	11709.0 	14148.5 	11257.7 	8778.2 	6698.6 	3138.4 	3771.3 	3690.3 	14165.9 	15418.3 	16384.2 	31539.9 	28670.6 	9725.2 	2810.5 	13800.6 	8911.5 	3533.3 	15322.8 	23311.9 	749.9 	1941.3 	2282.5 	344.4 	1112.2 	11853.6 	pqqA1	coenzyme PQQ biosynthesis protein A1	PQQ synthesis	0.000	0.000	0.048	0.000	0.000	0.779	0.000	0.488	0.010	0.000	0.330	0.004	0.000	0.000	0.058
922	Maq22A_c05305	705	72.6 	78.7 	78.3 	68.5 	62.8 	52.4 	71.9 	46.1 	82.0 	62.0 	43.4 	58.1 	50.8 	62.2 	68.4 	69.4 	64.1 	93.9 	92.5 	75.2 	62.4 	63.4 	50.8 	66.7 	83.5 	5.8 	9.8 	18.0 	7.4 	3.9 	16.8 	mxbM	"response regulator receiver protein, MxbM"	Mxb cluter	0.652	0.002	0.301	0.205	0.000	0.000	0.541	0.090	0.000	0.000	0.067	0.463	0.030	0.000	0.010
923	Maq22A_c05310	1647	76.0 	7.9 	7.4 	7.8 	35.3 	23.7 	26.1 	3.6 	10.0 	3.9 	9.5 	13.5 	8.9 	26.9 	20.6 	22.0 	12.2 	15.2 	26.1 	7.7 	28.4 	5.8 	10.6 	23.2 	17.8 	0.3 	6.1 	3.7 	2.5 	3.3 	7.3 	mxbD	"signal transduction histidine kinase, MxbD"	Mxb cluster	0.000	0.430	0.002	0.000	0.000	0.000	0.000	0.498	0.026	0.023	0.000	0.000	0.000	0.021	0.123
924	Maq22A_c05315	951	74.3 	2.6 	2.7 	3.0 	2.1 	1.4 	1.0 	0.8 	1.8 	1.6 	1.0 	1.3 	1.8 	1.6 	1.4 	2.1 	1.4 	2.8 	1.8 	2.8 	1.5 	1.4 	1.4 	1.7 	2.0 	0.2 	0.6 	0.5 	0.4 	0.3 	0.7 	wcaG	membrane protein		0.149	0.357	0.291	0.338	0.824	0.645	0.835	0.642	0.244	0.833	0.995	0.499	0.835	0.405	0.483
925	Maq22A_c05320	885	75.9 	11.3 	11.8 	8.8 	10.3 	9.0 	8.6 	4.5 	7.4 	4.2 	7.4 	9.2 	7.7 	8.3 	9.1 	10.0 	6.0 	9.8 	12.7 	10.6 	9.3 	5.4 	8.1 	9.1 	9.5 	1.6 	0.9 	1.8 	1.0 	0.9 	3.3 	lysR	LysR family transcriptional regulator		0.860	0.154	0.994	0.587	0.553	0.119	0.873	0.721	0.683	0.213	0.058	0.054	0.634	0.603	0.956
926	Maq22A_c05325	1437	72.9 	44.5 	51.6 	45.5 	44.2 	34.2 	40.8 	26.5 	38.5 	30.5 	37.6 	33.6 	45.0 	37.8 	49.5 	36.5 	27.7 	48.0 	58.1 	47.2 	39.7 	31.8 	38.7 	41.3 	44.6 	3.9 	5.1 	6.1 	5.8 	7.2 	15.5 	ftsY	cell division protein FtsY		0.896	0.488	0.284	0.315	0.123	0.414	0.234	0.260	0.097	0.692	0.763	0.405	0.916	0.682	0.593
927	Maq22A_c05330	693	73.7 	20.6 	26.2 	29.3 	12.5 	19.2 	22.0 	20.2 	30.6 	20.9 	20.7 	27.1 	23.2 	19.4 	24.4 	23.7 	18.1 	21.7 	37.7 	25.4 	17.9 	23.9 	23.7 	22.5 	25.8 	4.4 	4.9 	5.8 	3.2 	2.7 	10.4 	rluA	pseudouridine synthase		0.185	0.006	0.144	0.396	0.107	0.000	0.008	0.032	0.004	0.256	0.059	0.257	0.515	0.950	0.451
928	Maq22A_c05335	780	66.4 	60.9 	85.3 	89.1 	59.0 	91.7 	90.4 	131.4 	135.5 	135.1 	109.7 	143.4 	121.9 	89.1 	92.9 	101.1 	96.9 	65.1 	75.3 	78.5 	80.4 	134.0 	125.0 	94.4 	79.1 	15.3 	18.5 	2.2 	17.1 	6.1 	16.2 	fliP	flagellar biosynthetic protein flip		0.309	0.000	0.000	0.018	0.083	0.000	0.001	0.180	0.475	0.159	0.001	0.000	0.056	0.012	0.533
929	Maq22A_c05340	489	68.9 	105.1 	122.3 	154.2 	56.9 	99.9 	142.3 	97.5 	127.5 	140.2 	121.8 	102.2 	127.8 	116.1 	97.3 	106.6 	60.5 	34.8 	128.9 	127.2 	99.7 	121.8 	117.3 	106.7 	74.7 	24.9 	42.7 	21.9 	13.4 	9.4 	48.7 		flagellar basal body protein FliL		0.692	0.067	0.339	0.785	0.200	0.026	0.178	0.505	0.376	0.389	0.120	0.002	0.494	0.026	0.121
930	Maq22A_c05345	723	69.4 	106.7 	147.1 	144.9 	58.5 	122.9 	136.3 	132.3 	126.2 	143.9 	158.9 	163.0 	177.9 	128.8 	109.8 	113.5 	68.0 	50.3 	117.1 	132.9 	105.9 	134.1 	166.6 	117.4 	78.5 	22.7 	41.6 	9.0 	10.0 	10.1 	34.6 	flgH	flagellar L-ring protein FlgH		0.734	0.012	0.008	0.553	0.169	0.004	0.003	0.351	0.300	0.893	0.054	0.000	0.040	0.000	0.049
931	Maq22A_c05350	585	73.8 	32.0 	44.2 	47.3 	19.8 	41.6 	45.4 	18.2 	34.7 	27.3 	47.8 	43.8 	44.2 	43.6 	39.9 	36.6 	14.9 	17.2 	37.3 	41.2 	35.6 	26.7 	45.3 	40.0 	23.1 	8.1 	13.8 	8.3 	2.2 	3.5 	12.3 		MgtE protein		0.973	0.898	0.038	0.258	0.062	0.925	0.042	0.276	0.060	0.054	0.323	0.049	0.334	0.000	0.003
932	Maq22A_c05355	1158	73.1 	47.4 	64.3 	69.8 	17.6 	40.2 	58.3 	27.4 	37.3 	42.6 	48.9 	52.4 	47.0 	45.3 	40.9 	43.9 	20.8 	17.6 	47.5 	60.5 	38.7 	35.8 	49.4 	43.4 	28.6 	11.7 	20.4 	7.7 	2.7 	2.3 	16.5 	flgI	flagellar P-ring protein FlgI		0.205	0.833	0.644	0.702	0.025	0.293	0.086	0.378	0.329	0.503	0.864	0.043	0.401	0.007	0.063
933	Maq22A_c05360	552	72.3 	45.2 	64.2 	77.7 	24.1 	51.6 	52.1 	55.1 	73.3 	62.9 	84.3 	78.9 	82.8 	63.1 	67.0 	67.8 	30.4 	23.2 	52.0 	62.4 	42.6 	63.8 	82.0 	66.0 	35.2 	16.3 	16.1 	9.1 	2.8 	2.5 	15.0 	flgA	flagellar basal body P-ring biosynthesis protein FlgA		0.243	0.008	0.002	0.113	0.095	0.000	0.000	0.006	0.613	0.663	0.293	0.000	0.140	0.000	0.001
934	Maq22A_c05365	789	66.8 	214.1 	257.9 	256.9 	114.6 	206.0 	241.3 	202.6 	200.4 	228.9 	313.0 	304.6 	368.0 	230.7 	168.7 	196.7 	114.3 	81.8 	185.3 	243.0 	187.3 	210.6 	328.5 	198.7 	127.1 	25.0 	65.4 	15.8 	34.4 	31.0 	52.9 	flgG	flagellar basal-body rod protein FlgG		0.584	0.066	0.002	0.833	0.038	0.017	0.000	0.448	0.128	0.181	0.104	0.000	0.003	0.000	0.023
935	Maq22A_c05370	351	74.6 	40.9 	52.4 	53.6 	14.9 	30.1 	58.7 	83.3 	73.0 	85.5 	53.8 	59.6 	81.7 	45.5 	38.4 	39.6 	36.8 	32.2 	67.0 	49.0 	34.6 	80.6 	65.0 	41.2 	45.3 	7.0 	22.2 	6.7 	14.7 	3.8 	18.9 	fliE	flagellar hook-basal body protein FliE		0.392	0.000	0.016	0.780	0.513	0.000	0.001	0.259	0.134	0.097	0.000	0.001	0.033	0.079	0.709
936	Maq22A_c05375	417	69.8 	116.1 	162.6 	143.6 	50.3 	86.3 	98.4 	83.7 	106.3 	93.9 	146.7 	134.1 	165.3 	95.4 	73.6 	106.9 	44.9 	35.1 	100.4 	140.8 	78.3 	94.6 	148.7 	92.0 	60.2 	23.4 	25.0 	11.3 	15.7 	16.9 	35.2 	flgC	flagellar basal body rod protein FlgC		0.027	0.664	0.060	0.348	0.001	0.009	0.000	0.205	0.323	0.149	0.172	0.000	0.005	0.000	0.024
937	Maq22A_c05380	381	68.5 	90.4 	107.2 	106.7 	37.5 	57.9 	78.9 	32.0 	60.1 	53.1 	47.8 	71.7 	47.3 	44.6 	34.8 	51.4 	38.7 	35.1 	44.8 	101.4 	58.1 	48.4 	55.6 	43.6 	39.5 	9.6 	20.7 	14.6 	13.9 	8.3 	4.9 	flgB	flagellar basal body rod protein FlgB		0.017	0.100	0.084	0.001	0.000	0.472	0.570	0.279	0.151	0.897	0.073	0.032	0.107	0.051	0.722
938	Maq22A_c05385	273	72.9 	9.9 	14.4 	12.7 	3.3 	7.3 	4.1 	2.2 	5.4 	1.1 	1.2 	3.1 	2.6 	5.0 	5.3 	6.8 	2.5 	5.1 	7.1 	12.3 	4.9 	2.9 	2.3 	5.7 	4.9 	2.2 	2.1 	2.2 	1.0 	1.0 	2.3 		hypothetical protein		0.005	0.002	0.000	0.050	0.010	0.654	0.227	0.400	0.873	0.435	0.209	0.551	0.052	0.182	0.505
939	Maq22A_c05390	252	77.8 	25.0 	43.0 	31.7 	4.3 	2.4 	14.7 	1.9 	2.2 	4.1 	2.6 	1.7 	4.4 	5.4 	4.1 	4.7 	1.5 	4.4 	11.1 	33.2 	7.2 	2.8 	2.9 	4.7 	5.7 	9.1 	6.6 	1.2 	1.4 	0.6 	4.9 		hypothetical protein		0.000	0.000	0.000	0.000	0.000	0.170	0.242	0.489	0.600	0.891	0.488	0.396	0.600	0.501	0.872
940	Maq22A_c05395	1224	71.8 	4.8 	5.2 	5.5 	2.2 	3.9 	2.6 	3.3 	4.2 	5.2 	7.7 	4.2 	4.2 	1.7 	9.7 	2.6 	1.5 	8.3 	10.9 	5.2 	2.9 	4.2 	5.4 	4.7 	6.9 	0.4 	0.9 	1.0 	2.0 	4.4 	4.9 	ubiH	4-hydroxybenzoate 3-monooxygenase		0.284	0.481	0.375	0.702	0.232	0.078	0.054	0.148	0.024	0.847	0.747	0.627	0.610	0.775	0.418
941	Maq22A_c05405	900	75.0 	4.6 	4.7 	7.0 	5.6 	1.7 	4.9 	1.1 	1.4 	1.1 	1.8 	2.4 	0.9 	2.6 	2.9 	2.2 	0.9 	3.4 	3.6 	5.4 	4.1 	1.2 	1.7 	2.6 	2.6 	1.4 	2.1 	0.2 	0.7 	0.3 	1.5 	araC	AraC family transcriptional regulator		0.668	0.001	0.005	0.081	0.057	0.005	0.017	0.192	0.143	0.810	0.124	0.172	0.227	0.296	0.865
942	Maq22A_c05410	927	74.8 	15.0 	18.2 	19.8 	9.9 	7.4 	11.0 	4.2 	7.1 	7.5 	9.1 	4.1 	8.7 	9.7 	12.5 	5.7 	5.5 	7.5 	12.1 	17.7 	9.5 	6.3 	7.3 	9.3 	8.4 	2.5 	1.8 	1.8 	2.8 	3.4 	3.4 	ara1	aldo/keto reductase		0.012	0.002	0.009	0.034	0.005	0.573	0.770	0.700	0.751	0.813	0.347	0.805	0.516	0.996	0.485
943	Maq22A_c05415	405	76.3 	31.6 	26.1 	22.3 	22.5 	24.2 	20.6 	9.2 	25.8 	17.9 	19.3 	12.6 	11.0 	15.1 	20.5 	12.7 	12.0 	19.3 	36.8 	26.7 	22.5 	17.6 	14.3 	16.1 	22.7 	4.7 	1.8 	8.3 	4.4 	4.0 	12.7 		hypothetical protein		0.908	0.969	0.133	0.202	0.961	0.880	0.167	0.251	0.871	0.131	0.199	0.992	0.755	0.127	0.193
944	Maq22A_c05420	720	72.1 	47.4 	52.1 	47.2 	67.0 	59.6 	71.1 	19.1 	37.5 	27.5 	34.8 	43.3 	25.8 	45.3 	35.3 	39.3 	31.4 	38.9 	59.7 	48.9 	65.9 	28.0 	34.6 	40.0 	43.3 	2.7 	5.9 	9.2 	8.7 	5.1 	14.6 		peptidase S24		0.000	0.411	0.598	0.799	0.415	0.000	0.000	0.001	0.006	0.801	0.289	0.108	0.448	0.200	0.578
945	Maq22A_c05425	300	71.3 	5.5 	5.4 	5.0 	3.9 	3.1 	5.6 	2.4 	2.3 	3.9 	1.1 	11.4 	4.7 	2.8 	4.1 	2.6 	2.3 	4.6 	3.6 	5.3 	4.2 	2.9 	5.7 	3.2 	3.5 	0.3 	1.3 	0.9 	5.2 	0.8 	1.2 		hypothetical protein		0.723	0.609	0.483	0.445	0.578	0.869	0.316	0.687	0.838	0.259	0.820	0.971	0.172	0.240	0.847
946	Maq22A_c05430	213	71.8 	5.9 	9.5 	8.5 	9.3 	10.1 	8.7 	6.8 	3.2 	7.6 	7.6 	0.0 	3.9 	5.6 	5.4 	7.5 	5.0 	6.5 	7.1 	8.0 	9.4 	5.9 	3.9 	6.1 	6.2 	1.9 	0.7 	2.4 	3.8 	1.2 	1.1 		hypothetical protein		0.237	0.559	0.403	0.974	0.948	0.584	0.067	0.241	0.288	0.189	0.551	0.619	0.429	0.385	0.925
947	Maq22A_c05435	681	74.4 	14.7 	18.1 	17.7 	17.4 	15.3 	21.5 	8.2 	15.1 	10.2 	15.3 	16.3 	16.6 	16.2 	20.4 	23.1 	16.2 	18.4 	26.0 	16.8 	18.1 	11.2 	16.1 	19.9 	20.2 	1.9 	3.2 	3.6 	0.7 	3.5 	5.1 	nusG	antitermination protein NusG		0.075	0.657	0.059	0.001	0.001	0.213	0.772	0.117	0.104	0.160	0.006	0.005	0.269	0.245	0.941
948	Maq22A_c05440	717	69.2 	319.9 	351.7 	354.7 	435.4 	346.0 	389.8 	188.8 	262.5 	214.9 	338.6 	366.8 	352.8 	332.5 	323.9 	350.2 	220.7 	274.6 	343.9 	342.1 	390.4 	222.1 	352.7 	335.6 	279.7 	19.3 	44.7 	37.3 	14.1 	13.4 	61.8 		cytoplasmic protein		0.000	0.562	0.000	0.001	0.528	0.000	0.481	0.270	0.000	0.000	0.005	0.961	0.075	0.000	0.006
949	Maq22A_c05445	945	68.9 	137.6 	155.1 	139.7 	263.2 	252.4 	264.9 	194.0 	234.5 	200.1 	248.6 	241.3 	265.6 	223.9 	220.3 	243.1 	160.9 	186.6 	188.5 	144.1 	260.2 	209.6 	251.8 	229.1 	178.7 	9.6 	6.8 	21.8 	12.5 	12.2 	15.4 	prsA	phosphoribosylpyrophosphate synthetase		0.000	0.000	0.000	0.000	0.000	0.170	0.134	0.556	0.001	0.883	0.050	0.000	0.038	0.000	0.004
950	Maq22A_c05450	249	66.3 	614.0 	653.7 	756.1 	410.9 	542.7 	528.5 	474.3 	563.6 	452.8 	467.9 	507.5 	603.7 	532.4 	521.3 	591.4 	499.5 	546.0 	640.8 	674.6 	494.0 	496.9 	526.4 	548.3 	562.1 	73.3 	72.3 	58.8 	69.9 	37.7 	72.0 		inositol monophosphatase		0.147	0.105	0.590	0.778	0.492	0.002	0.050	0.085	0.033	0.294	0.182	0.353	0.794	0.891	0.686
951	Maq22A_c05455	1083	72.6 	698.2 	902.8 	870.5 	445.7 	295.8 	249.5 	374.3 	378.6 	480.4 	345.5 	251.5 	389.7 	219.7 	301.2 	186.6 	135.2 	312.6 	315.0 	823.8 	330.3 	411.1 	328.9 	235.8 	254.2 	110.0 	102.5 	60.0 	70.6 	59.0 	103.1 	nemA	N-ethylmaleimide reductase		0.000	0.280	0.001	0.000	0.000	0.003	0.447	0.165	0.263	0.028	0.000	0.000	0.032	0.061	0.787
952	Maq22A_c05460	405	74.3 	70.2 	131.6 	127.1 	89.3 	35.9 	33.0 	133.9 	114.2 	227.3 	205.7 	93.8 	124.3 	60.8 	122.1 	33.0 	27.5 	64.0 	139.1 	109.6 	52.7 	158.5 	141.3 	72.0 	76.9 	34.2 	31.7 	60.4 	57.8 	45.6 	56.9 		hypothetical protein		0.121	0.012	0.104	0.630	0.627	0.000	0.002	0.286	0.287	0.387	0.003	0.003	0.035	0.035	0.997
953	Maq22A_c05465	2343	71.1 	291.0 	286.2 	270.7 	63.0 	64.2 	66.8 	306.7 	437.8 	374.0 	592.8 	522.1 	508.9 	61.5 	72.5 	67.1 	34.7 	53.9 	59.2 	282.6 	64.6 	372.8 	541.2 	67.0 	49.3 	10.6 	1.9 	65.6 	45.1 	5.5 	12.8 	coxL	twin-arginine translocation pathway signal protein		0.000	0.000	0.000	0.000	0.000	0.000	0.000	0.110	0.010	0.003	0.000	0.000	0.000	0.000	0.000
954	Maq22A_c05470	480	71.0 	189.8 	181.0 	190.0 	73.1 	70.2 	84.3 	168.6 	310.6 	237.3 	321.3 	338.0 	338.0 	70.8 	77.5 	71.4 	54.4 	67.7 	68.4 	186.9 	75.9 	238.8 	332.4 	73.2 	63.5 	5.2 	7.4 	71.0 	9.6 	3.7 	7.9 	coxS	"aerobic-type carbon monoxide dehydrogenase, small subunit CoxS/CutS homologs"		0.000	0.000	0.000	0.000	0.000	0.000	0.000	0.535	0.432	0.017	0.000	0.000	0.000	0.000	0.163
955	Maq22A_c05475	1713	66.6 	1513.1 	1489.3 	1535.3 	1750.9 	1841.4 	1831.4 	1849.6 	2100.2 	1896.1 	2069.9 	2151.9 	2165.0 	1876.5 	2151.8 	2128.0 	1944.0 	2022.5 	2223.5 	1512.6 	1807.9 	1948.6 	2128.9 	2052.1 	2063.3 	23.0 	49.6 	133.3 	51.6 	152.5 	144.2 	rpsA	30S ribosomal protein S1		0.000	0.000	0.000	0.000	0.000	0.000	0.001	0.025	0.010	0.335	0.035	0.079	0.254	0.431	0.724
956	Maq22A_c05480	957	71.7 	202.6 	221.5 	237.1 	155.2 	150.8 	188.5 	89.2 	160.0 	127.1 	140.8 	129.8 	132.7 	157.3 	156.4 	173.0 	120.3 	182.1 	201.7 	220.4 	164.8 	125.4 	134.4 	162.2 	168.0 	17.3 	20.6 	35.4 	5.7 	9.3 	42.5 	sppA	protease		0.050	0.124	0.010	0.332	0.605	0.686	0.495	0.326	0.153	0.286	0.568	0.310	0.104	0.040	0.655
957	Maq22A_c05485	327	71.6 	187.8 	220.1 	231.5 	255.4 	246.9 	217.9 	229.3 	268.0 	219.6 	195.0 	278.1 	239.9 	218.8 	202.0 	238.3 	185.1 	252.4 	216.6 	213.1 	240.1 	239.0 	237.7 	219.7 	218.0 	22.7 	19.6 	25.6 	41.6 	18.2 	33.7 	himA	integration host factor subunit beta		0.013	0.000	0.000	0.017	0.012	0.005	0.254	0.922	0.978	0.107	0.004	0.005	0.217	0.267	0.900
958	Maq22A_c05490	354	74.0 	185.5 	211.7 	178.6 	172.9 	154.9 	173.0 	234.0 	178.7 	196.6 	232.6 	238.8 	258.0 	215.1 	245.1 	214.9 	132.9 	207.6 	208.6 	191.9 	166.9 	203.1 	243.1 	225.0 	183.0 	17.5 	10.4 	28.2 	13.2 	17.4 	43.4 		GMP synthase		0.901	0.000	0.000	0.002	0.147	0.000	0.000	0.004	0.187	0.860	0.197	0.004	0.274	0.009	0.117
959	Maq22A_c05495	939	76.4 	58.7 	68.9 	61.4 	60.6 	46.2 	52.2 	24.7 	47.0 	31.2 	55.8 	51.8 	62.1 	61.7 	69.4 	59.7 	33.7 	53.8 	66.2 	63.0 	53.0 	34.3 	56.6 	63.6 	51.2 	5.3 	7.3 	11.5 	5.2 	5.1 	16.4 		ornithine cyclodeaminase		0.909	0.113	0.037	0.008	0.866	0.146	0.030	0.006	0.780	0.000	0.000	0.085	0.656	0.059	0.014
960	Maq22A_c05505	729	74.6 	37.0 	43.6 	47.5 	49.1 	28.0 	34.6 	14.9 	28.5 	20.1 	28.6 	28.1 	33.8 	39.6 	39.5 	29.8 	19.0 	35.0 	40.6 	42.7 	37.2 	21.1 	30.1 	36.3 	31.5 	5.3 	10.8 	6.8 	3.1 	5.7 	11.2 	trpF	phosphoribosylanthranilate isomerase		0.837	0.094	0.836	0.584	0.562	0.063	0.690	0.734	0.438	0.168	0.028	0.279	0.471	0.732	0.266
961	Maq22A_c05510	1221	69.8 	291.9 	344.7 	369.0 	238.0 	206.5 	211.1 	219.3 	254.3 	242.4 	311.3 	273.1 	314.8 	184.8 	229.9 	211.8 	135.9 	203.8 	207.1 	335.2 	218.6 	238.7 	299.7 	208.9 	182.3 	39.4 	17.0 	17.8 	23.2 	22.7 	40.2 	trpB	tryptophan synthase subunit beta		0.002	0.092	0.022	0.006	0.000	0.000	0.000	0.682	0.258	0.540	0.000	0.000	0.000	0.000	0.124
962	Maq22A_c05520	1323	66.9 	21.2 	19.9 	25.8 	44.7 	46.3 	43.5 	18.2 	27.2 	18.2 	21.4 	30.3 	29.0 	30.6 	24.7 	32.3 	29.8 	30.7 	40.8 	22.3 	44.9 	21.2 	26.9 	29.2 	33.7 	3.1 	1.4 	5.2 	4.8 	4.0 	6.1 		integrase		0.000	0.001	0.000	0.000	0.000	0.000	0.003	0.003	0.108	0.549	0.460	0.036	0.915	0.158	0.171
963	Maq22A_c05525	1839	45.4 	300.8 	315.7 	343.2 	588.5 	857.2 	706.0 	4034.3 	1823.7 	2175.5 	955.5 	1462.8 	1474.8 	1239.8 	909.1 	1288.8 	3938.8 	2509.0 	1761.3 	319.9 	717.2 	2677.8 	1297.7 	1145.9 	2736.3 	21.5 	134.7 	1187.8 	296.4 	206.5 	1106.4 		ATPase components of ABC transporters with duplicated ATPase domains		0.001	0.000	0.000	0.000	0.000	0.000	0.010	0.057	0.000	0.001	0.000	0.484	0.509	0.007	0.001
964	Maq22A_c05530	876	46.5 	181.3 	194.0 	209.9 	311.7 	451.1 	369.1 	2142.8 	926.8 	1249.9 	579.1 	758.8 	750.0 	735.3 	575.4 	752.3 	2134.4 	1346.6 	764.3 	195.1 	377.3 	1439.9 	696.0 	687.7 	1415.1 	14.4 	70.0 	629.9 	101.3 	97.6 	687.6 	baeS	signal transduction histidine kinase		0.007	0.000	0.000	0.000	0.000	0.000	0.011	0.023	0.000	0.001	0.000	0.438	0.793	0.011	0.005
965	Maq22A_c05535	1446	45.6 	142.6 	160.7 	180.8 	201.5 	304.2 	285.7 	1258.3 	666.3 	813.5 	365.0 	518.5 	485.5 	522.1 	390.6 	541.2 	1504.7 	917.5 	632.9 	161.4 	263.8 	912.7 	456.3 	484.6 	1018.4 	19.1 	54.8 	308.2 	80.8 	82.0 	444.5 		"response regulator containing CheY-like receiver, AAA-type ATPase, and DNA-binding domains"		0.020	0.000	0.000	0.000	0.000	0.000	0.012	0.012	0.000	0.001	0.001	0.733	0.984	0.002	0.002
966	Maq22A_c05540	570	64.0 	30.5 	40.4 	42.5 	42.8 	30.6 	33.9 	23.1 	21.7 	19.2 	14.3 	29.2 	14.2 	27.7 	24.0 	33.0 	40.0 	29.4 	27.3 	37.8 	35.8 	21.3 	19.2 	28.2 	32.2 	6.4 	6.3 	2.0 	8.6 	4.5 	6.8 	xerC	integrase		0.606	0.740	0.084	0.821	0.467	0.401	0.027	0.461	0.832	0.163	0.915	0.294	0.132	0.016	0.343
967	Maq22A_c05545	1167	43.8 	43.0 	42.0 	59.7 	71.6 	76.7 	64.4 	330.9 	190.1 	193.1 	110.1 	168.7 	142.4 	131.8 	94.9 	158.6 	303.2 	190.6 	81.2 	48.2 	70.9 	238.0 	140.4 	128.4 	191.7 	10.0 	6.2 	80.5 	29.3 	32.0 	111.0 		hypothetical protein		0.090	0.000	0.000	0.000	0.000	0.000	0.009	0.033	0.000	0.015	0.003	0.197	0.620	0.248	0.098
968	Maq22A_c05555	216	59.3 	14.4 	11.9 	11.1 	12.6 	14.2 	9.5 	9.5 	8.9 	11.6 	7.5 	15.8 	9.1 	11.0 	11.0 	9.8 	18.4 	11.0 	11.0 	12.5 	12.1 	10.0 	10.8 	10.6 	13.5 	1.7 	2.4 	1.4 	4.4 	0.7 	4.3 		integrase family protein		0.649	0.378	0.770	0.821	0.122	0.669	0.906	0.824	0.284	0.614	0.521	0.532	0.933	0.277	0.199
969	Maq22A_c05560	351	65.8 	4.4 	3.1 	3.0 	1.3 	2.2 	2.6 	1.0 	1.9 	1.7 	0.9 	1.2 	1.6 	2.4 	1.8 	1.1 	2.2 	4.8 	1.8 	3.5 	2.0 	1.6 	1.2 	1.8 	2.9 	0.8 	0.7 	0.5 	0.3 	0.6 	1.6 		single-stranded DNA endonuclease		0.207	0.313	0.145	0.199	0.835	0.831	0.759	0.973	0.155	0.618	0.807	0.241	0.784	0.108	0.149
970	Maq22A_c05565	1005	62.3 	17.3 	17.8 	19.5 	31.9 	29.3 	28.3 	11.4 	14.3 	11.5 	12.0 	14.0 	11.5 	21.8 	29.1 	34.6 	55.1 	43.6 	23.4 	18.2 	29.8 	12.4 	12.5 	28.5 	40.7 	1.1 	1.9 	1.7 	1.3 	6.4 	16.0 		diguanylate cyclase/phosphodiesterase with PAS/PAC sensors		0.003	0.677	0.768	0.002	0.000	0.013	0.002	0.875	0.028	0.489	0.008	0.000	0.001	0.000	0.041
971	Maq22A_c05570	225	60.9 	8.6 	6.0 	8.0 	19.3 	23.2 	28.0 	4.3 	10.1 	6.6 	2.9 	5.7 	2.5 	22.7 	21.7 	17.6 	53.9 	34.1 	14.4 	7.6 	23.5 	7.0 	3.7 	20.7 	34.1 	1.4 	4.4 	2.9 	1.7 	2.7 	19.8 		hypothetical protein		0.000	0.317	0.425	0.000	0.000	0.007	0.000	0.900	0.050	0.091	0.010	0.000	0.000	0.000	0.037
972	Maq22A_c05580	1116	65.4 	14.1 	18.2 	16.5 	15.1 	14.1 	13.0 	5.8 	10.3 	6.2 	7.3 	14.9 	10.5 	10.4 	9.8 	13.2 	17.0 	12.2 	15.7 	16.2 	14.1 	7.4 	10.9 	11.1 	15.0 	2.1 	1.0 	2.4 	3.8 	1.8 	2.5 	qor	NADPH:quinone reductase and related Zn-dependent oxidoreductases		0.900	0.072	0.552	0.421	0.201	0.057	0.480	0.358	0.254	0.271	0.319	0.003	0.873	0.076	0.040
973	Maq22A_c05590	780	65.0 	21.8 	25.7 	30.5 	28.3 	20.6 	22.1 	10.1 	11.9 	13.3 	20.0 	23.0 	21.2 	17.9 	16.6 	19.7 	12.8 	19.1 	18.5 	26.0 	23.7 	11.7 	21.4 	18.1 	16.8 	4.4 	4.1 	1.6 	1.5 	1.5 	3.5 	hipB	XRE family transcriptional regulator		0.507	0.015	0.426	0.330	0.155	0.003	0.853	0.108	0.041	0.003	0.146	0.316	0.096	0.039	0.654
974	Maq22A_c05595	648	66.0 	18.0 	23.8 	22.3 	18.0 	20.1 	23.2 	11.9 	15.7 	11.4 	15.1 	21.1 	21.1 	15.5 	17.1 	19.4 	16.0 	21.9 	24.3 	21.4 	20.4 	13.0 	19.1 	17.3 	20.8 	3.0 	2.6 	2.4 	3.5 	2.0 	4.3 		hypothetical protein		0.366	0.911	0.110	0.737	0.058	0.338	0.436	0.585	0.329	0.105	0.671	0.059	0.206	0.916	0.131
975	Maq22A_c05600	942	64.6 	8.2 	8.9 	8.3 	9.6 	10.7 	12.4 	9.2 	10.8 	8.8 	4.5 	10.0 	11.6 	10.6 	8.9 	11.7 	14.1 	13.6 	12.1 	8.5 	10.9 	9.6 	8.7 	10.4 	13.3 	0.4 	1.4 	1.1 	3.7 	1.4 	1.0 	rhaT	multidrug DMT transporter permease		0.025	0.001	0.063	0.014	0.000	0.246	0.833	0.824	0.048	0.201	0.349	0.426	0.678	0.042	0.080
976	Maq22A_c05610	744	63.7 	118.4 	128.2 	121.8 	155.9 	119.2 	152.7 	144.1 	156.9 	133.9 	164.0 	173.9 	155.1 	147.1 	124.4 	155.8 	158.8 	183.5 	140.5 	122.8 	142.6 	145.0 	164.3 	142.4 	160.9 	5.0 	20.3 	11.6 	9.4 	16.2 	21.6 		hypothetical protein		0.023	0.000	0.000	0.004	0.000	0.008	0.029	0.532	0.065	0.672	0.044	0.429	0.117	0.720	0.221
977	Maq22A_c05615	465	66.2 	6.3 	7.9 	3.9 	5.8 	5.9 	5.6 	3.9 	4.9 	4.8 	2.1 	4.6 	3.6 	4.0 	3.3 	2.8 	6.9 	3.6 	3.7 	6.0 	5.8 	4.5 	3.4 	3.4 	4.7 	2.0 	0.2 	0.5 	1.3 	0.6 	1.9 	lexA	peptidase S24		0.668	0.526	0.402	0.221	0.682	0.833	0.231	0.107	0.990	0.172	0.074	0.825	0.791	0.241	0.114
978	Maq22A_c05625	180	64.4 	3.2 	0.8 	1.7 	3.5 	0.9 	1.0 	2.7 	2.5 	2.5 	1.8 	0.0 	2.3 	0.9 	0.6 	2.9 	0.0 	5.4 	0.0 	1.9 	1.8 	2.6 	1.4 	1.5 	1.8 	1.3 	1.5 	0.1 	1.2 	1.3 	3.1 	dinP	UMUC domain protein DNA-repair protein		0.839	0.279	0.865	0.941	0.841	0.381	0.974	0.782	0.997	0.365	0.250	0.381	0.808	0.977	0.785
979	Maq22A_c05630	291	67.0 	10.0 	13.0 	12.9 	9.3 	10.0 	7.0 	6.6 	10.5 	7.1 	3.4 	8.8 	9.1 	5.8 	6.8 	6.8 	12.7 	17.7 	15.6 	12.0 	8.8 	8.1 	7.1 	6.5 	15.3 	1.7 	1.6 	2.1 	3.2 	0.6 	2.5 	dinP	UMUC domain protein DNA-repair protein		0.550	0.687	0.541	0.109	0.007	0.342	0.925	0.323	0.002	0.356	0.058	0.035	0.436	0.005	0.000
980	Maq22A_c05635	732	67.8 	6.2 	6.1 	8.6 	6.1 	7.7 	5.6 	4.1 	5.3 	3.4 	3.6 	4.7 	5.5 	3.7 	5.9 	3.6 	4.1 	6.3 	6.2 	7.0 	6.5 	4.3 	4.6 	4.4 	5.5 	1.4 	1.1 	0.9 	1.0 	1.3 	1.2 	dnaC	ATPase		0.657	0.957	0.739	0.337	0.942	0.638	0.479	0.173	0.724	0.786	0.392	0.904	0.611	0.700	0.322
981	Maq22A_c05640	1500	69.5 	6.3 	7.4 	6.1 	6.2 	7.4 	6.8 	2.6 	4.0 	3.4 	2.8 	4.3 	3.5 	5.0 	3.7 	2.8 	3.2 	6.6 	6.0 	6.6 	6.8 	3.3 	3.5 	3.8 	5.3 	0.7 	0.6 	0.7 	0.7 	1.1 	1.8 		transposase		0.235	0.165	0.064	0.043	0.992	0.013	0.005	0.002	0.250	0.562	0.565	0.183	0.947	0.073	0.052
982	Maq22A_c05650	1296	71.0 	15.4 	14.0 	11.6 	15.2 	14.2 	19.5 	10.7 	17.5 	8.7 	9.3 	14.8 	17.9 	11.7 	13.4 	15.4 	12.7 	12.7 	9.2 	13.7 	16.3 	12.3 	14.0 	13.5 	11.5 	1.9 	2.8 	4.6 	4.4 	1.9 	2.0 	dinP	DNA polymerase		0.091	0.067	0.090	0.251	0.533	0.877	0.945	0.593	0.294	0.936	0.493	0.232	0.559	0.279	0.605
983	Maq22A_c05660	243	70.0 	39.1 	46.8 	42.7 	42.8 	39.1 	47.4 	25.3 	37.8 	29.2 	26.8 	26.4 	34.0 	37.1 	33.7 	32.7 	39.5 	41.3 	26.7 	42.9 	43.1 	30.8 	29.0 	34.5 	35.8 	3.8 	4.1 	6.4 	4.3 	2.3 	8.0 		hypothetical protein		0.288	0.379	0.761	0.905	0.370	0.878	0.220	0.359	0.882	0.285	0.457	0.995	0.688	0.279	0.449
984	Maq22A_c05670	366	69.4 	63.3 	86.1 	88.4 	70.6 	79.1 	78.1 	29.4 	49.6 	37.5 	33.8 	43.2 	51.6 	53.4 	45.0 	46.6 	51.4 	69.7 	71.4 	79.3 	75.9 	38.8 	42.8 	48.4 	64.2 	13.9 	4.6 	10.2 	8.9 	4.4 	11.1 		hypothetical protein		0.249	0.025	0.022	0.018	0.651	0.001	0.001	0.001	0.500	0.817	0.935	0.009	0.872	0.008	0.006
985	Maq22A_c05685	162	65.4 	30.5 	26.7 	30.7 	22.9 	27.4 	32.1 	44.7 	57.4 	44.7 	38.2 	26.4 	31.1 	29.4 	19.2 	28.6 	67.7 	40.5 	20.0 	29.3 	27.5 	48.9 	31.9 	25.7 	42.7 	2.2 	4.6 	7.3 	5.9 	5.7 	23.9 		hypothetical protein		0.788	0.000	0.186	0.735	0.007	0.001	0.292	0.945	0.017	0.036	0.001	0.362	0.324	0.216	0.020
986	Maq22A_c05690	903	38.9 	383.9 	374.6 	454.2 	522.9 	895.4 	809.2 	8048.1 	3375.6 	4193.8 	1287.6 	2002.8 	2073.5 	1387.0 	1017.4 	1510.6 	5426.5 	2773.2 	1283.2 	404.2 	742.5 	5205.8 	1787.9 	1305.0 	3161.0 	43.5 	195.0 	2495.3 	434.8 	256.6 	2098.7 		conserved hypothetical protein		0.035	0.000	0.000	0.000	0.000	0.000	0.004	0.068	0.000	0.000	0.000	0.043	0.277	0.066	0.003
987	Maq22A_c05695	1143	64.5 	10.9 	12.7 	15.8 	14.2 	14.1 	11.9 	10.6 	11.7 	8.8 	9.4 	9.7 	15.0 	10.1 	9.8 	11.7 	11.8 	12.4 	11.3 	13.1 	13.4 	10.4 	11.4 	10.5 	11.9 	2.5 	1.3 	1.5 	3.2 	1.0 	0.6 		transposase		0.231	0.111	0.225	0.880	0.235	0.684	0.927	0.305	0.999	0.771	0.156	0.685	0.292	0.927	0.309
988	Maq22A_c05705	912	70.8 	13.9 	17.4 	18.3 	15.1 	12.6 	10.6 	6.2 	7.7 	7.1 	8.6 	10.3 	11.5 	10.1 	8.4 	10.2 	6.4 	10.4 	13.5 	16.5 	12.7 	7.0 	10.1 	9.5 	10.1 	2.3 	2.2 	0.7 	1.5 	1.0 	3.6 	xerC	integrase family protein		0.557	0.008	0.280	0.024	0.047	0.040	0.583	0.099	0.166	0.183	0.651	0.493	0.347	0.478	0.808
989	Maq22A_c05710	360	75.3 	20.2 	31.6 	22.2 	21.3 	13.6 	12.4 	12.1 	11.7 	7.4 	9.0 	19.0 	21.4 	15.1 	14.7 	11.0 	4.0 	13.6 	12.0 	24.6 	15.8 	10.4 	16.5 	13.6 	9.9 	6.1 	4.9 	2.6 	6.5 	2.2 	5.1 		polyketide cyclase		0.260	0.124	0.754	0.134	0.003	0.670	0.460	0.711	0.071	0.258	0.951	0.175	0.277	0.015	0.151
990	Maq22A_c05715	624	79.3 	6.5 	6.1 	6.3 	6.5 	4.4 	3.3 	2.3 	4.0 	3.3 	3.7 	1.4 	6.9 	3.3 	6.3 	3.0 	3.4 	13.9 	10.7 	6.3 	4.7 	3.2 	4.0 	4.2 	9.3 	0.2 	1.6 	0.8 	2.8 	1.9 	5.4 		predicted membrane protein		0.730	0.487	0.894	0.604	0.046	0.725	0.851	0.863	0.021	0.604	0.856	0.009	0.726	0.048	0.013
991	Maq22A_c05720	807	75.7 	21.6 	27.8 	31.5 	31.1 	10.6 	16.1 	13.3 	20.8 	22.2 	16.1 	11.6 	23.9 	16.0 	22.2 	12.3 	10.8 	46.8 	30.5 	27.0 	19.3 	18.8 	17.2 	16.8 	29.4 	5.0 	10.6 	4.8 	6.2 	5.0 	18.0 		membrane protein		0.541	0.714	0.661	0.415	0.296	0.330	0.872	0.838	0.099	0.426	0.239	0.500	0.718	0.145	0.064
992	Maq22A_c05725	606	68.6 	110.8 	139.5 	157.0 	152.4 	47.3 	46.2 	54.0 	79.1 	97.8 	79.5 	61.3 	128.8 	49.1 	81.8 	45.4 	49.0 	140.8 	78.7 	135.8 	82.0 	77.0 	89.8 	58.8 	89.5 	23.3 	61.0 	22.0 	34.9 	20.0 	46.9 	lemA	LemA family protein		0.246	0.739	0.721	0.043	0.526	0.409	0.425	0.387	0.599	0.979	0.091	0.764	0.097	0.784	0.164
993	Maq22A_c05730	1998	73.0 	59.9 	47.7 	44.9 	139.2 	176.8 	169.3 	55.8 	84.5 	45.9 	70.2 	95.9 	92.9 	119.9 	117.6 	151.2 	151.2 	131.2 	121.1 	50.8 	161.8 	62.1 	86.3 	129.6 	134.5 	8.0 	19.9 	20.0 	14.1 	18.7 	15.3 		chemotaxis protein		0.000	0.000	0.000	0.000	0.000	0.000	0.005	0.407	0.766	0.320	0.003	0.000	0.048	0.012	0.595
994	Maq22A_c05735	972	77.7 	69.7 	125.4 	95.7 	40.7 	40.4 	42.2 	49.4 	48.3 	75.6 	70.6 	41.3 	26.9 	47.6 	56.3 	38.9 	22.3 	35.1 	62.2 	96.9 	41.1 	57.8 	46.3 	47.6 	39.9 	27.9 	1.0 	15.4 	22.3 	8.7 	20.4 		hypothetical protein		0.002	0.944	0.068	0.042	0.003	0.003	0.242	0.318	0.946	0.080	0.051	0.004	0.855	0.270	0.353
995	Maq22A_c05745	282	77.3 	106.6 	229.8 	144.1 	51.3 	66.3 	82.9 	92.1 	57.9 	117.9 	108.5 	71.2 	68.9 	69.3 	98.9 	53.5 	25.1 	35.1 	98.8 	160.2 	66.8 	89.3 	82.9 	73.9 	53.0 	63.1 	15.8 	30.1 	22.2 	23.0 	40.0 		hypothetical protein		0.011	0.841	0.229	0.061	0.001	0.019	0.190	0.503	0.470	0.316	0.095	0.002	0.517	0.043	0.164
996	Maq22A_c05750	498	73.9 	25.7 	37.5 	36.6 	20.5 	18.8 	23.9 	10.2 	13.4 	13.9 	27.4 	14.6 	9.3 	15.0 	13.1 	17.5 	8.8 	17.6 	21.7 	33.3 	21.0 	12.5 	17.1 	15.2 	16.0 	6.5 	2.6 	2.0 	9.3 	2.2 	6.6 	def	peptide deformylase		0.129	0.013	0.062	0.007	0.010	0.329	0.661	0.241	0.284	0.626	0.857	0.931	0.506	0.566	0.926
997	Maq22A_c05755	2004	72.4 	67.6 	93.2 	93.6 	30.3 	34.2 	38.6 	50.1 	53.6 	58.1 	36.4 	40.1 	34.1 	23.5 	28.7 	26.4 	18.3 	23.9 	27.1 	84.8 	34.4 	53.9 	36.8 	26.2 	23.1 	14.9 	4.2 	4.0 	3.0 	2.6 	4.5 		hypothetical protein		0.000	0.713	0.000	0.000	0.000	0.000	0.050	0.091	0.006	0.000	0.000	0.000	0.000	0.000	0.289
998	Maq22A_c05760	1563	72.1 	64.7 	87.0 	85.7 	31.6 	36.9 	37.5 	39.9 	47.4 	54.4 	31.6 	33.3 	31.4 	20.8 	29.1 	25.3 	16.2 	22.7 	28.6 	79.1 	35.3 	47.2 	32.1 	25.1 	22.5 	12.5 	3.3 	7.2 	1.0 	4.2 	6.2 	degQ	serine peptidase		0.000	0.748	0.000	0.000	0.000	0.000	0.639	0.022	0.001	0.000	0.000	0.000	0.008	0.000	0.302
999	Maq22A_c05765	942	70.6 	28.7 	28.4 	28.4 	40.1 	29.8 	29.6 	18.6 	27.6 	28.1 	24.2 	33.1 	29.5 	29.2 	31.0 	33.3 	24.4 	42.5 	40.8 	28.5 	33.1 	24.7 	28.9 	31.2 	35.9 	0.2 	6.0 	5.3 	4.5 	2.0 	10.0 	dapA	cytochrome C biogenesis protein CcdA		0.007	0.007	0.012	0.005	0.000	0.971	0.978	0.922	0.199	0.951	0.952	0.218	0.905	0.219	0.236
1000	Maq22A_c05770	780	76.5 	6.0 	4.9 	4.1 	6.4 	4.5 	4.5 	1.9 	2.9 	1.9 	3.3 	2.2 	3.0 	6.3 	5.3 	5.4 	3.1 	4.8 	12.5 	5.0 	5.1 	2.2 	2.9 	5.7 	6.8 	1.0 	1.1 	0.6 	0.6 	0.5 	5.0 	fadR	transcriptional regulator		0.428	0.194	0.420	0.143	0.060	0.043	0.136	0.509	0.283	0.695	0.008	0.002	0.038	0.015	0.678
1001	Maq22A_c05775	1071	74.1 	14.1 	21.4 	19.5 	21.8 	10.2 	11.4 	8.1 	12.6 	12.0 	10.3 	8.0 	14.8 	13.6 	19.9 	10.1 	8.0 	31.1 	22.2 	18.3 	14.5 	10.9 	11.0 	14.6 	20.4 	3.8 	6.4 	2.4 	3.4 	5.0 	11.7 		endonuclease		0.795	0.847	0.499	0.944	0.207	0.949	0.673	0.743	0.130	0.630	0.793	0.149	0.459	0.058	0.236
1002	Maq22A_c05780	2010	73.5 	56.0 	58.8 	61.5 	64.1 	64.8 	76.4 	28.1 	51.2 	36.7 	42.7 	46.7 	51.4 	58.8 	60.4 	63.3 	44.9 	53.8 	69.9 	58.7 	68.4 	38.7 	47.0 	60.9 	56.2 	2.7 	6.9 	11.6 	4.3 	2.3 	12.7 	xerD	recombinase XerD		0.000	0.628	0.255	0.000	0.006	0.000	0.003	0.652	0.131	0.509	0.001	0.025	0.012	0.137	0.289
1003	Maq22A_c05785	207	71.5 	113.9 	111.1 	132.3 	167.7 	174.7 	171.2 	25.1 	49.3 	49.3 	84.9 	138.2 	100.0 	165.8 	149.7 	144.5 	72.2 	72.7 	107.4 	119.1 	171.2 	41.2 	107.7 	153.3 	84.1 	11.5 	3.5 	14.0 	27.5 	11.1 	20.2 		hypothetical protein		0.000	0.000	0.174	0.000	0.422	0.000	0.010	0.802	0.000	0.000	0.000	0.000	0.020	0.038	0.000
1004	Maq22A_c05795	681	73.3 	55.3 	63.8 	65.9 	50.6 	42.3 	44.2 	10.5 	33.8 	20.0 	18.2 	25.7 	19.5 	43.2 	46.6 	44.3 	24.9 	37.9 	57.4 	61.6 	45.7 	21.4 	21.1 	44.7 	40.1 	5.6 	4.3 	11.7 	4.0 	1.7 	16.3 	aroK	shikimate kinase		0.347	0.000	0.000	0.580	0.144	0.002	0.000	0.701	0.602	0.379	0.000	0.009	0.000	0.001	0.366
1005	Maq22A_c05800	1119	74.2 	41.1 	53.1 	51.8 	38.2 	42.4 	46.9 	14.4 	30.0 	15.3 	29.1 	36.2 	35.7 	34.8 	38.9 	36.8 	20.3 	33.6 	47.8 	48.7 	42.5 	19.9 	33.7 	36.8 	33.9 	6.6 	4.4 	8.8 	4.0 	2.1 	13.8 	aroB	3-dehydroquinate synthase		0.854	0.001	0.654	0.775	0.242	0.000	0.535	0.642	0.180	0.004	0.002	0.023	0.862	0.503	0.380
1006	Maq22A_c05805	1371	72.4 	176.8 	223.7 	196.9 	104.9 	119.1 	134.2 	83.5 	131.3 	118.2 	145.3 	133.6 	142.6 	113.4 	128.5 	121.1 	77.9 	89.5 	144.9 	199.1 	119.4 	111.0 	140.5 	121.0 	104.1 	23.6 	14.6 	24.7 	6.1 	7.5 	35.8 	bioF	8-amino-7-oxononanoate synthase		0.000	0.181	0.667	0.004	0.000	0.009	0.001	0.275	0.506	0.378	0.127	0.001	0.017	0.000	0.080
1007	Maq22A_c05810	7458	74.0 	139.7 	170.7 	159.9 	89.4 	97.9 	113.7 	67.4 	109.7 	93.4 	113.8 	104.2 	119.8 	102.4 	105.2 	107.0 	64.6 	86.7 	128.0 	156.8 	100.3 	90.2 	112.6 	104.9 	93.1 	15.7 	12.3 	21.3 	7.9 	2.3 	32.2 		beta-ketoacyl synthase		0.000	0.248	0.781	0.041	0.000	0.012	0.001	0.105	0.971	0.385	0.374	0.011	0.079	0.001	0.098
1008	Maq22A_c05815	237	57.4 	221.0 	232.4 	291.5 	270.4 	234.7 	239.6 	685.8 	621.3 	553.0 	495.7 	599.9 	673.3 	347.1 	278.6 	374.0 	404.4 	474.2 	466.4 	248.3 	248.2 	620.1 	589.6 	333.2 	448.3 	37.8 	19.4 	66.4 	89.2 	49.2 	38.2 	lrp	AsnC family transcriptional regulator		0.275	0.000	0.000	0.000	0.000	0.000	0.000	0.009	0.000	0.084	0.000	0.000	0.000	0.027	0.025
1009	Maq22A_c05820	1305	71.3 	82.5 	91.1 	104.7 	56.4 	56.7 	77.4 	46.3 	89.6 	66.4 	81.0 	77.9 	86.8 	71.0 	74.0 	73.8 	51.3 	73.3 	92.3 	92.8 	63.5 	67.4 	81.9 	72.9 	72.3 	11.2 	12.0 	21.7 	4.5 	1.7 	20.5 	ugd	UDP-glucose 6-dehydrogenase		0.012	0.151	0.048	0.983	0.841	0.000	0.000	0.013	0.022	0.569	0.148	0.105	0.047	0.031	0.858
1010	Maq22A_c05840	216	68.5 	342.7 	379.0 	441.7 	557.0 	631.3 	615.2 	163.8 	476.0 	306.5 	429.4 	529.7 	436.4 	450.0 	384.0 	411.0 	372.3 	362.1 	346.8 	387.8 	601.2 	315.4 	465.1 	415.0 	360.4 	50.1 	39.1 	156.3 	56.0 	33.2 	12.8 		hypothetical protein		0.000	0.156	0.002	0.045	0.176	0.014	0.479	0.058	0.011	0.083	0.563	0.946	0.244	0.071	0.517
1011	Maq22A_c05845	207	74.4 	26.2 	32.0 	30.5 	18.8 	23.7 	48.4 	32.1 	46.6 	32.8 	23.6 	37.1 	38.5 	22.2 	30.0 	32.6 	30.0 	34.4 	38.6 	29.6 	30.3 	37.2 	33.1 	28.3 	34.3 	3.0 	15.9 	8.1 	8.2 	5.4 	4.3 		hypothetical protein		0.482	0.000	0.038	0.299	0.034	0.004	0.163	0.740	0.164	0.186	0.010	0.129	0.278	0.926	0.289
1012	Maq22A_c05850	753	64.3 	168.5 	208.1 	210.1 	172.9 	145.9 	162.7 	90.6 	157.8 	115.0 	86.0 	146.3 	118.9 	132.7 	107.5 	125.5 	139.3 	140.4 	105.8 	195.5 	160.5 	121.1 	117.0 	121.9 	128.5 	23.4 	13.6 	34.0 	30.2 	13.0 	19.6 		conserved hypothetical protein		0.795	0.887	0.176	0.126	0.402	0.907	0.273	0.205	0.564	0.227	0.168	0.489	0.877	0.600	0.491
1013	Maq22A_c05860	1692	70.9 	3.7 	3.8 	3.4 	12.3 	11.3 	13.9 	2.1 	2.7 	1.7 	2.5 	1.8 	2.1 	8.7 	9.1 	8.0 	10.5 	6.1 	11.9 	3.6 	12.5 	2.2 	2.1 	8.6 	9.5 	0.2 	1.3 	0.5 	0.4 	0.6 	3.0 	tar	chemotaxis protein		0.000	0.859	0.371	0.000	0.000	0.000	0.000	0.097	0.386	0.479	0.000	0.000	0.000	0.000	0.432
1014	Maq22A_c05865	687	72.6 	2.7 	2.0 	3.3 	3.6 	1.3 	1.1 	1.1 	1.5 	1.1 	0.9 	1.9 	1.4 	3.2 	1.2 	2.3 	0.8 	3.2 	1.3 	2.6 	2.0 	1.2 	1.4 	2.2 	1.8 	0.7 	1.4 	0.2 	0.5 	1.0 	1.3 	hisJ	extracellular solute-binding protein family 3		0.861	0.408	0.419	0.924	0.669	0.517	0.523	0.791	0.802	0.982	0.365	0.692	0.377	0.690	0.608
1015	Maq22A_c05875	1500	71.3 	27.6 	28.8 	23.3 	27.2 	30.0 	34.9 	10.6 	21.2 	15.4 	23.0 	27.9 	20.7 	26.3 	22.0 	24.0 	16.9 	18.5 	30.4 	26.6 	30.7 	15.7 	23.9 	24.1 	21.9 	2.9 	3.9 	5.3 	3.7 	2.2 	7.3 	putA	methylmalonate-semialdehyde dehydrogenase		0.016	0.532	0.160	0.271	0.768	0.003	0.377	0.197	0.038	0.049	0.090	0.365	0.727	0.269	0.428
1016	Maq22A_c05880	762	73.8 	14.9 	21.5 	15.2 	10.9 	15.3 	15.6 	6.7 	9.5 	6.4 	6.4 	7.3 	6.6 	11.2 	10.1 	9.7 	8.0 	11.0 	15.0 	17.2 	13.9 	7.5 	6.8 	10.3 	11.3 	3.7 	2.6 	1.7 	0.5 	0.7 	3.5 	hpcH	"4-hydroxy-2-oxo-heptane-1,7-dioate aldolase"		0.626	0.019	0.000	0.057	0.187	0.065	0.002	0.165	0.409	0.134	0.625	0.308	0.050	0.016	0.584
1017	Maq22A_c05885	783	69.3 	6.7 	6.9 	7.1 	8.9 	10.8 	8.5 	6.6 	8.0 	5.9 	8.3 	9.8 	9.3 	10.9 	8.6 	8.8 	9.4 	10.3 	9.1 	6.9 	9.4 	6.8 	9.1 	9.4 	9.6 	0.2 	1.2 	1.1 	0.8 	1.2 	0.6 		"2-oxo-hepta-3-ene-1,7-dioate hydratase"		0.004	0.006	0.001	0.001	0.000	0.987	0.522	0.642	0.328	0.522	0.640	0.335	0.825	0.807	0.607
1018	Maq22A_c05890	894	69.7 	14.9 	15.0 	17.0 	15.1 	12.3 	14.5 	5.1 	8.9 	7.3 	9.5 	8.6 	7.5 	12.7 	13.8 	12.3 	8.0 	8.1 	15.5 	15.6 	14.0 	7.1 	8.5 	12.9 	10.5 	1.2 	1.4 	1.9 	1.0 	0.8 	4.3 	pcaH	"catechol 1,2-dioxygenase"		0.707	0.019	0.034	0.698	0.188	0.008	0.016	0.990	0.099	0.992	0.008	0.305	0.016	0.354	0.098
1019	Maq22A_c05895	762	71.9 	23.9 	25.9 	30.2 	17.8 	14.7 	22.4 	4.6 	11.8 	9.1 	12.4 	10.6 	8.6 	13.2 	12.2 	14.9 	9.7 	13.2 	19.6 	26.7 	18.3 	8.5 	10.6 	13.4 	14.1 	3.2 	3.9 	3.6 	1.9 	1.4 	5.0 	gntR	GntR family transcriptional regulator		0.105	0.000	0.000	0.002	0.004	0.003	0.012	0.140	0.207	0.802	0.120	0.082	0.235	0.174	0.841
1020	Maq22A_c05900	810	76.7 	5.7 	6.8 	6.9 	5.4 	3.6 	4.6 	3.6 	4.5 	1.5 	6.4 	5.3 	6.0 	6.3 	5.9 	5.7 	2.4 	5.3 	7.2 	6.5 	4.5 	3.2 	5.9 	6.0 	5.0 	0.6 	0.9 	1.6 	0.6 	0.3 	2.4 	iolE	sugar phosphate isomerase		0.362	0.303	0.320	0.432	0.688	0.885	0.074	0.099	0.628	0.062	0.082	0.540	0.785	0.188	0.253
1021	Maq22A_c05905	1395	69.2 	10.2 	12.0 	11.0 	11.3 	14.3 	13.3 	5.9 	10.4 	7.9 	8.2 	6.4 	8.9 	12.2 	10.6 	13.6 	11.8 	10.0 	14.9 	11.1 	13.0 	8.1 	7.8 	12.1 	12.2 	0.9 	1.5 	2.3 	1.3 	1.5 	2.5 	proP	MFS transporter		0.018	0.285	0.946	0.013	0.006	0.223	0.031	0.893	0.691	0.308	0.178	0.110	0.023	0.012	0.792
1022	Maq22A_c05910	834	70.1 	32.7 	41.0 	34.8 	26.2 	27.0 	28.7 	21.9 	29.6 	29.6 	39.8 	30.2 	35.9 	28.3 	23.9 	32.2 	25.9 	26.6 	20.7 	36.2 	27.3 	27.0 	35.3 	28.1 	24.4 	4.3 	1.3 	4.5 	4.8 	4.2 	3.2 	aroE	shikimate dehydrogenase		0.361	0.183	0.040	0.922	0.483	0.027	0.004	0.420	0.838	0.450	0.159	0.046	0.034	0.007	0.550
1023	Maq22A_c05915	447	68.7 	53.2 	56.0 	70.7 	39.4 	51.1 	49.8 	57.8 	62.1 	58.5 	49.5 	49.7 	63.5 	49.0 	51.0 	50.3 	50.8 	60.5 	53.6 	60.0 	46.8 	59.5 	54.2 	50.1 	55.0 	9.4 	6.4 	2.3 	8.0 	1.0 	5.0 	aroQ	3-dehydroquinate dehydratase		0.463	0.000	0.107	0.640	0.152	0.000	0.023	0.236	0.033	0.060	0.001	0.025	0.249	0.806	0.340
1024	Maq22A_c05920	1275	74.8 	52.5 	63.7 	57.0 	36.2 	42.7 	53.6 	22.9 	41.4 	30.6 	33.4 	35.5 	40.5 	33.6 	35.0 	35.5 	28.1 	33.5 	57.1 	57.7 	44.2 	31.7 	36.5 	34.7 	39.5 	5.6 	8.8 	9.3 	3.6 	1.0 	15.4 		hypothetical protein		0.284	0.192	0.202	0.015	0.161	0.809	0.804	0.178	0.739	0.988	0.273	0.928	0.297	0.943	0.313
1025	Maq22A_c05930	312	80.4 	7.8 	7.8 	5.8 	6.1 	9.8 	8.9 	2.3 	2.5 	2.4 	2.1 	2.7 	2.2 	8.7 	8.6 	8.1 	7.8 	13.9 	20.8 	7.1 	8.3 	2.4 	2.4 	8.5 	14.1 	1.2 	2.0 	0.1 	0.3 	0.4 	6.5 		hypothetical protein		0.290	0.047	0.035	0.105	0.000	0.004	0.004	0.579	0.009	0.764	0.001	0.000	0.001	0.000	0.040
1026	Maq22A_c05935	555	64.1 	257.6 	265.5 	301.5 	295.3 	249.8 	229.4 	158.2 	176.7 	170.1 	209.3 	263.9 	254.0 	246.5 	222.8 	260.6 	182.3 	189.9 	158.3 	274.9 	258.2 	168.3 	242.4 	243.3 	176.9 	23.4 	33.7 	9.4 	29.1 	19.1 	16.5 	rimL	spermidine acetyltransferase		0.477	0.956	0.187	0.389	0.232	0.445	0.538	0.881	0.057	0.171	0.361	0.256	0.641	0.013	0.040
1027	Maq22A_c05940	237	76.8 	33.2 	34.8 	36.2 	32.8 	25.9 	31.3 	14.3 	24.9 	25.6 	23.3 	9.0 	26.6 	25.1 	32.8 	26.2 	23.7 	27.1 	29.2 	34.7 	30.0 	21.6 	19.6 	28.0 	26.7 	1.5 	3.7 	6.3 	9.3 	4.2 	2.7 		hypothetical protein		0.919	0.878	0.350	0.831	0.996	0.806	0.316	0.913	0.918	0.445	0.726	0.887	0.274	0.368	0.834
1028	Maq22A_c05945	2703	71.3 	25.8 	30.8 	32.0 	24.0 	8.3 	8.7 	12.1 	15.1 	15.5 	14.3 	13.0 	23.4 	10.1 	12.8 	10.1 	8.4 	26.3 	14.2 	29.5 	13.7 	14.2 	16.9 	11.0 	16.3 	3.2 	8.9 	1.9 	5.7 	1.5 	9.1 		glucosidase		0.018	0.326	0.332	0.004	0.153	0.171	0.172	0.590	0.354	0.995	0.056	0.657	0.057	0.655	0.143
1029	Maq22A_c05950	1521	70.1 	122.1 	145.8 	169.4 	119.6 	34.1 	32.7 	53.6 	63.3 	70.3 	68.5 	48.8 	113.5 	52.0 	63.0 	33.9 	29.5 	121.3 	67.4 	145.8 	62.1 	62.4 	77.0 	49.6 	72.7 	23.6 	49.7 	8.4 	33.2 	14.7 	46.1 	zwf	glucose-6-phosphate dehydrogenase		0.030	0.250	0.292	0.009	0.128	0.309	0.267	0.652	0.517	0.925	0.142	0.711	0.119	0.643	0.272
1030	Maq22A_c05955	918	75.5 	42.9 	50.0 	57.5 	21.2 	21.4 	25.5 	13.8 	25.2 	19.5 	18.1 	20.0 	25.1 	26.3 	26.9 	28.0 	15.2 	28.6 	36.5 	50.1 	22.7 	19.5 	21.1 	27.0 	26.7 	7.3 	2.4 	5.7 	3.6 	0.8 	10.7 	apbA	ketopantoate reductase		0.000	0.000	0.000	0.001	0.000	0.215	0.437	0.030	0.073	0.699	0.370	0.593	0.217	0.372	0.718
1031	Maq22A_c05960	1050	74.3 	18.2 	19.6 	20.2 	11.2 	10.1 	15.2 	5.4 	9.0 	6.1 	5.9 	9.4 	8.8 	11.2 	11.6 	10.7 	8.6 	10.4 	16.7 	19.3 	12.2 	6.8 	8.0 	11.1 	11.9 	1.0 	2.7 	1.9 	1.9 	0.4 	4.2 	mviM	predicted dehydrogenases and related proteins		0.008	0.000	0.000	0.011	0.028	0.062	0.102	0.938	0.684	0.953	0.054	0.026	0.089	0.048	0.742
1032	Maq22A_c05965	321	74.8 	7.3 	9.7 	10.8 	7.0 	5.3 	8.7 	2.6 	3.2 	3.2 	1.0 	2.7 	3.5 	4.8 	5.2 	8.2 	6.3 	6.5 	10.8 	9.2 	7.0 	3.0 	2.4 	6.1 	7.9 	1.8 	1.7 	0.3 	1.3 	1.9 	2.5 	nirD	ferredoxin subunits of nitrite reductase and ring-hydroxylating dioxygenases		0.615	0.021	0.008	0.481	0.740	0.072	0.027	0.841	0.421	0.557	0.110	0.012	0.042	0.004	0.320
1033	Maq22A_c05970	1323	76.0 	17.2 	22.4 	19.2 	16.2 	13.1 	17.1 	3.8 	7.2 	3.9 	9.6 	9.0 	9.0 	16.7 	10.5 	11.5 	5.9 	10.3 	16.8 	19.6 	15.5 	5.0 	9.2 	12.9 	11.0 	2.6 	2.1 	1.9 	0.3 	3.3 	5.5 	mhpD	fumarylacetoacetase		0.608	0.000	0.008	0.243	0.017	0.000	0.032	0.515	0.064	0.014	0.000	0.003	0.125	0.691	0.228
1034	Maq22A_c05975	1362	70.9 	8.0 	11.9 	9.4 	15.1 	10.1 	14.4 	4.3 	6.2 	4.8 	6.7 	9.4 	5.6 	11.2 	9.4 	11.2 	4.6 	10.0 	10.1 	9.8 	13.2 	5.1 	7.2 	10.6 	8.3 	2.0 	2.7 	1.0 	1.9 	1.0 	3.2 	hmgA	"homogentisate 1,2-dioxygenase"		0.002	0.272	0.842	0.033	0.740	0.000	0.003	0.336	0.007	0.421	0.002	0.165	0.035	0.621	0.081
1035	Maq22A_c05980	894	76.8 	17.1 	23.0 	17.5 	14.6 	13.9 	21.4 	7.0 	19.5 	11.1 	8.0 	7.2 	10.2 	16.2 	21.7 	14.4 	15.8 	26.7 	45.4 	19.2 	16.6 	12.5 	8.4 	17.4 	29.3 	3.3 	4.1 	6.4 	1.5 	3.8 	15.0 	dgoK	2-keto-3-deoxy-galactonokinase		0.986	0.957	0.021	0.438	0.001	0.971	0.021	0.452	0.001	0.020	0.479	0.001	0.003	0.000	0.010
1036	Maq22A_c05985	630	77.6 	13.4 	14.8 	12.4 	15.6 	13.4 	18.3 	10.5 	16.9 	7.3 	8.8 	19.0 	19.3 	20.5 	19.6 	20.2 	15.1 	21.7 	27.8 	13.5 	15.8 	11.6 	15.7 	20.1 	21.5 	1.2 	2.4 	4.9 	6.0 	0.5 	6.3 	eda	2-dehydro-3-deoxy-6-phosphogalactonate aldolase		0.065	0.060	0.007	0.000	0.000	0.942	0.337	0.037	0.014	0.382	0.049	0.020	0.335	0.191	0.705
1037	Maq22A_c05995	930	74.1 	21.1 	30.3 	30.7 	15.0 	8.9 	7.8 	8.3 	7.9 	10.5 	12.6 	7.3 	6.9 	8.6 	10.0 	7.3 	5.8 	9.4 	10.2 	27.4 	10.5 	8.9 	9.0 	8.6 	8.5 	5.5 	3.9 	1.4 	3.2 	1.4 	2.3 	dps	ferritin Dps family protein		0.000	0.001	0.000	0.000	0.000	0.496	0.813	0.496	0.427	0.382	0.177	0.144	0.686	0.608	0.906
1038	Maq22A_c06005	192	75.5 	4.0 	2.8 	3.1 	4.2 	4.0 	2.9 	0.6 	4.1 	3.8 	0.0 	2.2 	2.9 	3.5 	3.2 	3.4 	2.5 	5.8 	9.0 	3.3 	3.7 	2.9 	1.7 	3.4 	5.8 	0.6 	0.7 	1.9 	1.5 	0.2 	3.2 		hypothetical protein		0.527	0.552	0.788	0.592	0.091	0.983	0.401	0.927	0.296	0.421	0.945	0.300	0.453	0.074	0.259
1039	Maq22A_c06010	969	74.8 	9.2 	11.6 	7.6 	10.4 	13.1 	9.6 	3.9 	9.0 	6.7 	7.7 	14.1 	10.7 	7.7 	8.5 	11.3 	4.5 	5.8 	18.0 	9.5 	11.0 	6.5 	10.8 	9.2 	9.4 	2.0 	1.9 	2.6 	3.2 	1.9 	7.5 		glycosyl transferase family 1		0.184	0.766	0.080	0.382	0.497	0.314	0.642	0.653	0.524	0.152	0.574	0.709	0.369	0.282	0.850
1040	Maq22A_c06020	3645	75.5 	11.7 	14.4 	12.4 	10.0 	11.3 	13.0 	7.5 	10.5 	8.1 	9.6 	11.4 	13.4 	9.0 	8.1 	9.5 	6.0 	7.7 	14.2 	12.8 	11.4 	8.7 	11.5 	8.9 	9.3 	1.4 	1.5 	1.6 	1.9 	0.7 	4.4 	rfaG	glycosyl transferase group 1		0.767	0.508	0.117	0.304	0.363	0.715	0.204	0.189	0.232	0.363	0.096	0.122	0.011	0.016	0.910
1041	Maq22A_c06025	2250	68.1 	54.6 	57.0 	58.3 	63.8 	59.2 	63.1 	70.4 	79.0 	68.4 	115.3 	114.6 	117.4 	51.4 	49.2 	63.0 	47.5 	39.0 	44.6 	56.6 	62.1 	72.6 	115.8 	54.5 	43.7 	1.9 	2.5 	5.6 	1.5 	7.4 	4.3 	cirA	TonB-dependent receptor		0.052	0.000	0.000	0.118	0.854	0.000	0.000	0.707	0.080	0.023	0.000	0.000	0.000	0.000	0.170
1042	Maq22A_c06030	951	76.6 	19.5 	24.2 	22.9 	10.7 	11.8 	11.3 	4.6 	8.3 	9.6 	12.3 	10.8 	10.0 	12.0 	11.6 	10.6 	4.7 	8.2 	13.4 	22.2 	11.3 	7.5 	11.0 	11.4 	8.8 	2.4 	0.5 	2.6 	1.2 	0.7 	4.4 		methyltransferase type 11		0.000	0.000	0.008	0.002	0.000	0.482	0.494	0.548	0.154	0.188	0.198	0.483	0.895	0.047	0.044
1043	Maq22A_c06035	1521	72.5 	5.9 	7.0 	5.1 	3.9 	3.6 	4.6 	2.3 	3.4 	2.2 	2.8 	2.5 	2.7 	4.1 	2.9 	4.0 	3.5 	2.2 	3.1 	6.0 	4.1 	2.7 	2.7 	3.7 	2.9 	0.9 	0.5 	0.7 	0.1 	0.7 	0.7 	acrA	secretion protein HylD		0.158	0.055	0.013	0.122	0.024	0.588	0.220	0.887	0.389	0.472	0.689	0.758	0.273	0.658	0.472
1044	Maq22A_c06040	2211	70.0 	6.0 	5.9 	5.9 	4.9 	4.2 	6.3 	0.7 	3.3 	2.0 	1.8 	4.2 	2.0 	2.6 	2.1 	3.2 	2.7 	2.8 	3.7 	5.9 	5.1 	2.0 	2.7 	2.6 	3.1 	0.0 	1.1 	1.3 	1.4 	0.5 	0.6 	sunT	peptidase C39		0.992	0.002	0.013	0.006	0.051	0.002	0.015	0.006	0.054	0.664	0.716	0.252	0.925	0.516	0.426
1045	Maq22A_c06045	981	77.6 	1.8 	1.7 	2.5 	1.4 	0.9 	2.6 	1.2 	1.4 	0.9 	1.3 	1.7 	1.3 	2.4 	2.7 	2.4 	1.8 	1.6 	2.6 	2.0 	1.7 	1.2 	1.5 	2.5 	2.0 	0.4 	0.9 	0.2 	0.3 	0.2 	0.6 	wcaG	nucleoside-diphosphate-sugar epimerases		0.847	0.934	0.932	0.048	0.320	0.920	0.934	0.036	0.251	0.993	0.055	0.312	0.078	0.348	0.354
1046	Maq22A_c06050	747	77.4 	2.2 	2.2 	3.0 	1.9 	2.1 	3.0 	0.6 	2.0 	2.0 	0.9 	1.1 	2.4 	3.2 	2.2 	0.9 	1.4 	0.7 	2.3 	2.5 	2.3 	1.5 	1.5 	2.1 	1.5 	0.5 	0.6 	0.8 	0.8 	1.2 	0.8 	fabG	short-chain dehydrogenase		0.816	0.919	0.852	0.855	0.450	0.747	0.695	0.962	0.335	0.930	0.784	0.531	0.729	0.615	0.361
1047	Maq22A_c06055	1389	73.1 	6.2 	5.5 	6.0 	5.1 	5.0 	5.3 	2.3 	4.5 	3.0 	3.3 	3.7 	4.6 	3.9 	4.2 	4.7 	1.8 	2.9 	4.7 	5.9 	5.1 	3.2 	3.9 	4.3 	3.1 	0.4 	0.2 	1.1 	0.7 	0.4 	1.4 	trkA	predicted flavoprotein 		0.955	0.372	0.618	0.545	0.007	0.356	0.591	0.520	0.007	0.766	0.767	0.085	0.974	0.058	0.039
1048	Maq22A_c06060	1599	68.1 	22.3 	29.0 	22.2 	8.9 	9.5 	9.9 	6.3 	10.6 	7.4 	11.4 	9.6 	9.4 	8.4 	6.9 	7.3 	6.7 	8.9 	8.4 	24.5 	9.4 	8.1 	10.2 	7.5 	8.0 	3.9 	0.5 	2.2 	1.1 	0.8 	1.2 	ddpA	ABC transporter substrate-binding protein		0.000	0.000	0.000	0.000	0.000	0.176	0.086	0.213	0.628	0.649	0.011	0.071	0.005	0.033	0.458
1049	Maq22A_c06065	1032	70.7 	6.7 	9.8 	8.9 	4.2 	3.4 	5.0 	0.7 	4.4 	1.6 	3.8 	3.3 	4.1 	2.1 	3.2 	2.7 	2.1 	3.4 	3.6 	8.5 	4.2 	2.2 	3.7 	2.7 	3.0 	1.6 	0.8 	1.9 	0.4 	0.5 	0.8 	dppB	peptide ABC transporter permease		0.009	0.000	0.030	0.000	0.000	0.150	0.861	0.136	0.269	0.134	0.987	0.729	0.123	0.235	0.711
1050	Maq22A_c06070	876	72.8 	13.7 	16.8 	16.0 	10.3 	10.1 	9.7 	3.4 	4.4 	3.4 	3.3 	5.4 	5.4 	5.8 	7.5 	7.2 	3.4 	5.1 	5.9 	15.5 	10.1 	3.7 	4.7 	6.8 	4.8 	1.6 	0.3 	0.6 	1.2 	0.9 	1.3 	dppC	peptide ABC transporter permease		0.035	0.000	0.000	0.000	0.000	0.000	0.001	0.035	0.000	0.639	0.023	0.957	0.116	0.670	0.024
1051	Maq22A_c06075	1659	73.0 	4.9 	7.0 	5.4 	2.5 	2.0 	2.2 	2.0 	2.3 	2.6 	2.2 	2.8 	1.8 	2.4 	2.4 	2.2 	1.6 	2.9 	2.1 	5.7 	2.2 	2.3 	2.3 	2.3 	2.2 	1.1 	0.2 	0.3 	0.5 	0.1 	0.6 		ABC transporter ATP-binding protein		0.000	0.009	0.000	0.000	0.000	0.085	0.735	0.591	0.764	0.237	0.234	0.163	0.892	0.946	0.820
1052	Maq22A_c06080	927	69.6 	24.9 	28.0 	27.1 	15.7 	13.7 	15.2 	13.8 	19.6 	19.3 	18.6 	18.9 	19.5 	12.5 	14.9 	14.4 	10.7 	14.7 	13.7 	26.7 	14.9 	17.6 	19.0 	13.9 	13.1 	1.6 	1.0 	3.2 	0.4 	1.3 	2.1 		N-carbamoyl-D-amino acid hydrolase		0.000	0.654	0.726	0.000	0.000	0.000	0.001	0.882	0.767	0.468	0.000	0.000	0.001	0.000	0.660
1053	Maq22A_c06085	654	75.1 	11.7 	14.9 	11.7 	6.6 	4.5 	5.1 	4.6 	7.1 	7.9 	10.4 	10.4 	7.3 	6.0 	10.8 	7.7 	4.6 	9.8 	16.5 	12.8 	5.4 	6.5 	9.4 	8.1 	10.3 	1.8 	1.1 	1.7 	1.8 	2.4 	6.0 		Asp/Glu racemase		0.002	0.319	0.841	0.343	0.829	0.038	0.007	0.030	0.004	0.472	0.950	0.444	0.503	1.000	0.475
1054	Maq22A_c06090	1389	70.5 	28.1 	36.7 	31.4 	14.5 	16.2 	16.3 	12.7 	19.1 	16.4 	14.3 	12.0 	12.3 	15.0 	17.2 	15.7 	11.3 	17.6 	22.2 	32.1 	15.7 	16.1 	12.9 	16.0 	17.0 	4.3 	1.0 	3.2 	1.3 	1.1 	5.5 	pyrC	dihydropyrimidinase		0.000	0.013	0.000	0.000	0.000	0.001	0.638	0.252	0.122	0.000	0.019	0.055	0.137	0.066	0.683
1055	Maq22A_c06095	1029	72.0 	36.1 	53.1 	68.3 	35.5 	20.8 	23.6 	19.8 	31.9 	58.0 	26.6 	19.9 	30.0 	29.2 	56.2 	21.9 	25.2 	40.4 	55.0 	52.5 	26.7 	36.6 	25.5 	35.8 	40.2 	16.1 	7.8 	19.5 	5.1 	18.1 	14.9 		ATPase		0.045	0.671	0.119	0.584	0.866	0.016	0.677	0.147	0.068	0.049	0.332	0.554	0.310	0.165	0.705
1056	Maq22A_c06100	399	72.4 	29.7 	51.9 	73.2 	19.0 	10.4 	8.8 	29.4 	34.4 	75.9 	33.4 	7.5 	9.5 	21.3 	63.1 	9.3 	27.2 	31.5 	49.8 	51.6 	12.7 	46.6 	16.8 	31.2 	36.2 	21.8 	5.5 	25.6 	14.4 	28.3 	12.0 		glutathione S-transferase		0.004	0.336	0.058	0.531	0.779	0.000	0.331	0.023	0.009	0.005	0.113	0.215	0.203	0.106	0.729
1057	Maq22A_c06105	1074	70.1 	73.5 	149.8 	146.2 	43.5 	26.8 	22.3 	64.7 	59.3 	146.5 	103.9 	32.2 	30.2 	44.3 	91.8 	20.2 	31.9 	43.0 	77.6 	123.2 	30.9 	90.2 	55.4 	52.1 	50.8 	43.0 	11.2 	48.9 	42.0 	36.4 	23.8 		catalase		0.001	0.598	0.203	0.097	0.074	0.000	0.049	0.113	0.145	0.072	0.029	0.021	0.702	0.610	0.898
1058	Maq22A_c06115	453	71.3 	213.7 	247.3 	240.5 	124.5 	92.7 	98.7 	17.9 	32.8 	27.4 	45.3 	47.1 	40.1 	81.8 	61.6 	68.1 	41.5 	52.9 	85.8 	233.9 	105.3 	26.0 	44.2 	70.5 	60.1 	17.8 	16.9 	7.6 	3.6 	10.3 	23.0 	marR	MarR family transcriptional regulator		0.000	0.000	0.000	0.000	0.000	0.000	0.000	0.007	0.000	0.010	0.000	0.000	0.002	0.088	0.158
1059	Maq22A_c06120	1287	71.3 	19.3 	19.4 	17.4 	15.6 	20.8 	20.5 	8.4 	15.0 	16.0 	13.7 	13.6 	10.6 	16.0 	22.8 	16.4 	17.0 	15.9 	28.5 	18.7 	19.0 	13.1 	12.6 	18.4 	20.5 	1.1 	2.9 	4.1 	1.7 	3.8 	7.0 		hypothetical protein		0.299	0.557	0.520	0.155	0.037	0.662	0.108	0.704	0.295	0.237	0.416	0.141	0.049	0.010	0.505
1060	Maq22A_c06125	1209	74.0 	31.1 	36.7 	29.8 	24.0 	25.7 	31.5 	16.5 	31.2 	28.1 	21.0 	15.9 	15.8 	23.1 	31.6 	22.7 	26.0 	28.6 	33.0 	32.5 	27.1 	25.3 	17.6 	25.8 	29.2 	3.7 	3.9 	7.8 	3.0 	5.1 	3.6 	soj	chromosome partitioning protein ParA		0.786	0.103	0.018	0.934	0.213	0.060	0.037	0.725	0.134	0.000	0.126	0.700	0.016	0.001	0.251
1061	Maq22A_c06130	1209	76.1 	18.4 	20.9 	18.3 	12.9 	10.6 	14.0 	6.6 	10.9 	7.1 	13.7 	8.1 	11.6 	10.5 	14.3 	12.4 	5.1 	10.0 	21.6 	19.2 	12.5 	8.2 	11.1 	12.4 	12.2 	1.5 	1.7 	2.3 	2.8 	1.9 	8.5 	mltB	murein transglycosylase		0.151	0.044	0.250	0.303	0.138	0.553	0.825	0.687	0.956	0.431	0.322	0.592	0.869	0.785	0.648
1062	Maq22A_c06145	345	59.4 	70695.8 	1313.8 	235.6 	1180.5 	222.0 	378.7 	1975.6 	402.9 	629.6 	1031.9 	2367.3 	520.1 	7975.6 	359.4 	1705.8 	536.8 	425.6 	794.1 	24081.7 	593.8 	1002.7 	1306.4 	3346.9 	585.5 	40372.6 	514.2 	850.2 	953.7 	4064.7 	189.1 		hypothetical protein		NA	NA	NA	NA	NA	NA	NA	NA	NA	NA	NA	NA	NA	NA	NA
1063	Maq22A_c06170	1104	71.9 	23.3 	26.8 	26.3 	21.5 	23.0 	25.9 	12.7 	20.2 	11.8 	19.5 	22.4 	24.7 	20.3 	20.0 	25.9 	13.3 	15.3 	20.9 	25.5 	23.5 	14.9 	22.2 	22.1 	16.5 	1.9 	2.2 	4.6 	2.6 	3.3 	4.0 	recD	ATP-binding protein		0.523	0.540	0.127	0.379	0.084	0.224	0.357	0.810	0.021	0.042	0.147	0.284	0.486	0.002	0.011
1064	Maq22A_c06175	1791	73.8 	19.4 	21.5 	25.7 	15.1 	15.1 	17.5 	9.2 	18.0 	12.8 	15.6 	14.3 	19.1 	19.2 	19.7 	17.4 	19.3 	21.3 	36.5 	22.2 	15.9 	13.3 	16.3 	18.8 	25.7 	3.2 	1.4 	4.5 	2.5 	1.2 	9.4 	kefB	potassium transporter TrkA		0.131	0.633	0.905	0.536	0.001	0.315	0.125	0.035	0.000	0.572	0.282	0.000	0.646	0.004	0.010
1065	Maq22A_c06180	1305	71.4 	112.8 	134.6 	121.4 	37.5 	34.9 	34.7 	31.6 	45.1 	41.4 	49.9 	42.2 	56.0 	39.7 	49.2 	37.9 	24.8 	32.7 	48.0 	122.9 	35.7 	39.4 	49.4 	42.3 	35.2 	11.0 	1.6 	7.0 	6.9 	6.0 	11.8 	metC	methionine gamma-lyase		0.000	0.000	0.000	0.000	0.000	0.000	0.000	0.009	0.610	0.437	0.099	0.000	0.018	0.000	0.035
1066	Maq22A_c06185	1230	72.2 	101.6 	116.1 	113.5 	59.1 	67.3 	62.9 	25.6 	48.4 	36.3 	48.4 	50.7 	57.8 	52.6 	56.2 	52.4 	31.4 	46.7 	59.3 	110.4 	63.1 	36.8 	52.3 	53.7 	45.8 	7.7 	4.1 	11.4 	4.9 	2.1 	14.0 		ATPase		0.000	0.000	0.000	0.000	0.000	0.003	0.709	0.329	0.002	0.014	0.044	0.914	0.584	0.010	0.032
1067	Maq22A_c06190	654	68.2 	176.2 	186.4 	199.5 	134.8 	122.1 	133.1 	127.4 	115.6 	116.6 	145.3 	142.3 	167.2 	113.6 	101.0 	113.9 	59.8 	84.2 	92.8 	187.4 	130.0 	119.9 	151.6 	109.5 	78.9 	11.7 	6.9 	6.5 	13.6 	7.4 	17.1 		hypothetical protein		0.051	0.645	0.385	0.006	0.000	0.017	0.006	0.409	0.000	0.680	0.001	0.000	0.000	0.000	0.004
1068	Maq22A_c06195	1062	72.7 	53.5 	65.5 	71.7 	51.2 	32.5 	33.7 	22.7 	36.6 	26.9 	37.4 	27.3 	46.6 	33.0 	37.1 	26.7 	20.7 	45.0 	48.2 	63.6 	39.1 	28.7 	37.1 	32.2 	38.0 	9.2 	10.4 	7.1 	9.6 	5.3 	15.0 		membrane protein		0.042	0.037	0.175	0.006	0.057	0.954	0.529	0.468	0.897	0.495	0.507	0.852	0.182	0.616	0.394
1069	Maq22A_c06200	402	69.9 	179.1 	193.5 	161.4 	283.8 	268.7 	247.9 	106.0 	171.7 	124.2 	97.9 	135.9 	111.0 	155.1 	189.8 	162.3 	248.8 	250.1 	201.9 	178.0 	266.8 	134.0 	115.0 	169.1 	233.6 	16.1 	18.0 	33.9 	19.3 	18.3 	27.4 		pilus assembly protein PilZ		0.000	0.197	0.326	0.169	0.000	0.004	0.000	0.005	0.977	0.026	0.936	0.005	0.021	0.000	0.006
1070	Maq22A_c06205	228	69.3 	115.7 	141.2 	119.5 	27.8 	34.3 	38.3 	13.8 	41.3 	26.6 	24.3 	33.7 	23.3 	21.6 	20.0 	29.0 	19.6 	32.4 	34.1 	125.5 	33.4 	27.2 	27.1 	23.5 	28.7 	13.8 	5.3 	13.8 	5.7 	4.8 	7.9 		hypothetical protein		0.000	0.000	0.000	0.000	0.000	0.567	0.657	0.142	0.716	0.342	0.045	0.358	0.377	0.911	0.277
1071	Maq22A_c06210	402	67.9 	13.5 	18.8 	18.0 	6.3 	8.0 	6.5 	8.4 	13.0 	12.5 	8.9 	4.2 	13.2 	8.0 	8.0 	8.9 	9.4 	5.5 	8.6 	16.8 	6.9 	11.3 	8.8 	8.3 	7.9 	2.9 	0.9 	2.5 	4.5 	0.5 	2.0 	pncA	amidases related to nicotinamidase		0.001	0.723	0.305	0.027	0.033	0.000	0.043	0.249	0.233	0.192	0.014	0.017	0.336	0.365	0.959
1072	Maq22A_c06215	2043	72.2 	38.5 	45.3 	47.1 	22.6 	22.7 	29.9 	19.6 	32.5 	27.0 	34.9 	33.0 	32.7 	28.7 	27.8 	31.0 	14.8 	22.6 	31.5 	43.6 	25.1 	26.4 	33.5 	29.1 	23.0 	4.5 	4.2 	6.4 	1.2 	1.6 	8.3 	nadE	NAD synthetase		0.000	0.641	0.663	0.074	0.000	0.000	0.000	0.011	0.832	0.383	0.196	0.000	0.033	0.000	0.006
1073	Maq22A_c06220	4428	74.5 	23.7 	22.8 	18.4 	35.2 	49.2 	44.7 	30.2 	36.5 	28.8 	34.6 	34.1 	36.2 	32.2 	34.9 	40.1 	48.9 	32.8 	34.9 	21.6 	43.0 	31.9 	35.0 	35.7 	38.8 	2.8 	7.2 	4.1 	1.1 	4.0 	8.8 	ftsK	DNA segregation ATPase FtsK/SpoIIIE and related proteins		0.000	0.000	0.000	0.000	0.000	0.899	0.741	0.546	0.791	0.648	0.465	0.891	0.787	0.553	0.385
1074	Maq22A_c06225	957	73.5 	90.0 	103.5 	100.3 	86.1 	110.3 	105.1 	57.3 	80.0 	69.3 	94.9 	87.9 	98.9 	68.2 	74.7 	78.4 	65.7 	58.0 	60.7 	97.9 	100.5 	68.9 	93.9 	73.8 	61.5 	7.0 	12.7 	11.3 	5.6 	5.2 	3.9 	lolA	membrane protein		0.111	0.307	0.023	0.702	0.120	0.575	0.477	0.050	0.002	0.209	0.163	0.011	0.009	0.000	0.244
1075	Maq22A_c06230	810	69.9 	97.5 	106.9 	95.7 	77.1 	97.4 	103.6 	64.9 	75.2 	64.8 	65.1 	74.8 	102.9 	69.9 	80.1 	71.9 	60.2 	60.6 	64.8 	100.0 	92.7 	68.3 	80.9 	74.0 	61.9 	6.0 	13.8 	6.0 	19.6 	5.4 	2.5 	xthA	exodeoxyribonuclease III		0.540	0.431	0.435	0.608	0.097	0.860	0.855	0.263	0.024	0.992	0.197	0.015	0.203	0.017	0.253
1076	Maq22A_c06235	543	67.2 	27.2 	37.6 	39.1 	16.5 	21.4 	21.2 	26.9 	23.6 	21.8 	18.0 	27.5 	29.4 	17.8 	19.7 	16.3 	23.6 	22.1 	18.3 	34.6 	19.7 	24.1 	25.0 	17.9 	21.3 	6.5 	2.8 	2.6 	6.1 	1.7 	2.7 		hypothetical protein		0.026	0.430	0.960	0.025	0.325	0.003	0.040	0.984	0.222	0.428	0.003	0.081	0.039	0.380	0.215
1077	Maq22A_c06240	270	67.8 	4170.4 	4171.3 	4246.3 	5059.3 	5462.9 	5601.5 	5428.5 	5092.6 	5311.2 	4518.4 	5083.7 	4890.9 	4264.4 	3895.4 	3822.7 	4507.7 	4255.3 	3379.3 	4196.0 	5374.6 	5277.4 	4831.0 	3994.2 	4047.4 	43.6 	281.7 	170.5 	287.4 	236.8 	592.2 	rpsO	30S ribosomal protein S15		0.007	0.000	0.003	0.212	0.091	0.031	0.772	0.153	0.323	0.062	0.000	0.002	0.086	0.201	0.660
1078	Maq22A_c06245	2169	68.6 	592.7 	628.1 	639.9 	902.0 	931.7 	954.2 	690.8 	731.7 	687.3 	853.2 	882.2 	947.7 	965.0 	985.1 	940.1 	744.6 	797.1 	962.1 	620.3 	929.3 	703.3 	894.4 	963.4 	834.6 	24.6 	26.2 	24.7 	48.4 	22.5 	113.5 	pnp	polynucleotide phosphorylase/polyadenylase		0.000	0.000	0.000	0.000	0.000	0.537	0.207	0.181	0.935	0.519	0.471	0.485	0.941	0.179	0.156
1079	Maq22A_c06250	510	72.0 	42.0 	46.7 	42.5 	165.4 	158.9 	179.0 	73.2 	88.2 	75.9 	88.1 	91.2 	112.1 	132.3 	130.3 	151.5 	100.2 	130.4 	168.9 	43.7 	167.8 	79.1 	97.1 	138.0 	133.2 	2.6 	10.3 	8.0 	13.1 	11.7 	34.4 		peroxiredoxin		0.000	0.000	0.000	0.000	0.000	0.000	0.000	0.170	0.067	0.598	0.000	0.001	0.002	0.010	0.643
1080	Maq22A_c06255	783	76.4 	20.2 	26.1 	23.1 	43.1 	49.7 	47.4 	47.2 	73.4 	56.2 	53.6 	68.7 	80.4 	66.6 	56.9 	63.5 	41.8 	82.8 	82.4 	23.1 	46.7 	58.9 	67.6 	62.4 	69.0 	2.9 	3.4 	13.3 	13.4 	5.0 	23.6 	tauB	nitrate ABC transporter ATPase		0.000	0.000	0.000	0.000	0.000	0.000	0.000	0.001	0.000	0.898	0.128	0.452	0.178	0.549	0.440
1081	Maq22A_c06260	834	74.7 	17.8 	20.4 	17.9 	43.4 	46.3 	40.1 	22.6 	51.4 	29.8 	39.4 	54.8 	57.0 	60.9 	61.9 	55.8 	38.0 	77.6 	108.5 	18.7 	43.2 	34.6 	50.4 	59.6 	74.7 	1.5 	3.1 	15.0 	9.6 	3.3 	35.3 	tauC	ABC transporter permease		0.000	0.000	0.000	0.000	0.000	0.711	0.054	0.008	0.000	0.120	0.024	0.000	0.518	0.062	0.209
1082	Maq22A_c06265	972	72.6 	68.6 	85.5 	83.5 	200.2 	179.7 	176.6 	107.2 	253.3 	198.7 	218.6 	228.8 	241.1 	206.8 	218.1 	189.3 	120.4 	282.2 	275.7 	79.2 	185.5 	186.4 	229.5 	204.8 	226.1 	9.2 	12.8 	73.8 	11.3 	14.5 	91.6 	tauA	sulfonate ABC transporter substrate-binding protein		0.000	0.000	0.000	0.000	0.000	0.033	0.007	0.177	0.057	0.562	0.432	0.817	0.174	0.418	0.579
1083	Maq22A_c06275	2841	70.5 	33.2 	40.1 	45.8 	42.6 	43.8 	47.2 	20.4 	32.7 	24.9 	32.2 	37.6 	34.7 	41.4 	36.4 	41.4 	24.1 	35.7 	40.4 	39.7 	44.5 	26.0 	34.8 	39.7 	33.4 	6.3 	2.4 	6.2 	2.7 	2.9 	8.4 	glnD	"UTP-GlnB uridylyltransferase, GlnD"		0.000	0.593	0.032	0.002	0.399	0.003	0.220	0.682	0.008	0.109	0.011	0.764	0.405	0.188	0.025
1084	Maq22A_c06280	597	73.4 	188.3 	195.4 	212.3 	199.5 	229.7 	212.0 	171.1 	248.8 	205.9 	212.0 	218.8 	209.2 	214.1 	233.4 	188.6 	148.8 	207.2 	271.2 	198.7 	213.8 	208.6 	213.3 	212.0 	209.1 	12.3 	15.1 	38.9 	5.0 	22.5 	61.2 	grpE	heat shock protein GrpE		0.004	0.000	0.000	0.000	0.001	0.000	0.080	0.361	0.530	0.089	0.008	0.004	0.388	0.256	0.777
1085	Maq22A_c06285	3132	72.6 	29.3 	33.1 	31.4 	16.7 	15.3 	15.4 	6.6 	10.8 	7.7 	9.9 	9.4 	9.8 	12.0 	11.3 	11.5 	6.3 	12.5 	15.6 	31.3 	15.8 	8.4 	9.7 	11.6 	11.5 	1.9 	0.7 	2.2 	0.2 	0.3 	4.7 		cation transporter		0.000	0.000	0.000	0.000	0.000	0.002	0.002	0.026	0.008	0.935	0.337	0.597	0.322	0.560	0.667
1086	Maq22A_c06290	1383	76.1 	10.7 	15.4 	12.6 	4.6 	3.3 	4.2 	0.6 	2.9 	1.3 	0.7 	1.2 	1.1 	2.6 	2.0 	2.3 	0.9 	2.9 	4.5 	12.9 	4.0 	1.6 	1.0 	2.3 	2.8 	2.4 	0.7 	1.2 	0.3 	0.3 	1.8 	acrA	RND transporter		0.000	0.000	0.000	0.000	0.000	0.011	0.000	0.045	0.119	0.123	0.555	0.314	0.036	0.014	0.668
1087	Maq22A_c06295	678	73.5 	18.7 	17.4 	15.1 	8.5 	7.0 	9.9 	4.1 	5.2 	5.0 	3.8 	4.4 	5.6 	10.0 	4.9 	5.7 	5.3 	8.0 	9.6 	17.1 	8.5 	4.8 	4.6 	6.9 	7.6 	1.8 	1.4 	0.6 	0.9 	2.8 	2.2 	ompR	response regulators consisting of a CheY-like receiver domain and a winged-helix DNA-binding domain		0.001	0.000	0.000	0.000	0.001	0.195	0.073	0.422	0.875	0.543	0.609	0.261	0.278	0.102	0.526
1088	Maq22A_c06300	1374	75.1 	9.3 	13.4 	9.5 	7.7 	5.2 	6.9 	2.5 	5.0 	3.2 	2.6 	5.3 	7.1 	6.3 	6.7 	5.6 	5.0 	7.7 	9.1 	10.7 	6.6 	3.6 	5.0 	6.2 	7.3 	2.3 	1.3 	1.3 	2.3 	0.6 	2.1 	baeS	histidine kinase		0.045	0.000	0.025	0.054	0.315	0.068	0.665	0.946	0.335	0.211	0.059	0.006	0.622	0.193	0.372
1089	Maq22A_c06305	1359	74.1 	16.6 	17.1 	23.3 	26.2 	12.0 	9.7 	6.4 	8.3 	10.9 	12.0 	4.4 	12.7 	11.5 	14.8 	8.6 	7.9 	19.4 	14.3 	19.0 	16.0 	8.5 	9.7 	11.6 	13.8 	3.7 	9.0 	2.2 	4.6 	3.1 	5.8 		predicted membrane protein		0.975	0.221	0.202	0.344	0.730	0.234	0.214	0.361	0.755	0.941	0.780	0.381	0.727	0.350	0.549
1090	Maq22A_c06310	663	72.5 	5.0 	4.5 	3.9 	2.6 	3.7 	4.8 	1.1 	3.9 	1.6 	2.5 	1.9 	2.3 	5.4 	5.0 	4.6 	4.5 	6.7 	12.7 	4.4 	3.7 	2.2 	2.2 	5.0 	8.0 	0.6 	1.1 	1.5 	0.3 	0.4 	4.2 	gst	glutathione S-transferase		0.738	0.349	0.242	0.164	0.001	0.548	0.389	0.093	0.001	0.761	0.027	0.000	0.020	0.000	0.068
1091	Maq22A_c06315	1224	69.3 	8.5 	8.7 	6.5 	7.9 	9.1 	9.6 	5.3 	6.5 	4.2 	6.1 	5.6 	6.2 	5.7 	7.4 	7.9 	5.4 	9.1 	8.6 	7.9 	8.9 	5.3 	6.0 	7.0 	7.7 	1.2 	0.9 	1.1 	0.3 	1.1 	2.0 	livK	ABC transporter permease		0.077	0.610	0.919	0.444	0.163	0.240	0.154	0.333	0.735	0.728	0.818	0.405	0.572	0.266	0.536
1092	Maq22A_c06320	1614	72.2 	8.6 	10.1 	12.1 	10.3 	8.7 	11.0 	2.7 	6.0 	3.4 	5.0 	6.3 	5.3 	8.2 	7.9 	7.0 	6.1 	7.9 	10.3 	10.3 	10.0 	4.0 	5.6 	7.7 	8.1 	1.8 	1.2 	1.8 	0.7 	0.6 	2.1 	acs	AMP-dependent synthetase		0.262	0.001	0.030	0.721	0.980	0.000	0.002	0.150	0.291	0.370	0.003	0.001	0.068	0.033	0.712
1093	Maq22A_c06325	825	66.8 	5.5 	6.1 	6.4 	8.9 	6.1 	5.4 	3.5 	6.2 	3.6 	5.1 	2.6 	3.7 	6.8 	7.5 	8.7 	8.7 	11.2 	7.9 	6.0 	6.8 	4.4 	3.8 	7.7 	9.2 	0.4 	1.8 	1.5 	1.3 	0.9 	1.7 	ugpE	sugar ABC transporter permease		0.093	0.399	0.595	0.008	0.000	0.443	0.051	0.348	0.025	0.216	0.094	0.004	0.006	0.000	0.193
1094	Maq22A_c06330	939	68.5 	6.3 	5.6 	8.2 	12.8 	10.8 	14.4 	3.9 	5.9 	4.4 	4.9 	13.2 	6.9 	10.0 	10.2 	9.7 	8.2 	8.5 	9.4 	6.7 	12.7 	4.7 	8.3 	9.9 	8.7 	1.3 	1.8 	1.1 	4.4 	0.2 	0.7 	ugpA	ABC transporter permease		0.000	0.502	0.014	0.000	0.002	0.000	0.059	0.321	0.106	0.082	0.003	0.021	0.320	0.679	0.528
1095	Maq22A_c06335	1353	69.8 	17.1 	17.8 	18.0 	10.0 	10.6 	11.0 	5.2 	11.1 	7.9 	9.6 	8.5 	10.0 	11.1 	12.2 	13.6 	9.5 	16.1 	26.8 	17.6 	10.5 	8.1 	9.4 	12.3 	17.5 	0.5 	0.5 	3.0 	0.8 	1.3 	8.7 	ugpB	ABC transporter substrate-binding protein		0.011	0.021	0.040	0.374	0.186	0.856	0.774	0.103	0.000	0.908	0.155	0.000	0.222	0.001	0.030
1096	Maq22A_c06340	315	51.4 	26.2 	28.8 	21.0 	20.9 	21.4 	24.7 	63.3 	51.1 	39.9 	34.1 	46.1 	38.6 	41.5 	23.0 	36.1 	69.0 	44.3 	34.3 	25.3 	22.4 	51.4 	39.6 	33.6 	49.2 	3.9 	2.1 	11.7 	6.1 	9.5 	17.9 		hypothetical protein		0.918	0.000	0.005	0.046	0.000	0.000	0.007	0.061	0.000	0.065	0.005	0.373	0.380	0.328	0.057
1097	Maq22A_c06345	1149	71.8 	57.5 	68.5 	80.7 	48.7 	47.9 	54.4 	26.1 	57.0 	40.0 	50.4 	46.8 	51.2 	55.9 	55.2 	58.0 	40.4 	55.9 	64.8 	68.9 	50.3 	41.0 	49.5 	56.4 	53.7 	11.6 	3.6 	15.5 	2.4 	1.5 	12.4 		histidine kinase		0.095	0.457	0.843	0.659	0.940	0.367	0.168	0.037	0.116	0.612	0.243	0.510	0.540	0.901	0.610
1098	Maq22A_c06350	207	72.5 	47.8 	65.4 	61.1 	46.7 	43.7 	28.7 	4.7 	7.7 	13.6 	15.7 	14.4 	10.1 	22.2 	21.0 	18.5 	8.0 	14.8 	37.5 	58.1 	39.7 	8.6 	13.4 	20.6 	20.1 	9.2 	9.7 	4.5 	2.9 	1.9 	15.5 		hypothetical protein		0.366	0.000	0.000	0.001	0.000	0.000	0.000	0.015	0.004	0.388	0.019	0.058	0.179	0.357	0.652
1099	Maq22A_c06355	396	72.7 	34.5 	40.3 	35.7 	32.2 	17.4 	18.3 	8.2 	14.3 	15.7 	12.3 	14.0 	13.8 	17.2 	14.1 	14.4 	11.5 	15.8 	21.8 	36.9 	22.6 	12.7 	13.4 	15.2 	16.4 	3.1 	8.3 	4.0 	0.9 	1.7 	5.2 		"transcriptional regulator, HxlR family"		0.063	0.000	0.000	0.000	0.001	0.088	0.041	0.047	0.106	0.641	0.812	0.912	0.799	0.567	0.725
1100	Maq22A_c06365	1017	73.2 	40.0 	65.2 	62.0 	21.9 	15.4 	16.4 	14.5 	20.4 	30.9 	23.7 	18.5 	15.8 	17.5 	25.3 	15.7 	12.1 	17.3 	28.2 	55.7 	17.9 	21.9 	19.3 	19.5 	19.2 	13.7 	3.5 	8.3 	4.0 	5.1 	8.2 	qor	Zn-dependent oxidoreductase		0.000	0.017	0.000	0.000	0.000	0.010	0.287	0.400	0.540	0.146	0.079	0.048	0.805	0.641	0.821
1101	Maq22A_c06370	447	75.4 	81.2 	144.7 	176.8 	26.7 	25.4 	19.9 	100.8 	54.0 	157.3 	112.8 	22.9 	37.9 	31.6 	61.2 	23.7 	18.0 	26.8 	62.3 	134.2 	24.0 	104.0 	57.9 	38.8 	35.7 	48.7 	3.6 	51.7 	48.2 	19.8 	23.4 		hypothetical protein		0.000	0.446	0.157	0.007	0.002	0.000	0.006	0.145	0.269	0.030	0.001	0.000	0.202	0.105	0.726
1102	Maq22A_c06375	366	73.8 	48.0 	105.7 	92.1 	17.0 	23.0 	18.8 	30.4 	30.4 	69.0 	59.6 	26.8 	23.7 	24.6 	38.5 	15.5 	11.4 	22.1 	26.0 	81.9 	19.6 	43.2 	36.7 	26.2 	19.8 	30.2 	3.1 	22.3 	19.9 	11.6 	7.5 		hypothetical protein		0.000	0.619	0.096	0.002	0.000	0.000	0.011	0.215	0.828	0.241	0.011	0.000	0.183	0.020	0.308
1103	Maq22A_c06380	216	74.1 	140.1 	168.5 	177.7 	303.8 	432.0 	396.1 	243.2 	204.2 	219.6 	277.2 	399.3 	383.3 	351.7 	362.9 	365.7 	283.4 	317.6 	323.9 	162.1 	377.3 	222.3 	353.2 	360.1 	308.3 	19.6 	66.1 	19.7 	66.3 	7.4 	21.8 		hypothetical protein		0.000	0.000	0.000	0.000	0.000	0.214	0.582	0.810	0.521	0.077	0.139	0.548	0.753	0.237	0.378
1104	Maq22A_c06385	1221	69.0 	314.5 	381.9 	404.7 	427.6 	407.2 	431.8 	160.1 	253.5 	203.6 	259.3 	272.0 	294.5 	378.4 	348.1 	372.7 	266.5 	338.1 	347.8 	367.0 	422.2 	205.7 	275.3 	366.4 	317.5 	46.8 	13.2 	46.7 	17.8 	16.1 	44.4 		aminotransferase		0.000	0.058	0.720	0.000	0.064	0.000	0.000	0.319	0.002	0.027	0.000	0.000	0.000	0.149	0.033
1105	Maq22A_c06395	1758	68.2 	71.9 	80.7 	79.1 	111.8 	98.0 	107.5 	56.3 	73.1 	60.5 	74.2 	74.3 	67.3 	97.2 	100.6 	99.6 	92.2 	106.6 	124.4 	77.2 	105.8 	63.3 	71.9 	99.1 	107.7 	4.7 	7.1 	8.7 	4.0 	1.7 	16.2 	phaC	poly(3-hydroxyalkanoate) synthetase	PHB cycle	0.000	0.000	0.001	0.000	0.000	0.004	0.001	0.803	0.090	0.527	0.002	0.000	0.000	0.000	0.148
1106	Maq22A_c06400	1296	70.1 	110.6 	123.8 	128.4 	424.0 	430.4 	448.5 	141.3 	208.1 	159.8 	325.4 	330.7 	318.2 	428.9 	390.1 	519.1 	299.0 	259.3 	316.0 	120.9 	434.3 	169.7 	324.8 	446.1 	291.4 	9.3 	12.7 	34.5 	6.3 	66.2 	29.1 	fadL	aromatic hydrocarbon degradation protein		0.000	0.000	0.000	0.000	0.000	0.000	0.196	0.311	0.009	0.000	0.000	0.001	0.021	0.194	0.000
1107	Maq22A_c06405	885	70.6 	308.7 	355.6 	350.7 	320.4 	310.9 	300.5 	151.1 	208.9 	189.7 	265.1 	289.0 	279.5 	280.7 	266.9 	283.6 	135.8 	181.5 	226.6 	338.3 	310.6 	183.2 	277.9 	277.1 	181.3 	25.8 	9.9 	29.5 	12.0 	9.0 	45.4 	mhpD	"2-hydroxyhepta-2,4-diene-1,7-dioate isomerase"		0.188	0.012	0.062	0.486	0.000	0.000	0.554	0.540	0.000	0.000	0.001	0.000	0.236	0.000	0.000
1108	Maq22A_c06410	624	73.9 	36.1 	42.9 	40.3 	30.0 	40.3 	41.0 	25.4 	36.5 	26.8 	36.5 	32.8 	43.5 	31.6 	35.1 	36.3 	28.8 	50.5 	58.5 	39.8 	37.1 	29.5 	37.6 	34.3 	45.9 	3.5 	6.2 	6.1 	5.4 	2.4 	15.4 	mxcE2	response regulator receiver protein MxcE2	MxaB homolog	0.490	0.130	0.025	0.406	0.001	0.413	0.115	0.889	0.012	0.430	0.497	0.096	0.149	0.436	0.018
1109	Maq22A_c06415	366	70.8 	199.3 	197.0 	164.1 	59.5 	70.7 	83.2 	71.9 	150.8 	79.9 	60.5 	59.5 	87.9 	40.4 	35.7 	55.3 	41.3 	47.6 	48.4 	186.8 	71.1 	100.9 	69.3 	43.8 	45.8 	19.7 	11.8 	43.4 	16.1 	10.2 	3.9 	rlpA	lipoprotein		0.000	0.231	0.000	0.000	0.000	0.000	0.363	0.012	0.039	0.002	0.000	0.000	0.001	0.004	0.651
1110	Maq22A_c06420	192	74.0 	8.1 	8.5 	10.2 	3.3 	3.2 	3.9 	2.5 	4.1 	6.2 	3.4 	2.2 	7.3 	8.0 	2.7 	6.9 	0.5 	2.2 	3.4 	8.9 	3.5 	4.3 	4.3 	5.9 	2.0 	1.1 	0.4 	1.8 	2.6 	2.8 	1.4 		hypothetical protein		0.031	0.381	0.443	0.484	0.002	0.221	0.226	0.151	0.303	0.960	0.851	0.028	0.900	0.031	0.016
1111	Maq22A_c06425	240	66.3 	103.1 	98.7 	117.9 	114.5 	107.9 	88.2 	121.8 	166.7 	136.7 	120.7 	103.2 	163.2 	95.6 	85.5 	99.8 	104.7 	155.1 	118.7 	106.5 	103.5 	141.7 	129.0 	93.6 	126.2 	10.1 	13.7 	22.9 	30.8 	7.3 	26.0 		hypothetical protein		0.305	0.000	0.000	0.423	0.001	0.000	0.005	0.826	0.023	0.072	0.000	0.011	0.002	0.521	0.013
1112	Maq22A_c06430	336	74.1 	72.5 	93.4 	94.5 	86.6 	64.3 	78.4 	23.7 	45.2 	31.7 	42.6 	58.4 	58.7 	77.9 	66.3 	56.3 	34.1 	49.0 	82.2 	86.8 	76.5 	33.5 	53.2 	66.8 	55.1 	12.4 	11.3 	10.9 	9.2 	10.8 	24.7 		pilus assembly protein PilZ		0.784	0.001	0.230	0.879	0.075	0.000	0.149	0.673	0.043	0.040	0.001	0.095	0.295	0.639	0.108
1113	Maq22A_c06435	633	77.9 	10.6 	10.0 	6.4 	16.0 	17.9 	22.3 	11.8 	18.3 	8.4 	10.8 	18.9 	16.6 	23.9 	19.7 	20.9 	14.9 	18.7 	18.1 	9.0 	18.7 	12.8 	15.4 	21.5 	17.2 	2.3 	3.2 	5.0 	4.2 	2.2 	2.1 		hypothetical protein		0.000	0.000	0.000	0.000	0.000	0.756	0.824	0.167	0.844	0.944	0.095	0.616	0.134	0.687	0.240
1114	Maq22A_c06440	1227	69.3 	31.0 	38.0 	35.8 	28.5 	58.3 	60.2 	37.6 	44.7 	36.9 	51.2 	56.7 	62.6 	46.4 	33.5 	53.6 	38.7 	23.8 	41.9 	35.0 	49.0 	39.7 	56.8 	44.5 	34.8 	3.6 	17.8 	4.3 	5.7 	10.2 	9.7 		protein of unknown function DUF1217		0.015	0.003	0.000	0.017	0.173	0.561	0.140	0.953	0.285	0.370	0.523	0.099	0.125	0.011	0.312
1115	Maq22A_c06450	729	70.0 	32.2 	43.1 	42.7 	32.5 	66.8 	72.0 	46.4 	55.8 	48.2 	68.3 	66.2 	73.9 	55.2 	42.0 	65.2 	46.7 	24.9 	39.4 	39.3 	57.1 	50.2 	69.4 	54.1 	37.0 	6.2 	21.5 	5.0 	4.0 	11.6 	11.1 	flgG	flagellar basal body rod protein FlgF		0.015	0.001	0.000	0.010	0.264	0.363	0.110	0.882	0.194	0.489	0.447	0.028	0.148	0.004	0.148
1116	Maq22A_c06455	1329	76.0 	8.8 	10.4 	9.6 	4.8 	10.3 	12.6 	9.4 	15.0 	10.6 	13.2 	11.9 	12.7 	11.3 	11.5 	16.3 	11.7 	5.6 	13.2 	9.6 	9.2 	11.6 	12.6 	13.0 	10.1 	0.8 	4.0 	3.0 	0.7 	2.8 	4.0 	fliI	ATP synthase		0.657	0.004	0.013	0.017	0.144	0.016	0.043	0.054	0.312	0.746	0.631	0.165	0.885	0.301	0.361
1117	Maq22A_c06460	1257	68.6 	144.8 	169.0 	183.7 	115.0 	230.6 	233.1 	261.0 	235.6 	311.2 	274.2 	241.1 	305.5 	220.1 	212.5 	200.1 	191.6 	104.0 	184.1 	165.8 	192.9 	269.3 	273.6 	210.9 	159.9 	19.6 	67.5 	38.5 	32.2 	10.1 	48.5 	flgE	flagellar hook protein FlgE		0.146	0.000	0.000	0.024	0.229	0.001	0.019	0.418	0.803	0.404	0.017	0.001	0.123	0.009	0.290
1118	Maq22A_c06465	1458	74.3 	53.8 	57.1 	68.8 	37.7 	81.5 	98.4 	61.0 	79.5 	83.5 	86.4 	89.0 	97.2 	84.5 	80.7 	81.0 	65.1 	35.8 	113.4 	59.9 	72.5 	74.7 	90.9 	82.1 	71.4 	7.9 	31.3 	12.0 	5.6 	2.1 	39.2 	flgK	flagellar hook protein FlgK		0.133	0.002	0.002	0.015	0.067	0.123	0.097	0.356	0.740	0.905	0.534	0.226	0.459	0.184	0.555
1119	Maq22A_c06470	1041	72.1 	54.6 	60.3 	58.3 	34.8 	82.7 	86.6 	68.2 	73.3 	82.3 	76.3 	73.0 	78.9 	71.7 	86.5 	74.0 	58.1 	27.9 	73.6 	57.7 	68.1 	74.6 	76.0 	77.4 	53.2 	2.9 	28.9 	7.1 	2.9 	8.0 	23.3 	flgL	flagellar hook protein FlgL		0.167	0.001	0.012	0.021	0.413	0.064	0.254	0.355	0.574	0.483	0.353	0.016	0.825	0.089	0.137
1120	Maq22A_c06475	348	72.1 	61.0 	58.7 	54.9 	35.1 	98.6 	98.7 	71.1 	70.7 	83.2 	87.0 	74.8 	69.9 	72.8 	78.1 	54.0 	58.5 	32.9 	73.8 	58.2 	77.4 	75.0 	77.2 	68.3 	55.1 	3.1 	36.7 	7.1 	8.8 	12.6 	20.7 		flagellar biosynthesis regulator FlaF		0.078	0.003	0.019	0.109	0.397	0.207	0.541	0.875	0.365	0.526	0.156	0.031	0.444	0.133	0.454
1121	Maq22A_c06485	597	77.6 	34.3 	50.1 	47.9 	25.6 	53.9 	76.2 	53.4 	56.2 	72.3 	56.1 	75.8 	56.9 	56.4 	56.8 	49.4 	45.2 	27.8 	98.0 	44.1 	51.9 	60.6 	63.0 	54.2 	57.0 	8.6 	25.3 	10.2 	11.1 	4.1 	36.6 		flagellar FlbT family protein		0.216	0.001	0.009	0.077	0.056	0.050	0.172	0.594	0.502	0.567	0.155	0.199	0.402	0.484	0.889
1122	Maq22A_c06490	417	68.1 	43.7 	52.6 	61.7 	26.7 	64.7 	74.3 	124.8 	114.5 	140.7 	81.2 	87.0 	99.6 	70.5 	66.9 	65.7 	112.6 	50.8 	63.2 	52.7 	55.2 	126.6 	89.3 	67.7 	75.5 	9.0 	25.2 	13.2 	9.4 	2.5 	32.7 	flgD	flagellar basal body rod modification protein		0.458	0.000	0.002	0.066	0.009	0.000	0.018	0.273	0.062	0.041	0.001	0.010	0.198	0.602	0.440
1123	Maq22A_c06495	267	68.5 	52.3 	61.8 	74.4 	46.7 	74.6 	88.3 	73.7 	84.9 	94.1 	54.8 	67.2 	57.6 	59.2 	57.5 	65.9 	102.1 	55.4 	55.0 	62.8 	69.9 	84.2 	59.9 	60.9 	70.8 	11.1 	21.2 	10.2 	6.5 	4.5 	27.1 	fliQ	flagellar biosynthesis protein FliQ		0.259	0.001	0.273	0.359	0.045	0.021	0.998	0.833	0.380	0.025	0.012	0.154	0.840	0.392	0.277
1124	Maq22A_c06500	2088	69.2 	19.7 	23.3 	22.6 	10.4 	17.4 	21.2 	14.8 	21.1 	15.6 	22.6 	21.9 	22.6 	16.8 	16.2 	22.2 	12.7 	11.4 	22.3 	21.8 	16.4 	17.1 	22.3 	18.4 	15.5 	1.9 	5.5 	3.4 	0.4 	3.3 	6.0 	flhA	flagellar biosynthesis protein FlhA		0.384	0.158	0.044	0.664	0.517	0.023	0.004	0.194	0.827	0.536	0.331	0.041	0.115	0.009	0.282
1125	Maq22A_c06505	756	68.8 	20.9 	27.0 	24.7 	15.3 	21.7 	26.0 	12.3 	16.0 	17.4 	20.2 	26.5 	25.2 	22.3 	19.2 	23.1 	12.3 	12.9 	25.4 	24.2 	21.0 	15.2 	24.0 	21.5 	16.9 	3.1 	5.4 	2.6 	3.3 	2.1 	7.4 	fliR	flagellar biosynthesis protein FliR		0.986	0.945	0.060	0.416	0.365	0.959	0.066	0.432	0.362	0.077	0.470	0.342	0.274	0.007	0.092
1126	Maq22A_c06510	420	80.2 	1.6 	4.2 	1.4 	2.8 	2.6 	3.5 	2.0 	3.8 	0.7 	2.3 	1.0 	2.0 	2.4 	3.2 	2.8 	0.9 	2.7 	1.5 	2.4 	3.0 	2.2 	1.8 	2.8 	1.7 	1.5 	0.5 	1.5 	0.7 	0.4 	0.9 		hypothetical protein		0.306	0.282	0.836	0.235	0.850	0.940	0.477	0.868	0.244	0.443	0.931	0.225	0.390	0.710	0.187
1127	Maq22A_c06515	474	71.7 	33.8 	40.0 	47.6 	14.1 	29.1 	36.4 	36.9 	60.0 	52.1 	35.7 	36.9 	51.0 	25.5 	19.5 	22.1 	28.4 	26.5 	41.4 	40.5 	26.5 	49.7 	41.2 	22.3 	32.1 	6.9 	11.4 	11.7 	8.5 	3.0 	8.1 		flagellar rod assembly protein FlgJ		0.133	0.000	0.076	0.061	0.900	0.000	0.001	0.708	0.108	0.081	0.000	0.000	0.000	0.102	0.048
1128	Maq22A_c06520	336	71.4 	80.6 	98.3 	95.4 	59.2 	133.2 	113.2 	67.6 	65.5 	68.6 	152.1 	160.1 	164.8 	106.7 	82.7 	88.6 	33.2 	31.5 	53.3 	91.4 	101.9 	67.2 	159.0 	92.7 	39.4 	9.5 	38.3 	1.6 	6.5 	12.5 	12.1 		hypothetical protein		0.142	0.303	0.000	0.159	0.001	0.670	0.001	0.954	0.000	0.000	0.712	0.000	0.001	0.000	0.000
1129	Maq22A_c06525	447	63.5 	45.4 	43.0 	52.2 	26.3 	45.6 	54.0 	47.3 	60.6 	52.9 	64.1 	76.4 	82.3 	46.4 	42.9 	51.8 	39.9 	29.3 	50.2 	46.8 	42.0 	53.6 	74.3 	47.0 	39.8 	4.8 	14.2 	6.7 	9.3 	4.5 	10.5 		hypothetical protein		0.866	0.000	0.000	0.164	0.560	0.001	0.000	0.225	0.681	0.362	0.031	0.003	0.002	0.000	0.425
1130	Maq22A_c06530	750	75.9 	9.7 	11.9 	13.0 	5.5 	9.6 	9.2 	7.2 	8.2 	6.9 	9.1 	6.3 	8.9 	7.5 	7.9 	8.1 	5.9 	6.7 	11.5 	11.6 	8.1 	7.4 	8.1 	7.8 	8.1 	1.7 	2.2 	0.7 	1.6 	0.3 	3.0 	phnF	transcriptional regulator		0.197	0.804	0.918	0.399	0.428	0.140	0.298	0.667	0.640	0.750	0.295	0.319	0.518	0.546	0.968
1131	Maq22A_c06535	498	77.3 	1.9 	1.6 	1.5 	1.3 	2.5 	3.4 	0.5 	1.1 	0.3 	0.0 	0.0 	0.8 	1.4 	1.7 	1.9 	1.0 	2.5 	2.2 	1.7 	2.4 	0.6 	0.3 	1.6 	1.9 	0.2 	1.0 	0.4 	0.5 	0.2 	0.8 	phnG	phosphonate C-P lyase		0.297	0.311	0.140	0.647	0.464	0.048	0.017	0.571	0.772	0.622	0.154	0.094	0.063	0.036	0.787
1132	Maq22A_c06540	588	76.0 	3.3 	5.8 	3.3 	4.9 	3.4 	3.5 	1.0 	1.7 	1.0 	2.2 	2.9 	3.6 	2.0 	2.5 	3.2 	1.3 	1.9 	5.5 	4.1 	3.9 	1.3 	2.9 	2.5 	2.9 	1.4 	0.9 	0.4 	0.7 	0.6 	2.3 	phnH	protein phnH		0.595	0.032	0.973	0.422	0.455	0.010	0.616	0.194	0.216	0.056	0.177	0.167	0.497	0.527	0.965
1133	Maq22A_c06545	1107	72.5 	10.1 	13.2 	13.1 	7.8 	8.3 	8.2 	2.6 	4.8 	3.7 	5.6 	5.8 	4.7 	6.6 	7.2 	6.0 	5.0 	4.8 	7.2 	12.1 	8.1 	3.7 	5.3 	6.6 	5.7 	1.8 	0.3 	1.1 	0.6 	0.6 	1.3 	phnI	carbon-phosphorus lyase complex subunit PhnI		0.065	0.000	0.001	0.008	0.000	0.003	0.074	0.411	0.077	0.358	0.027	0.208	0.283	0.825	0.338
1134	Maq22A_c06550	876	69.4 	24.9 	31.0 	29.9 	16.7 	16.1 	18.9 	9.0 	12.4 	9.1 	14.9 	11.7 	16.9 	11.8 	15.0 	15.0 	11.0 	14.5 	20.9 	28.6 	17.2 	10.2 	14.5 	13.9 	15.5 	3.3 	1.5 	2.0 	2.6 	1.8 	5.1 	phnJ	carbon-phosphorus lyase		0.001	0.000	0.006	0.000	0.000	0.085	0.902	0.314	0.733	0.095	0.459	0.172	0.307	0.670	0.515
1135	Maq22A_c06555	471	69.2 	15.2 	15.5 	15.0 	7.9 	6.2 	7.1 	3.3 	5.1 	4.4 	6.2 	9.1 	4.2 	5.4 	6.8 	6.5 	4.5 	7.4 	6.9 	15.3 	7.0 	4.3 	6.5 	6.2 	6.3 	0.2 	0.8 	0.9 	2.5 	0.7 	1.5 	wecD	acetyltransferase		0.001	0.000	0.002	0.000	0.001	0.338	0.763	0.826	0.834	0.578	0.459	0.461	0.914	0.911	0.995
1136	Maq22A_c06560	774	71.4 	12.0 	13.3 	10.1 	7.0 	5.3 	7.0 	2.8 	7.2 	3.4 	2.5 	2.2 	4.9 	3.5 	4.4 	3.9 	3.6 	5.9 	4.7 	11.8 	6.4 	4.5 	3.2 	4.0 	4.8 	1.6 	0.9 	2.4 	1.5 	0.5 	1.2 	phnK	phosphonate C-P lyase system protein PhnK		0.011	0.005	0.000	0.000	0.001	0.738	0.071	0.051	0.314	0.139	0.116	0.515	0.935	0.366	0.355
1137	Maq22A_c06565	720	72.5 	16.6 	15.6 	19.2 	11.8 	9.2 	12.1 	7.0 	9.1 	7.8 	8.1 	10.7 	8.9 	8.7 	8.9 	12.3 	6.7 	13.2 	15.6 	17.1 	11.0 	8.0 	9.2 	10.0 	11.8 	1.9 	1.6 	1.1 	1.3 	2.0 	4.6 	phnL	phosphonate ABC transporter ATPase		0.055	0.054	0.050	0.042	0.257	0.947	0.787	0.904	0.457	0.838	0.959	0.431	0.872	0.353	0.391
1138	Maq22A_c06570	1137	73.9 	22.9 	25.1 	26.7 	13.8 	15.5 	17.6 	7.6 	9.7 	10.0 	11.7 	13.1 	10.2 	14.6 	14.5 	14.3 	6.1 	10.5 	13.1 	24.9 	15.6 	9.1 	11.7 	14.5 	9.9 	1.9 	1.9 	1.3 	1.5 	0.2 	3.5 		phosphonate metabolism protein PhnM		0.004	0.000	0.000	0.006	0.000	0.073	0.216	0.891	0.002	0.683	0.055	0.189	0.175	0.103	0.001
1139	Maq22A_c06575	534	77.9 	5.1 	8.1 	9.6 	3.6 	3.4 	4.5 	1.4 	2.8 	2.5 	2.4 	1.6 	3.7 	3.2 	4.5 	4.2 	2.7 	1.8 	5.3 	7.6 	3.8 	2.2 	2.6 	4.0 	3.3 	2.3 	0.6 	0.7 	1.0 	0.7 	1.8 		ribose-phosphate pyrophosphokinase		0.033	0.004	0.025	0.112	0.016	0.414	0.704	0.600	0.743	0.713	0.188	0.626	0.399	0.935	0.402
1140	Maq22A_c06580	1587	74.8 	98.8 	141.1 	125.1 	83.4 	70.2 	77.5 	63.3 	77.5 	98.9 	91.7 	69.9 	76.0 	80.4 	100.7 	65.2 	42.9 	72.6 	99.3 	121.7 	77.1 	79.9 	79.2 	82.1 	71.6 	21.4 	6.6 	17.9 	11.2 	17.8 	28.2 		metal-chelation protein CHAD		0.040	0.659	0.425	0.297	0.031	0.013	0.217	0.312	0.913	0.218	0.139	0.009	0.816	0.180	0.263
1141	Maq22A_c06585	867	73.2 	70.3 	91.9 	88.7 	81.8 	69.8 	71.3 	31.8 	61.6 	60.2 	66.1 	44.8 	52.6 	76.4 	83.2 	71.6 	41.7 	70.8 	101.4 	83.6 	74.3 	51.2 	54.5 	77.1 	71.3 	11.7 	6.6 	16.8 	10.8 	5.9 	29.8 	spoU	rRNA methylases		0.739	0.784	0.404	0.225	0.685	0.546	0.249	0.382	0.942	0.574	0.141	0.500	0.045	0.222	0.424
1142	Maq22A_c06595	357	65.0 	37.0 	47.8 	43.0 	44.1 	33.9 	42.6 	16.6 	30.2 	23.6 	37.4 	43.1 	38.0 	45.2 	34.8 	35.9 	36.4 	32.8 	32.7 	42.6 	40.2 	23.4 	39.5 	38.7 	34.0 	5.4 	5.5 	6.8 	3.1 	5.7 	2.1 		hypothetical protein		0.439	0.355	0.138	0.311	0.603	0.099	0.449	0.813	0.810	0.023	0.061	0.162	0.592	0.331	0.636
1143	Maq22A_c06600	1818	62.0 	13.3 	16.1 	14.5 	17.3 	14.0 	15.8 	23.5 	24.0 	17.7 	14.5 	20.2 	22.0 	19.0 	14.9 	20.1 	24.5 	20.1 	14.7 	14.6 	15.7 	21.7 	18.9 	18.0 	19.8 	1.4 	1.6 	3.5 	3.9 	2.7 	4.9 		hypothetical protein		0.239	0.000	0.004	0.021	0.001	0.001	0.090	0.261	0.046	0.095	0.021	0.153	0.552	0.793	0.383
1144	Maq22A_c06605	1296	68.4 	25.3 	32.3 	38.6 	20.8 	25.4 	32.9 	11.6 	19.5 	15.0 	17.6 	16.8 	16.1 	30.8 	36.1 	38.0 	32.1 	28.7 	39.5 	32.0 	26.4 	15.4 	16.8 	35.0 	33.4 	6.6 	6.1 	4.0 	0.7 	3.7 	5.5 	mcrC	McrBC 5-methylcytosine restriction system component		0.752	0.049	0.020	0.013	0.019	0.100	0.043	0.005	0.008	0.655	0.000	0.000	0.000	0.000	0.887
1145	Maq22A_c06615	285	57.2 	68.4 	79.8 	73.9 	107.8 	115.0 	130.2 	292.4 	192.9 	186.6 	114.2 	199.2 	157.5 	177.1 	128.0 	210.3 	385.7 	176.1 	110.6 	74.0 	117.7 	224.0 	157.0 	171.8 	224.1 	5.7 	11.4 	59.3 	42.5 	41.4 	143.7 		hypothetical protein		0.048	0.000	0.001	0.001	0.000	0.001	0.158	0.134	0.005	0.060	0.070	0.603	0.935	0.172	0.197
1146	Maq22A_c06620	3519	70.8 	31.3 	36.8 	30.3 	33.5 	37.1 	40.6 	7.8 	18.2 	12.1 	16.6 	23.8 	19.2 	31.1 	27.3 	40.4 	22.7 	25.8 	35.0 	32.8 	37.1 	12.7 	19.9 	32.9 	27.8 	3.5 	3.5 	5.3 	3.7 	6.7 	6.4 		superfamily I DNA and RNA helicases and helicase subunits		0.029	0.000	0.126	0.056	0.534	0.000	0.000	0.785	0.120	0.020	0.000	0.000	0.001	0.033	0.200
1147	Maq22A_c06630	2436	64.7 	47.8 	48.4 	46.0 	71.3 	64.4 	77.1 	27.8 	33.8 	25.9 	31.4 	47.5 	47.6 	61.4 	45.0 	69.8 	56.5 	55.5 	56.9 	47.4 	70.9 	29.1 	42.2 	58.7 	56.3 	1.3 	6.4 	4.1 	9.3 	12.6 	0.7 	hsdR	"type I site-specific restriction-modification system, R subunit and related helicases"		0.000	0.950	0.198	0.002	0.002	0.000	0.010	0.461	0.435	0.179	0.001	0.002	0.066	0.072	0.965
1148	Maq22A_c06635	1455	63.9 	100.1 	107.9 	98.9 	145.9 	133.4 	165.2 	112.5 	115.9 	108.8 	117.9 	134.1 	130.3 	152.0 	127.8 	182.1 	151.9 	130.3 	136.5 	102.3 	148.2 	112.4 	127.4 	154.0 	139.6 	4.9 	16.0 	3.6 	8.5 	27.2 	11.1 	hsdM	DNA methyltransferase		0.000	0.000	0.000	0.000	0.000	0.664	0.991	0.379	0.609	0.674	0.657	0.939	0.388	0.619	0.713
1149	Maq22A_c06640	252	59.9 	55.0 	47.2 	60.3 	107.2 	108.2 	134.0 	153.8 	94.5 	124.3 	83.9 	101.7 	106.5 	167.2 	139.1 	160.1 	244.1 	142.2 	64.3 	54.2 	116.5 	124.2 	97.4 	155.5 	150.2 	6.6 	15.2 	29.7 	11.9 	14.7 	90.2 	hsdS	restriction endonuclease S subunits		0.002	0.000	0.003	0.000	0.000	0.139	0.930	0.203	0.117	0.121	0.835	0.930	0.178	0.101	0.766
1150	Maq22A_c06645	2040	72.2 	12.2 	15.3 	15.9 	15.3 	18.0 	20.1 	6.2 	10.3 	9.7 	9.6 	11.9 	8.6 	22.5 	20.1 	23.7 	13.4 	15.1 	21.9 	14.4 	17.8 	8.7 	10.0 	22.1 	16.8 	2.0 	2.4 	2.2 	1.7 	1.8 	4.5 		hypothetical protein		0.001	0.720	0.530	0.000	0.000	0.000	0.000	0.006	0.777	0.776	0.000	0.000	0.000	0.000	0.014
1151	Maq22A_c06650	933	68.0 	27.2 	31.9 	35.6 	36.9 	39.7 	54.1 	12.0 	17.9 	15.0 	19.2 	22.4 	24.3 	41.0 	36.9 	37.6 	37.0 	34.1 	57.2 	31.6 	43.6 	15.0 	22.0 	38.5 	42.7 	4.2 	9.2 	2.9 	2.6 	2.2 	12.6 		flagellar motor protein		0.000	0.034	0.731	0.000	0.000	0.000	0.000	0.778	0.518	0.103	0.000	0.000	0.000	0.000	0.354
1152	Maq22A_c06655	1317	68.7 	21.7 	27.8 	29.0 	24.2 	21.5 	26.4 	8.3 	14.5 	13.5 	11.9 	15.2 	11.7 	28.5 	24.9 	25.9 	22.7 	21.6 	38.4 	26.2 	24.0 	12.1 	12.9 	26.4 	27.5 	4.0 	2.4 	3.3 	2.0 	1.9 	9.4 		hypothetical protein		0.544	0.015	0.003	0.038	0.016	0.003	0.000	0.146	0.073	0.469	0.000	0.000	0.000	0.000	0.732
1153	Maq22A_c06660	3102	67.2 	16.1 	21.8 	19.7 	21.1 	17.3 	22.1 	14.2 	17.8 	12.6 	15.2 	11.4 	11.4 	23.2 	21.4 	25.6 	22.5 	22.4 	29.8 	19.2 	20.2 	14.9 	12.7 	23.4 	24.9 	2.8 	2.5 	2.7 	2.2 	2.1 	4.2 	hepA	"superfamily II DNA/RNA helicases, SNF2 family"		0.074	0.053	0.389	0.000	0.000	0.874	0.011	0.045	0.007	0.007	0.067	0.012	0.000	0.000	0.484
1154	Maq22A_c06665	654	70.6 	18.8 	21.9 	22.1 	12.4 	12.2 	21.9 	1.5 	8.0 	3.8 	9.0 	13.1 	7.1 	10.9 	10.5 	9.7 	7.9 	9.2 	19.8 	21.0 	15.5 	4.4 	9.7 	10.4 	12.3 	1.8 	5.5 	3.3 	3.1 	0.6 	6.6 		hypothetical protein		0.461	0.000	0.034	0.038	0.136	0.000	0.155	0.183	0.451	0.020	0.009	0.002	0.867	0.479	0.566
1155	Maq22A_c06670	339	65.5 	3.4 	5.6 	3.6 	5.9 	2.3 	4.4 	0.4 	2.7 	0.9 	2.9 	5.0 	1.7 	4.5 	1.8 	2.3 	2.3 	2.5 	1.9 	4.2 	4.2 	1.3 	3.2 	2.9 	2.2 	1.2 	1.8 	1.2 	1.7 	1.4 	0.3 		hypothetical protein		0.588	0.107	0.752	0.643	0.406	0.036	0.425	0.327	0.182	0.237	0.254	0.437	0.912	0.652	0.715
1156	Maq22A_c06675	294	70.4 	3.0 	7.4 	6.7 	4.6 	3.1 	3.2 	0.8 	3.1 	3.0 	4.4 	5.8 	3.3 	2.3 	2.5 	4.5 	1.6 	2.4 	1.5 	5.7 	3.6 	2.3 	4.5 	3.1 	1.8 	2.4 	0.8 	1.3 	1.2 	1.2 	0.5 		hypothetical protein		0.513	0.240	0.996	0.332	0.041	0.593	0.561	0.753	0.165	0.288	0.821	0.405	0.385	0.063	0.282
1157	Maq22A_c06680	813	69.0 	6.4 	8.2 	5.6 	7.7 	6.6 	5.5 	1.9 	3.6 	2.9 	5.2 	3.2 	3.4 	5.2 	3.2 	2.8 	2.5 	3.9 	5.0 	6.7 	6.6 	2.8 	3.9 	3.7 	3.8 	1.3 	1.1 	0.9 	1.1 	1.3 	1.3 		hypothetical protein		0.411	0.051	0.256	0.059	0.086	0.008	0.070	0.009	0.014	0.530	0.901	0.795	0.599	0.694	0.888
1158	Maq22A_c06685	1743	63.3 	14.9 	15.0 	16.6 	17.7 	13.4 	13.6 	10.3 	13.6 	12.0 	14.4 	18.4 	14.8 	14.1 	14.8 	14.5 	15.6 	15.3 	20.6 	15.5 	14.9 	12.0 	15.9 	14.5 	17.2 	0.9 	2.4 	1.7 	2.2 	0.3 	3.0 		superfamily II helicase and inactivated derivatives		0.262	0.068	0.010	0.136	0.001	0.476	0.129	0.714	0.042	0.406	0.726	0.196	0.241	0.695	0.096
1159	Maq22A_c06690	933	71.3 	5.4 	3.8 	6.5 	4.7 	4.9 	4.2 	1.6 	1.9 	2.1 	3.1 	0.9 	1.9 	2.7 	3.3 	2.4 	1.6 	1.9 	2.1 	5.2 	4.6 	1.9 	2.0 	2.8 	1.9 	1.4 	0.4 	0.3 	1.1 	0.5 	0.3 		hypothetical protein		0.899	0.012	0.014	0.080	0.001	0.010	0.012	0.067	0.001	0.865	0.406	0.463	0.352	0.614	0.112
1160	Maq22A_c06695	819	71.4 	12.6 	14.5 	14.1 	11.7 	12.5 	12.7 	7.7 	8.4 	5.8 	7.9 	12.0 	11.1 	7.7 	8.0 	12.8 	5.2 	8.7 	12.7 	13.7 	12.3 	7.3 	10.3 	9.5 	8.8 	1.1 	0.5 	1.4 	2.1 	2.9 	3.7 		hypothetical protein		0.780	0.368	0.914	0.414	0.148	0.250	0.885	0.282	0.091	0.359	0.923	0.605	0.400	0.158	0.532
1161	Maq22A_c06700	897	51.5 	60.2 	58.5 	71.1 	92.2 	91.6 	94.1 	290.7 	209.8 	217.8 	134.2 	178.5 	164.9 	139.6 	102.9 	158.9 	290.9 	195.2 	132.9 	63.3 	92.6 	239.4 	159.2 	133.8 	206.3 	6.8 	1.3 	44.6 	22.7 	28.5 	79.6 		hypothetical protein		0.027	0.000	0.000	0.000	0.000	0.000	0.004	0.061	0.000	0.009	0.000	0.157	0.317	0.236	0.028
1162	Maq22A_c06710	471	67.7 	24.3 	30.2 	28.1 	44.5 	42.0 	43.0 	12.6 	27.4 	18.2 	29.0 	29.9 	23.5 	29.9 	25.1 	32.3 	21.0 	22.5 	30.3 	27.5 	43.1 	19.4 	27.5 	29.1 	24.6 	3.0 	1.3 	7.5 	3.5 	3.7 	5.0 		conserved hypothetical protein		0.000	0.406	0.050	0.020	0.277	0.000	0.012	0.009	0.000	0.255	0.162	0.816	0.889	0.351	0.239
1163	Maq22A_c06715	642	67.3 	8.3 	5.9 	4.7 	7.2 	5.0 	4.9 	2.4 	5.3 	4.8 	3.0 	2.0 	3.0 	4.2 	3.6 	3.3 	4.4 	7.2 	3.7 	6.3 	5.7 	4.2 	2.7 	3.7 	5.1 	1.8 	1.3 	1.5 	0.6 	0.5 	1.8 		hypothetical protein		0.821	0.965	0.070	0.171	0.850	0.863	0.048	0.119	0.973	0.072	0.175	0.890	0.552	0.053	0.132
1164	Maq22A_c06720	630	62.1 	41.0 	51.3 	51.8 	29.7 	31.9 	27.1 	28.2 	28.1 	23.5 	17.6 	22.4 	30.2 	21.9 	21.1 	22.9 	22.8 	25.5 	17.8 	48.0 	29.6 	26.6 	23.4 	21.9 	22.0 	6.1 	2.4 	2.7 	6.4 	0.9 	3.9 	xerC	integrase		0.042	0.533	0.021	0.001	0.003	0.168	0.700	0.179	0.331	0.092	0.007	0.020	0.376	0.592	0.715
1165	Maq22A_c06725	651	61.0 	49.2 	56.9 	61.3 	63.2 	61.2 	64.1 	64.0 	78.5 	61.3 	57.0 	83.9 	74.5 	65.0 	57.2 	67.9 	109.2 	87.8 	84.6 	55.8 	62.8 	67.9 	71.8 	63.4 	93.9 	6.1 	1.5 	9.3 	13.7 	5.5 	13.4 		TetR family transcriptional regulator		0.071	0.000	0.000	0.017	0.000	0.009	0.074	0.560	0.000	0.439	0.042	0.348	0.223	0.090	0.003
1166	Maq22A_c06730	1161	58.6 	117.1 	134.3 	152.2 	122.2 	107.3 	98.5 	245.2 	192.0 	207.5 	183.9 	150.4 	165.9 	112.3 	115.6 	112.1 	173.7 	146.9 	119.0 	134.5 	109.3 	214.9 	166.7 	113.3 	146.5 	17.6 	12.0 	27.4 	16.7 	2.0 	27.4 	ubiH	2-polyprenyl-6-methoxyphenol hydroxylase and related FAD-dependent oxidoreductases		0.794	0.000	0.004	0.709	0.034	0.000	0.002	0.526	0.017	0.012	0.000	0.001	0.013	0.458	0.080
1167	Maq22A_c06735	1668	64.9 	23.8 	26.3 	24.4 	111.6 	117.3 	96.9 	121.6 	82.0 	80.3 	88.6 	99.1 	125.3 	84.8 	90.7 	90.0 	137.6 	88.0 	55.0 	24.8 	108.6 	94.6 	104.3 	88.5 	93.5 	1.3 	10.5 	23.3 	18.9 	3.2 	41.6 	tar	chemotaxis protein		0.000	0.000	0.000	0.000	0.000	0.366	0.679	0.614	0.908	0.626	0.159	0.431	0.359	0.765	0.535
1168	Maq22A_c06740	138	69.6 	29.5 	42.2 	34.9 	11.8 	18.9 	16.1 	18.4 	13.1 	10.7 	2.4 	12.4 	10.1 	1.2 	10.5 	7.7 	2.1 	12.1 	17.2 	35.5 	15.6 	14.1 	8.3 	6.5 	10.5 	6.3 	3.6 	3.9 	5.3 	4.8 	7.7 		hypothetical protein		0.026	0.161	0.002	0.000	0.001	0.433	0.261	0.049	0.240	0.068	0.007	0.054	0.480	0.977	0.435
1169	Maq22A_c06745	246	68.3 	13.8 	22.6 	12.2 	4.0 	8.1 	9.1 	1.5 	1.8 	3.0 	0.0 	3.5 	2.8 	2.8 	4.2 	2.2 	2.4 	5.7 	0.9 	16.2 	7.1 	2.1 	2.1 	3.0 	3.0 	5.6 	2.7 	0.8 	1.8 	1.1 	2.5 		signal peptide protein		0.016	0.000	0.000	0.000	0.000	0.029	0.036	0.064	0.084	0.963	0.708	0.635	0.687	0.618	0.916
1170	Maq22A_c06750	228	69.7 	195.7 	383.4 	221.8 	51.9 	106.2 	79.0 	80.0 	75.1 	110.2 	151.3 	52.4 	38.0 	41.0 	62.3 	48.2 	25.1 	16.5 	38.8 	267.0 	79.0 	88.4 	80.6 	50.5 	26.8 	101.6 	27.1 	19.0 	61.7 	10.8 	11.3 		hypothetical protein		0.000	0.044	0.004	0.000	0.000	0.141	0.584	0.234	0.002	0.365	0.008	0.000	0.085	0.000	0.053
1171	Maq22A_c06755	906	67.4 	111.5 	206.1 	191.7 	54.2 	24.9 	25.0 	142.6 	90.1 	236.0 	121.8 	44.8 	50.9 	48.6 	89.9 	27.9 	39.7 	54.8 	58.4 	169.7 	34.7 	156.2 	72.5 	55.5 	51.0 	51.0 	16.9 	73.9 	42.8 	31.6 	9.9 	fabG	dehydrogenases with different specificities		0.000	0.173	0.107	0.008	0.004	0.000	0.007	0.102	0.160	0.003	0.000	0.000	0.297	0.203	0.817
1172	Maq22A_c06760	4086	70.7 	17.7 	27.0 	28.8 	17.3 	12.0 	11.3 	8.8 	15.1 	17.6 	13.8 	8.7 	10.1 	16.4 	22.6 	11.5 	9.6 	15.3 	23.1 	24.5 	13.5 	13.8 	10.8 	16.8 	16.0 	5.9 	3.3 	4.5 	2.6 	5.6 	6.8 	baeS	histidine kinase		0.030	0.581	0.013	0.503	0.298	0.108	0.728	0.135	0.262	0.053	0.907	0.626	0.069	0.146	0.710
1173	Maq22A_c06765	156	77.6 	14.3 	20.8 	12.5 	24.9 	8.8 	10.7 	10.1 	9.4 	10.4 	14.6 	5.5 	8.1 	18.5 	29.2 	9.3 	6.2 	15.2 	12.5 	15.9 	14.8 	10.0 	9.4 	19.0 	11.3 	4.4 	8.8 	0.5 	4.7 	10.0 	4.6 		U5 snRNP spliceosome subunit		0.671	0.955	0.575	0.168	0.728	0.722	0.347	0.348	0.450	0.550	0.202	0.696	0.072	0.817	0.093
1174	Maq22A_c06770	2442	71.0 	14.3 	24.8 	22.7 	12.0 	10.7 	13.0 	8.4 	14.7 	20.6 	15.2 	8.4 	7.8 	13.4 	21.5 	8.8 	7.5 	10.8 	20.0 	20.6 	11.9 	14.5 	10.5 	14.6 	12.8 	5.6 	1.2 	6.1 	4.1 	6.4 	6.5 	baeS	histidine kinase		0.112	0.622	0.146	0.686	0.282	0.038	0.912	0.237	0.610	0.053	0.370	0.118	0.292	0.696	0.503
1175	Maq22A_c06775	432	71.1 	33.9 	49.8 	35.2 	18.4 	29.1 	33.1 	20.4 	14.7 	23.3 	36.2 	21.7 	21.7 	20.5 	28.3 	21.4 	9.0 	12.6 	15.5 	39.6 	26.9 	19.5 	26.5 	23.4 	12.4 	8.8 	7.6 	4.4 	8.3 	4.3 	3.3 	cheY	CheY-like receiver		0.232	0.305	0.632	0.167	0.000	0.876	0.512	0.852	0.002	0.616	0.734	0.001	0.405	0.000	0.003
1176	Maq22A_c06780	3579	71.6 	8.4 	10.2 	8.5 	8.3 	8.2 	9.4 	3.5 	5.6 	3.6 	4.4 	5.5 	6.0 	7.1 	5.6 	6.4 	3.4 	4.4 	7.4 	9.0 	8.6 	4.2 	5.3 	6.4 	5.1 	1.0 	0.7 	1.2 	0.8 	0.8 	2.1 		signal transduction histidine kinase		0.341	0.012	0.081	0.307	0.002	0.001	0.010	0.052	0.000	0.549	0.136	0.594	0.425	0.269	0.041
1177	Maq22A_c06790	810	71.9 	3.4 	3.5 	4.5 	3.0 	3.0 	3.2 	1.3 	2.8 	1.1 	3.2 	1.6 	2.6 	4.2 	3.1 	3.6 	1.7 	4.6 	5.9 	3.8 	3.1 	1.7 	2.5 	3.6 	4.1 	0.6 	0.1 	0.9 	0.8 	0.6 	2.2 	crp	Crp/Fnr family transcriptional regulator		0.858	0.276	0.752	0.423	0.292	0.369	0.877	0.341	0.231	0.508	0.071	0.042	0.318	0.225	0.800
1178	Maq22A_c06795	549	67.0 	22.4 	28.1 	27.4 	25.0 	23.4 	24.0 	22.4 	20.6 	23.4 	14.8 	28.0 	29.8 	19.2 	17.8 	20.2 	20.7 	24.4 	20.1 	26.0 	24.2 	22.2 	24.2 	19.1 	21.7 	3.1 	0.8 	1.4 	8.2 	1.3 	2.3 		hypothetical protein		0.563	0.033	0.130	0.665	0.506	0.125	0.337	0.320	0.929	0.625	0.012	0.152	0.059	0.386	0.282
1179	Maq22A_c06800	369	65.0 	28.7 	22.0 	33.0 	28.9 	24.1 	20.6 	23.6 	20.0 	24.4 	25.6 	25.5 	32.2 	23.0 	17.1 	19.4 	25.0 	22.7 	20.5 	27.9 	24.5 	22.7 	27.7 	19.8 	22.7 	5.6 	4.2 	2.4 	3.9 	3.0 	2.2 		hypothetical protein		0.860	0.151	0.129	0.554	0.658	0.214	0.182	0.449	0.792	0.886	0.047	0.331	0.041	0.282	0.310
1180	Maq22A_c06805	882	68.4 	15.2 	18.1 	18.3 	16.1 	14.1 	15.4 	8.9 	10.9 	10.1 	8.9 	12.6 	15.1 	12.9 	10.2 	12.3 	10.7 	14.5 	13.2 	17.2 	15.2 	10.0 	12.2 	11.8 	12.8 	1.7 	1.0 	1.0 	3.1 	1.4 	2.0 	tra5	transposase		0.737	0.575	0.989	0.258	0.826	0.386	0.759	0.152	0.591	0.631	0.596	0.740	0.327	0.858	0.381
1181	Maq22A_c06810	336	69.0 	24.8 	32.6 	38.5 	25.6 	27.8 	25.4 	18.0 	20.2 	23.3 	12.6 	16.5 	19.6 	24.8 	27.5 	28.7 	22.5 	20.3 	41.1 	32.0 	26.3 	20.5 	16.2 	27.0 	28.0 	6.9 	1.3 	2.7 	3.5 	2.0 	11.4 		transposase		0.855	0.823	0.082	0.612	0.524	0.693	0.119	0.500	0.423	0.060	0.789	0.693	0.032	0.024	0.895
1182	Maq22A_c06820	1056	76.6 	19.0 	25.1 	19.0 	12.3 	13.6 	9.0 	4.9 	10.5 	4.6 	7.1 	8.5 	8.6 	12.6 	16.8 	12.9 	5.5 	11.1 	18.4 	21.0 	11.6 	6.7 	8.1 	14.1 	11.7 	3.5 	2.4 	3.3 	0.8 	2.3 	6.5 		membrane protein		0.024	0.000	0.002	0.396	0.032	0.175	0.285	0.165	0.927	0.826	0.007	0.150	0.018	0.250	0.197
1183	Maq22A_c06825	1467	75.1 	28.1 	41.5 	35.2 	23.5 	21.6 	21.8 	12.7 	16.7 	17.7 	16.9 	16.0 	18.3 	19.8 	29.3 	19.1 	10.1 	19.7 	36.8 	34.9 	22.3 	15.7 	17.1 	22.7 	22.2 	6.7 	1.0 	2.7 	1.2 	5.7 	13.5 		amino acid regulated cytosolic protein		0.104	0.068	0.027	0.293	0.130	0.839	0.529	0.566	0.914	0.668	0.439	0.756	0.236	0.463	0.643
1184	Maq22A_c06835	519	73.8 	138.9 	164.5 	148.5 	93.9 	84.1 	115.5 	64.0 	97.0 	71.7 	94.0 	89.7 	89.5 	91.7 	107.3 	98.4 	62.4 	85.2 	138.5 	150.6 	97.8 	77.6 	91.1 	99.1 	95.4 	12.9 	16.1 	17.3 	2.6 	7.8 	39.1 	sixA	phosphoglycerate mutase		0.005	0.051	0.060	0.076	0.016	0.424	0.449	0.318	0.715	0.992	0.848	0.665	0.846	0.685	0.529
1185	Maq22A_c06840	846	67.3 	199.9 	241.2 	251.5 	217.0 	170.1 	170.2 	154.4 	181.0 	180.1 	201.2 	177.1 	238.9 	183.2 	182.2 	189.1 	136.9 	185.6 	182.7 	230.9 	185.8 	171.9 	205.7 	184.8 	168.4 	27.3 	27.0 	15.1 	31.1 	3.7 	27.3 		ATPase AAA		0.563	0.053	0.046	0.851	0.523	0.012	0.011	0.446	0.951	0.933	0.081	0.010	0.071	0.009	0.411
1186	Maq22A_c06845	1314	70.0 	107.9 	139.8 	143.6 	104.6 	74.9 	72.5 	56.8 	87.8 	79.7 	85.4 	79.6 	78.2 	77.0 	97.3 	82.2 	52.6 	95.9 	100.4 	130.5 	84.0 	74.8 	81.1 	85.5 	83.0 	19.6 	17.9 	16.1 	3.8 	10.6 	26.4 	hslU	ATP-dependent protease		0.015	0.432	0.153	0.113	0.050	0.104	0.343	0.404	0.644	0.515	0.427	0.245	0.897	0.621	0.710
1187	Maq22A_c06850	531	71.0 	89.2 	125.6 	109.1 	83.4 	56.3 	66.8 	30.7 	60.4 	43.1 	62.5 	38.6 	37.9 	49.3 	57.2 	41.6 	35.8 	60.4 	86.2 	108.0 	68.8 	44.8 	46.3 	49.4 	60.8 	18.3 	13.7 	14.9 	14.0 	7.8 	25.2 	hslV	ATP-dependent protease subunit HslV		0.063	0.006	0.001	0.001	0.020	0.374	0.123	0.109	0.639	0.498	0.483	0.675	0.999	0.277	0.260
1188	Maq22A_c06855	513	71.7 	10.2 	9.2 	9.7 	8.8 	6.6 	9.4 	2.6 	5.5 	2.6 	1.9 	7.5 	6.8 	6.6 	7.3 	4.6 	4.2 	6.0 	6.3 	9.7 	8.3 	3.6 	5.4 	6.2 	5.5 	0.5 	1.5 	1.7 	3.0 	1.4 	1.2 		kinase		0.941	0.016	0.259	0.276	0.106	0.021	0.296	0.321	0.132	0.290	0.177	0.412	0.867	0.757	0.596
1189	Maq22A_c06860	1290	69.6 	39.6 	45.1 	41.4 	52.8 	38.2 	39.6 	27.2 	35.8 	33.9 	33.6 	31.4 	46.7 	41.0 	37.2 	38.3 	34.3 	45.4 	37.7 	42.0 	43.5 	32.3 	37.2 	38.8 	39.1 	2.8 	8.1 	4.5 	8.3 	1.9 	5.7 	oprP	porin		0.096	0.079	0.106	0.182	0.104	0.918	0.991	0.744	0.974	0.930	0.669	0.892	0.745	0.966	0.770
1190	Maq22A_c06865	1071	75.4 	75.1 	97.1 	78.7 	44.1 	42.3 	51.8 	38.1 	51.1 	65.0 	56.5 	43.1 	39.4 	39.8 	48.8 	39.2 	31.5 	39.6 	48.8 	83.6 	46.1 	51.4 	46.3 	42.6 	40.0 	11.8 	5.0 	13.4 	9.0 	5.4 	8.6 		hypothetical protein		0.000	0.912	0.025	0.000	0.000	0.001	0.230	0.949	0.676	0.034	0.001	0.000	0.256	0.110	0.631
1191	Maq22A_c06870	1098	78.4 	143.3 	162.8 	143.6 	94.0 	88.2 	101.9 	73.4 	86.0 	111.6 	89.2 	82.4 	76.8 	89.5 	103.6 	93.3 	69.6 	93.2 	118.0 	149.9 	94.7 	90.3 	82.8 	95.4 	93.6 	11.1 	6.9 	19.5 	6.2 	7.3 	24.2 		peptidase M23B		0.003	0.780	0.005	0.035	0.020	0.007	0.886	0.370	0.499	0.013	0.070	0.043	0.467	0.608	0.827
1192	Maq22A_c06880	1437	75.2 	51.7 	66.5 	52.3 	42.1 	42.3 	48.3 	43.6 	53.1 	65.5 	71.8 	50.5 	43.8 	37.8 	44.0 	37.3 	34.5 	32.1 	38.5 	56.8 	44.3 	54.1 	55.4 	39.7 	35.0 	8.4 	3.5 	11.0 	14.6 	3.7 	3.2 		hypothetical protein		0.522	0.003	0.052	0.419	0.146	0.000	0.010	0.868	0.417	0.309	0.000	0.000	0.006	0.001	0.519
1193	Maq22A_c06890	273	66.7 	434.9 	426.7 	395.8 	331.1 	486.0 	437.8 	388.8 	512.0 	393.0 	233.6 	245.5 	279.2 	289.5 	306.1 	340.2 	645.7 	502.1 	408.1 	419.2 	418.3 	431.3 	252.8 	311.9 	518.6 	20.6 	79.3 	70.0 	23.6 	25.9 	119.7 		hypothetical protein		0.380	0.004	0.252	0.725	0.003	0.045	0.044	0.220	0.034	0.000	0.001	0.913	0.425	0.000	0.001
1194	Maq22A_c06895	306	69.0 	169.3 	183.5 	228.2 	137.1 	87.6 	84.3 	92.7 	123.0 	113.5 	88.3 	89.3 	106.5 	95.0 	81.6 	72.2 	72.9 	100.7 	91.0 	193.7 	103.0 	109.7 	94.7 	82.9 	88.2 	30.7 	29.5 	15.5 	10.2 	11.4 	14.1 		alkaline phosphatase		0.001	0.478	0.005	0.000	0.000	0.008	0.670	0.293	0.639	0.033	0.000	0.002	0.152	0.383	0.562
1195	Maq22A_c06900	765	75.6 	23.3 	24.9 	23.8 	21.3 	24.8 	25.2 	8.2 	14.4 	15.8 	25.9 	17.3 	23.4 	28.0 	23.0 	24.9 	9.5 	18.8 	30.2 	24.0 	23.8 	12.8 	22.2 	25.3 	19.5 	0.8 	2.2 	4.0 	4.4 	2.5 	10.4 		N-formylglutamate amidohydrolase		0.373	0.282	0.159	0.069	0.870	0.054	0.576	0.358	0.301	0.017	0.005	0.370	0.754	0.124	0.052
1196	Maq22A_c06905	951	77.8 	5.0 	4.7 	4.7 	14.2 	15.3 	20.1 	3.7 	12.8 	5.6 	6.5 	4.0 	7.2 	22.3 	21.7 	21.1 	20.0 	26.0 	34.1 	4.8 	16.5 	7.3 	5.9 	21.7 	26.7 	0.2 	3.2 	4.8 	1.7 	0.6 	7.1 		permease		0.000	0.000	0.007	0.000	0.000	0.003	0.000	0.022	0.000	0.149	0.000	0.000	0.000	0.000	0.198
1197	Maq22A_c06910	1326	76.2 	23.6 	21.2 	19.4 	136.1 	129.9 	161.0 	39.9 	56.9 	43.6 	73.6 	71.5 	78.1 	158.2 	136.5 	138.6 	73.5 	107.8 	181.5 	21.4 	142.3 	46.8 	74.4 	144.4 	121.0 	2.1 	16.5 	9.0 	3.4 	11.9 	55.2 	gck	hydroxypyruvate reductase	Serine cycle	0.000	0.000	0.000	0.000	0.000	0.000	0.000	0.397	0.374	0.014	0.000	0.000	0.000	0.001	0.083
1198	Maq22A_c06915	345	68.7 	97.0 	105.5 	112.5 	236.3 	191.4 	260.4 	57.8 	116.3 	89.5 	126.4 	141.1 	119.2 	190.6 	166.5 	201.0 	170.7 	173.8 	319.2 	105.0 	229.4 	87.9 	128.9 	186.0 	221.2 	7.8 	35.0 	29.3 	11.2 	17.7 	84.8 		membrane protein		0.000	0.035	0.000	0.000	0.000	0.000	0.001	0.311	0.733	0.076	0.000	0.000	0.018	0.000	0.177
1199	Maq22A_c06920	321	66.7 	93.1 	126.0 	116.7 	97.4 	91.2 	89.0 	76.7 	110.5 	90.7 	74.0 	66.5 	96.3 	74.1 	76.2 	89.4 	96.1 	118.1 	118.4 	112.0 	92.5 	92.7 	78.9 	79.9 	110.9 	17.0 	4.4 	17.0 	15.5 	8.3 	12.8 		hypothetical protein		0.818	0.003	0.952	0.351	0.008	0.002	0.882	0.489	0.004	0.007	0.000	0.787	0.433	0.014	0.000
1200	Maq22A_c06925	276	64.5 	89.3 	127.9 	114.0 	93.3 	74.4 	76.0 	36.8 	73.5 	57.3 	53.1 	63.4 	53.2 	78.2 	63.1 	89.6 	66.1 	89.4 	79.8 	110.4 	81.2 	55.9 	56.6 	77.0 	78.4 	19.6 	10.5 	18.4 	5.9 	13.3 	11.7 		hypothetical protein		0.277	0.080	0.007	0.339	0.553	0.499	0.093	0.899	0.631	0.300	0.424	0.253	0.073	0.035	0.724
1201	Maq22A_c06930	1437	72.2 	51.6 	62.2 	63.3 	156.1 	142.9 	168.2 	37.6 	73.6 	56.7 	74.5 	82.6 	93.2 	142.4 	132.7 	131.2 	87.5 	129.8 	174.9 	59.0 	155.7 	56.0 	83.4 	135.4 	130.7 	6.5 	12.6 	18.0 	9.4 	6.1 	43.7 	pykF	pyruvate kinase		0.000	0.000	0.000	0.000	0.000	0.000	0.000	0.518	0.220	0.005	0.000	0.000	0.000	0.000	0.562
1202	Maq22A_c06935	993	75.3 	38.3 	46.1 	48.7 	41.2 	38.7 	49.7 	22.6 	38.2 	27.1 	34.7 	34.8 	37.5 	40.9 	41.2 	41.7 	26.8 	41.0 	60.4 	44.3 	43.2 	29.3 	35.7 	41.3 	42.7 	5.4 	5.8 	8.0 	1.5 	0.4 	16.9 		alpha/beta hydrolase		0.193	0.623	0.372	0.086	0.075	0.435	0.748	0.681	0.629	0.679	0.236	0.211	0.480	0.440	0.941
1203	Maq22A_c06940	621	74.2 	162.8 	179.3 	182.5 	122.1 	95.2 	135.1 	72.7 	128.0 	110.2 	111.6 	108.6 	103.6 	115.8 	143.6 	129.3 	87.3 	153.4 	149.8 	174.9 	117.5 	103.6 	107.9 	129.6 	130.2 	10.6 	20.3 	28.2 	4.1 	13.9 	37.2 	nrfG	Tfp pilus assembly protein PilF		0.009	0.468	0.065	0.514	0.496	0.062	0.509	0.051	0.055	0.258	0.939	0.962	0.225	0.237	0.976
1204	Maq22A_c06945	126	64.3 	3391.5 	3700.4 	3297.8 	2652.1 	3007.1 	2646.9 	1688.8 	2274.5 	1874.0 	2877.1 	2754.8 	2269.7 	2642.2 	2503.8 	2333.3 	1618.4 	1625.6 	2157.3 	3463.2 	2768.7 	1945.7 	2633.8 	2493.1 	1800.4 	210.6 	206.5 	299.4 	321.2 	154.8 	309.1 	rpmJ	50S ribosomal protein L36		0.503	0.288	0.744	0.357	0.000	0.693	0.323	0.802	0.001	0.168	0.886	0.003	0.216	0.000	0.002
1205	Maq22A_c06950	309	74.8 	39.6 	83.2 	60.9 	14.9 	12.4 	13.2 	31.7 	17.2 	55.5 	37.9 	18.0 	13.1 	12.6 	29.5 	6.9 	2.8 	7.2 	21.7 	61.2 	13.5 	34.8 	23.0 	16.3 	10.6 	21.8 	1.3 	19.3 	13.1 	11.8 	9.9 		hypothetical protein		0.001	0.913	0.089	0.006	0.000	0.001	0.102	0.508	0.535	0.112	0.009	0.000	0.327	0.025	0.201
1206	Maq22A_c06955	1533	70.3 	418.7 	498.8 	546.0 	473.2 	175.8 	187.4 	180.4 	224.9 	256.9 	279.6 	211.9 	392.9 	224.3 	303.1 	172.4 	143.0 	441.9 	295.9 	487.9 	278.8 	220.7 	294.8 	233.3 	293.6 	64.4 	168.4 	38.4 	91.4 	65.8 	149.5 		phytoene desaturase		0.114	0.216	0.431	0.049	0.252	0.731	0.427	0.701	0.663	0.653	0.467	0.927	0.239	0.720	0.413
1207	Maq22A_c06960	828	76.7 	31.4 	38.6 	41.1 	34.8 	13.5 	15.9 	15.5 	18.6 	18.9 	17.7 	15.0 	38.3 	24.0 	30.4 	19.5 	12.5 	42.4 	34.4 	37.0 	21.4 	17.7 	23.7 	24.6 	29.8 	5.0 	11.7 	1.9 	12.8 	5.5 	15.5 		glycerol acyltransferase		0.151	0.331	0.638	0.531	0.963	0.648	0.347	0.420	0.167	0.626	0.728	0.356	0.884	0.672	0.564
1208	Maq22A_c06965	1125	75.0 	29.2 	34.9 	31.0 	43.7 	15.7 	23.4 	13.7 	17.3 	20.5 	28.3 	17.5 	34.8 	26.9 	32.4 	21.2 	10.0 	33.5 	30.9 	31.7 	27.6 	17.2 	26.9 	26.8 	24.8 	2.9 	14.5 	3.4 	8.8 	5.6 	12.9 	wcaA	glycosyl transferase		0.933	0.582	0.552	0.767	0.843	0.527	0.610	0.832	0.778	0.257	0.398	0.725	0.764	0.431	0.622
1209	Maq22A_c06970	1416	74.2 	133.0 	152.2 	153.5 	113.9 	75.8 	80.3 	66.3 	92.1 	91.1 	94.0 	86.2 	125.8 	75.4 	93.3 	72.0 	51.6 	125.1 	93.2 	146.2 	90.0 	83.2 	102.0 	80.3 	89.9 	11.4 	20.8 	14.6 	21.0 	11.5 	36.8 	gatA	amidase		0.029	0.530	0.725	0.016	0.081	0.120	0.070	0.816	0.660	0.786	0.074	0.266	0.041	0.169	0.502
1210	Maq22A_c06975	564	74.6 	108.2 	149.7 	138.5 	35.9 	24.7 	24.7 	14.8 	33.8 	36.4 	28.3 	16.7 	23.1 	27.7 	48.5 	22.8 	23.6 	59.1 	54.0 	132.1 	28.4 	28.3 	22.7 	33.0 	45.5 	21.5 	6.5 	11.8 	5.8 	13.7 	19.2 		hypothetical protein		0.000	0.000	0.000	0.000	0.000	0.209	0.756	0.300	0.017	0.128	0.823	0.259	0.190	0.009	0.175
1211	Maq22A_c06980	228	74.6 	78.3 	90.8 	89.1 	69.4 	65.2 	71.6 	27.0 	57.7 	38.9 	31.4 	33.7 	41.7 	47.7 	63.2 	54.0 	54.5 	93.0 	82.4 	86.1 	68.7 	41.2 	35.6 	55.0 	76.6 	6.8 	3.3 	15.5 	5.4 	7.8 	19.9 		hypothetical protein		0.561	0.022	0.000	0.088	0.265	0.089	0.001	0.270	0.099	0.083	0.532	0.001	0.020	0.000	0.006
1212	Maq22A_c06985	498	75.5 	62.9 	61.4 	60.1 	110.9 	74.5 	76.0 	10.9 	22.8 	15.4 	41.2 	55.7 	51.4 	77.5 	85.4 	76.0 	32.1 	70.8 	120.1 	61.5 	87.1 	16.4 	49.4 	79.6 	74.4 	1.4 	20.6 	6.0 	7.5 	5.0 	44.1 		hypothetical protein		0.005	0.000	0.665	0.006	0.042	0.000	0.023	0.946	0.449	0.000	0.000	0.000	0.027	0.125	0.491
1213	Maq22A_c07000	540	71.7 	355.7 	379.6 	411.1 	386.8 	249.1 	267.1 	161.2 	154.1 	162.3 	210.3 	172.4 	200.7 	259.3 	284.3 	262.7 	223.7 	337.5 	216.3 	382.1 	301.0 	159.2 	194.5 	268.8 	259.1 	27.8 	74.9 	4.5 	19.7 	13.6 	67.9 		MucR family transcriptional regulator		0.591	0.013	0.018	0.454	0.419	0.052	0.066	0.833	0.786	0.934	0.084	0.095	0.103	0.116	0.952
1214	Maq22A_c07010	1236	68.8 	10.8 	13.8 	14.0 	18.1 	20.0 	24.6 	9.4 	18.2 	11.6 	13.2 	15.2 	16.3 	16.5 	21.7 	21.6 	18.5 	25.4 	21.7 	12.9 	20.9 	13.0 	14.9 	19.9 	21.9 	1.8 	3.4 	4.6 	1.6 	3.0 	3.4 	livK	ABC transporter permease		0.000	0.000	0.001	0.000	0.000	0.185	0.185	0.672	0.172	0.936	0.082	0.008	0.087	0.010	0.346
1215	Maq22A_c07015	852	67.8 	262.6 	298.4 	307.0 	216.5 	267.0 	266.6 	232.5 	281.7 	247.0 	276.5 	273.6 	289.5 	241.2 	225.4 	251.7 	185.0 	209.6 	228.1 	289.3 	250.1 	253.7 	279.9 	239.4 	207.6 	23.6 	29.0 	25.3 	8.5 	13.3 	21.6 	hisJ	ABC transporter substrate-binding protein		0.904	0.000	0.002	0.567	0.408	0.000	0.003	0.652	0.344	0.396	0.001	0.000	0.011	0.000	0.163
1216	Maq22A_c07020	693	75.5 	9.7 	13.1 	11.9 	14.6 	19.5 	16.9 	7.3 	10.8 	7.9 	12.2 	24.0 	15.1 	12.5 	15.9 	14.1 	9.7 	12.5 	25.9 	11.6 	17.0 	8.7 	17.1 	14.2 	16.0 	1.7 	2.4 	1.9 	6.2 	1.7 	8.7 		hypothetical protein		0.002	0.312	0.000	0.011	0.003	0.050	0.492	0.599	0.910	0.012	0.148	0.066	0.239	0.430	0.684
1217	Maq22A_c07025	660	66.5 	53.4 	59.5 	61.8 	71.2 	77.3 	78.2 	48.9 	48.1 	42.3 	79.4 	82.2 	77.3 	74.9 	64.4 	83.4 	43.7 	52.4 	63.1 	58.2 	75.6 	46.4 	79.6 	74.2 	53.1 	4.4 	3.8 	3.6 	2.4 	9.5 	9.8 	hisM	ABC transporter permease		0.000	0.019	0.000	0.000	0.166	0.174	0.082	0.562	0.020	0.002	0.053	0.343	0.237	0.000	0.004
1218	Maq22A_c07030	795	68.8 	32.2 	42.5 	42.2 	35.6 	34.3 	42.3 	23.4 	42.4 	37.2 	38.1 	26.3 	30.3 	33.8 	33.1 	35.1 	22.3 	30.2 	44.8 	39.0 	37.4 	34.3 	31.5 	34.0 	32.4 	5.9 	4.3 	9.8 	6.0 	1.0 	11.4 	glnQ	ATP-binding protein		0.287	0.002	0.394	0.324	0.706	0.047	0.896	0.940	0.505	0.049	0.040	0.009	0.951	0.624	0.555
1219	Maq22A_c07035	231	73.2 	31.5 	29.3 	28.7 	29.3 	25.2 	26.5 	31.4 	27.0 	26.9 	22.5 	37.0 	34.5 	30.2 	24.2 	21.8 	14.3 	22.9 	36.5 	29.8 	27.0 	28.4 	31.3 	25.4 	24.6 	1.5 	2.1 	2.6 	7.7 	4.3 	11.2 		hypothetical protein		0.750	0.015	0.073	0.738	0.958	0.039	0.140	0.987	0.720	0.652	0.041	0.017	0.146	0.074	0.709
1220	Maq22A_c07040	1458	71.3 	125.2 	139.8 	128.6 	96.6 	103.6 	119.0 	59.6 	91.6 	78.0 	72.5 	74.1 	87.7 	73.1 	76.4 	78.4 	60.7 	92.2 	98.3 	131.2 	106.4 	76.4 	78.1 	76.0 	83.7 	7.6 	11.4 	16.0 	8.3 	2.7 	20.2 	degQ	serine protease		0.340	0.204	0.002	0.000	0.001	0.747	0.024	0.000	0.013	0.053	0.000	0.032	0.117	0.909	0.126
1221	Maq22A_c07045	1257	75.4 	12.0 	13.3 	10.3 	25.1 	24.1 	28.2 	11.1 	18.9 	13.0 	16.8 	17.0 	19.5 	28.0 	27.7 	22.0 	21.7 	24.0 	32.5 	11.9 	25.8 	14.4 	17.8 	25.9 	26.0 	1.5 	2.1 	4.1 	1.5 	3.4 	5.7 		glycosyl transferase family 1		0.000	0.000	0.000	0.000	0.000	0.009	0.061	0.382	0.317	0.572	0.001	0.000	0.008	0.006	0.895
1222	Maq22A_c07050	180	66.7 	384.8 	829.8 	622.1 	105.5 	91.1 	93.8 	161.0 	160.6 	239.7 	180.8 	54.6 	100.2 	81.2 	133.6 	76.4 	85.2 	162.7 	175.1 	612.2 	96.8 	187.1 	111.9 	97.1 	141.0 	222.7 	7.6 	45.6 	63.9 	31.7 	48.7 		hypothetical protein		0.000	0.004	0.000	0.000	0.000	0.000	0.221	0.729	0.071	0.005	0.000	0.021	0.378	0.582	0.145
1223	Maq22A_c07055	1677	71.9 	282.7 	328.5 	332.9 	969.4 	761.8 	881.0 	500.9 	673.0 	661.5 	737.0 	614.3 	762.6 	883.7 	846.7 	873.8 	628.0 	946.8 	1048.0 	314.7 	870.7 	611.8 	704.6 	868.0 	874.3 	27.8 	104.2 	96.2 	79.3 	19.2 	219.2 	ibd2	acyl-CoA dehydrogenase	EMC pathway 	0.000	0.000	0.000	0.000	0.000	0.638	0.428	0.287	0.263	0.746	0.125	0.112	0.064	0.057	0.957
1224	Maq22A_c07060	771	73.0 	23.8 	25.3 	20.5 	29.8 	41.5 	46.2 	14.6 	30.0 	15.9 	21.1 	36.5 	33.0 	42.1 	27.6 	46.7 	43.2 	32.9 	50.4 	23.2 	39.2 	20.2 	30.2 	38.8 	42.2 	2.4 	8.5 	8.5 	8.1 	10.0 	8.8 	fabG	3-beta hydroxysteroid dehydrogenase		0.000	0.115	0.004	0.000	0.000	0.053	0.576	0.686	0.303	0.185	0.019	0.003	0.341	0.119	0.532
1225	Maq22A_c07065	969	66.5 	59.6 	29.2 	34.6 	94.8 	170.8 	164.1 	66.4 	117.9 	48.2 	69.9 	147.2 	148.4 	157.5 	94.7 	186.8 	264.9 	124.3 	122.3 	41.1 	143.2 	77.5 	121.8 	146.3 	170.5 	16.2 	42.1 	36.2 	45.0 	47.1 	81.7 		porin		0.000	0.001	0.000	0.000	0.000	0.309	0.957	0.740	0.251	0.337	0.178	0.031	0.700	0.230	0.415
1226	Maq22A_c07070	840	71.2 	119.1 	91.0 	73.5 	183.7 	295.8 	259.8 	97.0 	141.2 	76.9 	158.4 	199.7 	206.9 	204.5 	160.3 	237.7 	230.5 	128.1 	132.6 	94.5 	246.5 	105.0 	188.4 	200.8 	163.8 	23.0 	57.3 	32.9 	26.2 	38.8 	57.9 		porin		0.000	0.017	0.000	0.000	0.000	0.020	0.602	0.595	0.299	0.073	0.073	0.199	0.994	0.608	0.612
[truncated: 1,992,317 more chars]
